# Supplementary material for: A neural m6A/Ythdf pathway is required for learning and memory in Drosophila
Source: Nat Commun. 2021 Mar 5;12:1458. doi: 10.1038/s41467-021-21537-1 (PMC7935873; doi:10.1038/s41467-021-21537-1)
Supplement: Supplementary file 4 — Supplementary Data 1 [file 41467_2021_21537_MOESM4_ESM.xlsx]

## Sheet: combined MS
#RK_CD_544, Samples Report created on 05/03/2019
													Total Spectrum Count	Total Spectrum Count	Total Spectrum Count	Total Spectrum Count	Total Spectrum Count
RK_CD_544													A control	A probe	A probe	m6A probe	m6A probe
#	Visible?	Starred?	Identified Proteins (595)	Accession Number	Alternate ID	Molecular Weight	Protein Grouping Ambiguity	T-Test (p-value): (p < 0.05)	m6A/A	A/mA6A	Quantitative Profile	Taxonomy	no probe control	[A]	[A]'	[m6A]	[m6A]'	sum A	sum m6A	all A+m6A counts
1	TRUE	Empty	LD45195p OS=Drosophila melanogaster OX=7227 GN=Non2 PE=1 SV=1	Q9VZY0_DROME	Non2	27 kDa		0.42	INF	0	[]	unknown	1	0	0	0	5	0	5	5
2	TRUE	Empty	Plexin A, isoform F OS=Drosophila melanogaster OX=7227 GN=PlexA PE=1 SV=1	H9XVP3_DROME	PlexA	216 kDa		0.42	INF	0	[]	unknown	1	0	0	3	0	0	3	3
3	TRUE	Empty	GEO04367p1 OS=Drosophila melanogaster OX=7227 GN=BcDNA:LP02728 PE=1 SV=1	Q9W3H5_DROME	BcDNA	17 kDa		0.42	INF	0	[]	unknown	0	0	0	0	4	0	4	4
4	TRUE	Empty	Uncharacterized protein, isoform E OS=Drosophila melanogaster OX=7227 GN=Dmel\CG8963 PE=1 SV=1	A0A0B4K891_DROME (+1)	Dmel	58 kDa		0.095	INF	0	[]	unknown	0	0	0	1	2	0	3	3
5	TRUE	Empty	Histone RNA hairpin-binding protein OS=Drosophila melanogaster OX=7227 GN=Slbp PE=1 SV=1	SLBP_DROME	Slbp	31 kDa		0.42	INF	0	[]	unknown	0	0	0	0	2	0	2	2
6	TRUE	Empty	Rad23, isoform B OS=Drosophila melanogaster OX=7227 GN=Rad23 PE=1 SV=1	Q8IMB7_DROME (+2)	Rad23	38 kDa		0.42	INF	0	[]	unknown	0	0	0	0	2	0	2	2
7	TRUE	Empty	Uncharacterized protein, isoform A OS=Drosophila melanogaster OX=7227 GN=Dmel\CG7656 PE=1 SV=1	Q8IQM5_DROME (+1)	Dmel	35 kDa		0.42	INF	0	[]	unknown	0	0	0	2	0	0	2	2
8	TRUE	Empty	YTH domain-containing family protein OS=Drosophila melanogaster OX=7227 GN=Ythdf PE=2 SV=1	YTHDF_DROME	Ythdf	79 kDa		0.23	47	0.0212766	[]	unknown	0	1	0	10	37	1	47	48
9	TRUE	Empty	YTH domain-containing protein 1 OS=Drosophila melanogaster OX=7227 GN=Ythdc1 PE=2 SV=2	YTDC1_DROME	Ythdc1	76 kDa		0.027	29	0.0350877	A probe low, m6A probe high	unknown	0	2	0	24	33	2	57	59
10	TRUE	Empty	Supercoiling factor variant A OS=Drosophila melanogaster OX=7227 GN=scf PE=4 SV=1	I1V500_DROME (+1)	scf	38 kDa		0.039	12	0.0833333	A probe low, m6A probe high	unknown	0	1	0	5	7	1	12	13
11	TRUE	Empty	Uncharacterized protein, isoform B OS=Drosophila melanogaster OX=7227 GN=CG32108 PE=4 SV=1	M9MSL0_DROME (+1)	CG32108	298 kDa		0.51	5	0.2	[]	unknown	3	1	0	5	0	1	5	6
12	TRUE	Empty	GEO10184p1 OS=Drosophila melanogaster OX=7227 GN=Dmel\CG13018 PE=2 SV=1	Q4V429_DROME	Dmel	9 kDa		0.51	5	0.2	[]	unknown	0	0	1	0	5	1	5	6
13	TRUE	Empty	Clathrin light chain OS=Drosophila melanogaster OX=7227 GN=Clc PE=2 SV=1	CLC_DROME	Clc	24 kDa		0.095	4	0.25	[]	unknown	0	1	0	2	2	1	4	5
14	TRUE	Empty	Amun, isoform A OS=Drosophila melanogaster OX=7227 GN=Amun PE=1 SV=1	Q9VYV4_DROME	Amun	58 kDa		0.49	3.7	0.272727	[]	unknown	0	0	3	1	10	3	11	14
15	TRUE	Empty	Vinculin, isoform B OS=Drosophila melanogaster OX=7227 GN=Vinc PE=1 SV=1	X2JAB9_DROME	Vinc	106 kDa		0.59	3	0.333333	[]	unknown	0	0	1	0	3	1	3	4
16	TRUE	Empty	GH15213p OS=Drosophila melanogaster OX=7227 GN=Dmel\CG12065 PE=1 SV=1	Q8MRM6_DROME	Dmel	71 kDa		0.29	3	0.333333	[]	unknown	1	1	0	1	2	1	3	4
17	TRUE	Empty	Coiled-coil-helix-coiled-coil-helix domain containing 2, isoform A OS=Drosophila melanogaster OX=7227 GN=Chchd2 PE=1 SV=1	Q9VX77_DROME	Chchd2	17 kDa		0.29	3	0.333333	[]	unknown	0	1	0	1	2	1	3	4
18	TRUE	Empty	ATP-dependent RNA helicase WM6 OS=Drosophila melanogaster OX=7227 GN=Hel25E PE=1 SV=1	DX39B_DROME	Hel25E	49 kDa		0.59	3	0.333333	[]	unknown	0	0	1	0	3	1	3	4
19	TRUE	Empty	Putative peptidyl-prolyl cis-trans isomerase dodo OS=Drosophila melanogaster OX=7227 GN=dod PE=2 SV=3	DOD_DROME	dod	18 kDa		0.59	3	0.333333	[]	unknown	0	0	1	0	3	1	3	4
20	TRUE	Empty	LD43724p OS=Drosophila melanogaster OX=7227 GN=Mink PE=1 SV=2	Q9VC08_DROME	Mink	84 kDa		0.038	2.7	0.375	A probe low, m6A probe high	unknown	0	1	2	4	4	3	8	11
21	TRUE	Empty	IP22012p OS=Drosophila melanogaster OX=7227 GN=Spc105R-RA PE=2 SV=1	B5RJI9_DROME (+2)	Spc105R-RA	223 kDa		0.63	2.5	0.4	[]	unknown	3	2	0	5	0	2	5	7
22	TRUE	Empty	Eukaryotic translation initiation factor 1A OS=Drosophila melanogaster OX=7227 GN=eIF1A PE=2 SV=1	Q9NJB4_DROME (+1)	eIF1A	17 kDa		0.49	2.5	0.4	[]	unknown	0	2	0	1	4	2	5	7
23	TRUE	Empty	Thioredoxin-2 OS=Drosophila melanogaster OX=7227 GN=Trx-2 PE=1 SV=3	THIO2_DROME	Trx-2	12 kDa		0.31	2.5	0.4	[]	unknown	0	0	2	2	3	2	5	7
24	TRUE	Empty	U6 snRNA-associated Sm-like protein LSm1 OS=Drosophila melanogaster OX=7227 GN=CG4279 PE=2 SV=1	Q4V6R8_DROME (+1)	CG4279	16 kDa		0.31	2.5	0.4	[]	unknown	0	0	2	2	3	2	5	7
25	TRUE	Empty	SD07683p OS=Drosophila melanogaster OX=7227 PE=2 SV=1	Q8T9C4_DROME		58 kDa		0.31	2.5	0.4	[]	unknown	0	0	2	2	3	2	5	7
26	TRUE	Empty	Uncharacterized protein, isoform B OS=Drosophila melanogaster OX=7227 GN=Dmel\CG11377 PE=1 SV=1	M9PDP6_DROME (+1)	Dmel	34 kDa		0.49	2.5	0.4	[]	unknown	0	0	2	1	4	2	5	7
27	TRUE	Empty	Eukaryotic translation initiation factor 4G1, isoform B OS=Drosophila melanogaster OX=7227 GN=eIF4G1 PE=1 SV=1	A8DZ29_DROME	eIF4G1	211 kDa		0.11	2.3	0.428571	[]	unknown	2	2	1	3	4	3	7	10
28	TRUE	Empty	RE43665p OS=Drosophila melanogaster OX=7227 GN=BcDNA:RE43665 PE=1 SV=1	Q9W2P5_DROME	BcDNA	9 kDa		0.33	2.3	0.428571	[]	unknown	0	2	1	2	5	3	7	10
31	TRUE	Empty	GH25379p OS=Drosophila melanogaster OX=7227 GN=Jafrac2 PE=1 SV=1	Q9V3Q4_DROME	Jafrac2	27 kDa		0.3	2.2	0.461538	[]	unknown	1	3	3	4	9	6	13	19
30	TRUE	Empty	Cortactin OS=Drosophila melanogaster OX=7227 GN=Cortactin PE=2 SV=1	O96046_DROME (+1)	Cortactin	61 kDa		0.45	2.2	0.454545	[]	unknown	1	1	9	6	16	10	22	32
29	TRUE	Empty	Enolase, isoform F OS=Drosophila melanogaster OX=7227 GN=Eno PE=1 SV=1	E1JHR5_DROME (+1)	Eno	47 kDa		0.46	2.2	0.45	[]	unknown	0	0	9	6	14	9	20	29
33	TRUE	Empty	U6 snRNA-associated Sm-like protein LSm8 OS=Drosophila melanogaster OX=7227 GN=Dmel\CG2021 PE=1 SV=1	Q9W087_DROME	Dmel	10 kDa		0.038	2	0.5	A probe low, m6A probe high	unknown	0	2	3	5	5	5	10	15
32	TRUE	Empty	Argonaute-2 (Fragment) OS=Drosophila melanogaster OX=7227 GN=Ago2 PE=2 SV=1	A0A1B1LJN2_DROME	Ago2	64 kDa	TRUE	0.58	2	0.5	[]	unknown	1	0	7	3	11	7	14	21
34	TRUE	Empty	Inositol-3-phosphate synthase OS=Drosophila melanogaster OX=7227 GN=Inos PE=1 SV=1	INO1_DROME	Inos	62 kDa		0.5	2	0.5	[]	unknown	0	3	2	2	8	5	10	15
35	TRUE	Empty	Transcription factor OS=Drosophila melanogaster OX=7227 GN=stwl PE=2 SV=1	Q24156_DROME	stwl	113 kDa		0.54	2	0.5	[]	unknown	4	2	1	5	1	3	6	9
36	TRUE	Empty	Lilliputian, isoform I OS=Drosophila melanogaster OX=7227 GN=lilli PE=4 SV=1	A0A1W5PXG3_DROME (+2)	lilli	175 kDa		0.47	2	0.5	[]	unknown	1	4	0	3	5	4	8	12
37	TRUE	Empty	GEO09167p1 OS=Drosophila melanogaster OX=7227 GN=Nph PE=1 SV=1	Q9VAC4_DROME	Nph	17 kDa		0.47	2	0.5	[]	unknown	0	0	4	5	3	4	8	12
38	TRUE	Empty	Histone H3.3A OS=Drosophila melanogaster OX=7227 GN=His3.3A PE=1 SV=1	H33A_DROME (+1)	His3	15 kDa		0.095	2	0.5	[]	unknown	2	1	2	3	3	3	6	9
39	TRUE	Empty	THUMP domain-containing protein 1 homolog OS=Drosophila melanogaster OX=7227 GN=CG15014 PE=1 SV=2	THUM1_DROME	CG15014	36 kDa		0.7	2	0.5	[]	unknown	0	0	3	0	6	3	6	9
40	TRUE	Empty	FI21236p1 OS=Drosophila melanogaster OX=7227 GN=rump PE=1 SV=1	Q9VHC7_DROME	rump	67 kDa		0.31	2	0.5	[]	unknown	0	1	2	2	4	3	6	9
41	TRUE	Empty	LD31448p OS=Drosophila melanogaster OX=7227 GN=Dmel\CG8149 PE=1 SV=1	Q9VHC8_DROME	Dmel	33 kDa		0.31	2	0.5	[]	unknown	0	1	2	2	4	3	6	9
42	TRUE	Empty	Sulfurtransferase OS=Drosophila melanogaster OX=7227 GN=Dmel\CG12279 PE=1 SV=2	Q9VG33_DROME	Dmel	12 kDa		0.42	2	0.5	[]	unknown	0	0	3	3	3	3	6	9
43	TRUE	Empty	Calcium binding EF-hand protein OS=Drosophila melanogaster OX=7227 GN=NUCB1 PE=2 SV=2	O16124_DROME (+4)	NUCB1	67 kDa		0.49	2	0.5	[]	unknown	0	0	3	2	4	3	6	9
44	TRUE	Empty	Protein bark beetle OS=Drosophila melanogaster OX=7227 GN=bark PE=1 SV=1	BARK_DROME	bark	350 kDa		0.61	2	0.5	[]	unknown	0	3	0	5	1	3	6	9
45	TRUE	Empty	Charlatan, isoform F OS=Drosophila melanogaster OX=7227 GN=chn PE=4 SV=1	A0A0B4K7A3_DROME (+3)	chn	137 kDa		0.7	2	0.5	[]	unknown	2	2	0	4	0	2	4	6
46	TRUE	Empty	GM14292p OS=Drosophila melanogaster OX=7227 GN=Dmel\CG11444 PE=1 SV=1	Q9W4J4_DROME	Dmel	23 kDa		0.55	2	0.5	[]	unknown	1	0	2	1	3	2	4	6
47	TRUE	Empty	RluA-2, isoform C OS=Drosophila melanogaster OX=7227 GN=RluA-2 PE=1 SV=1	M9MRH0_DROME	RluA-2	62 kDa		0.55	2	0.5	[]	unknown	0	0	2	1	3	2	4	6
48	TRUE	Empty	Calmodulin, isoform C OS=Drosophila melanogaster OX=7227 GN=Cam PE=1 SV=1	A0A0B4LF57_DROME	Cam	17 kDa		0.42	2	0.5	[]	unknown	0	0	2	2	2	2	4	6
49	TRUE	Empty	Rickets OS=Drosophila melanogaster OX=7227 GN=rk PE=4 SV=1	Q7KTA0_DROME (+1)	rk	151 kDa		0.42	2	0.5	[]	unknown	0	0	2	2	2	2	4	6
50	TRUE	Empty	LD40224p OS=Drosophila melanogaster OX=7227 GN=Grx4 PE=1 SV=1	Q9VJZ6_DROME	Grx4	24 kDa		1	2	0.5	[]	unknown	0	1	1	2	2	2	4	6
51	TRUE	Empty	Uncharacterized protein, isoform A OS=Drosophila melanogaster OX=7227 GN=anon-WO0172774.89 PE=1 SV=1	Q9VTY2_DROME	anon-WO0172774	36 kDa		0.55	2	0.5	[]	unknown	0	0	2	1	3	2	4	6
52	TRUE	Empty	IP17216p (Fragment) OS=Drosophila melanogaster OX=7227 GN=RpL23a PE=2 SV=1	A1A6X4_DROME (+3)	RpL23a	29 kDa		1	2	0.5	[]	unknown	0	1	1	2	2	2	4	6
53	TRUE	Empty	GEO11434p1 (Fragment) OS=Drosophila melanogaster OX=7227 PE=2 SV=1	A0A1B2AL12_DROME		13 kDa		0.55	2	0.5	[]	unknown	0	2	0	1	3	2	4	6
54	TRUE	Empty	EF-hand domain-containing protein D2 homolog OS=Drosophila melanogaster OX=7227 GN=Swip-1 PE=2 SV=1	EFHD2_DROME	Swip-1	25 kDa	TRUE	0.67	2	0.5	[]	unknown	0	1	1	0	4	2	4	6
55	TRUE	Empty	GEO07746p1 OS=Drosophila melanogaster OX=7227 GN=Pfdn1 PE=1 SV=2	Q9VMH8_DROME	Pfdn1	15 kDa		0.7	2	0.5	[]	unknown	0	0	1	0	2	1	2	3
56	TRUE	Empty	EG:52C10.4 protein OS=Drosophila melanogaster OX=7227 GN=Ubc10 PE=1 SV=1	Q7K738_DROME	Ubc10	18 kDa		0.7	2	0.5	[]	unknown	0	0	1	0	2	1	2	3
57	TRUE	Empty	FK506-binding protein 59 OS=Drosophila melanogaster OX=7227 GN=FKBP59 PE=1 SV=1	FKB59_DROME	FKBP59	49 kDa		0.56	1.9	0.529412	[]	unknown	0	0	9	5	12	9	17	26
61	TRUE	Empty	Aluminum tubes, isoform A OS=Drosophila melanogaster OX=7227 GN=alt PE=1 SV=1	Q9VEH0_DROME	alt	95 kDa		0.55	1.8	0.571429	[]	unknown	0	1	7	4	10	8	14	22
62	TRUE	Empty	GH28726p (Fragment) OS=Drosophila melanogaster OX=7227 GN=CG14235-RA PE=2 SV=1	C1C592_DROME	CG14235-RA	15 kDa		0.49	1.8	0.571429	[]	unknown	1	1	3	2	5	4	7	11
63	TRUE	Empty	Protein 4.1 homolog OS=Drosophila melanogaster OX=7227 GN=cora PE=1 SV=1	41_DROME (+1)	cora	184 kDa		0.49	1.8	0.571429	[]	unknown	0	3	1	2	5	4	7	11
60	TRUE	Empty	Peptidylprolyl isomerase OS=Drosophila melanogaster OX=7227 GN=BcDNA:RH50927 PE=1 SV=1	Q9VGK3_DROME	BcDNA	15 kDa		0.45	1.8	0.555556	[]	unknown	0	1	4	3	6	5	9	14
59	TRUE	Empty	MIP08648p OS=Drosophila melanogaster OX=7227 GN=14-3-3epsilon-RA PE=2 SV=1	C6TP70_DROME (+1)	14-3-3epsilon-RA	30 kDa	TRUE	0.012	1.8	0.55	A probe low, m6A probe high	unknown	1	5	6	10	10	11	20	31
58	TRUE	Empty	Eukaryotic translation elongation factor 1 beta, isoform C OS=Drosophila melanogaster OX=7227 GN=eEF1beta PE=3 SV=1	A0A0B4LFL3_DROME	eEF1beta	24 kDa		0.45	1.8	0.545455	[]	unknown	0	2	4	3	8	6	11	17
67	TRUE	Empty	205 kDa microtubule-associated protein OS=Drosophila melanogaster OX=7227 GN=Map205 PE=1 SV=2	MA205_DROME (+1)	Map205	127 kDa		0.62	1.7	0.6	[]	unknown	0	4	29	13	42	33	55	88
68	TRUE	Empty	Moesin, isoform M OS=Drosophila melanogaster OX=7227 GN=Moe PE=1 SV=1	M9PHG2_DROME	Moe	69 kDa		0.72	1.7	0.6	[]	unknown	0	2	10	1	19	12	20	32
69	TRUE	Empty	Geminin OS=Drosophila melanogaster OX=7227 GN=geminin PE=1 SV=1	Q7JX41_DROME	geminin	21 kDa		0.59	1.7	0.6	[]	unknown	1	2	1	1	4	3	5	8
70	TRUE	Empty	Glutathione peroxidase OS=Drosophila melanogaster OX=7227 GN=CG12013 PE=2 SV=1	Q86NS7_DROME (+3)	CG12013	26 kDa		0.29	1.7	0.6	[]	unknown	0	1	2	2	3	3	5	8
71	TRUE	Empty	Partner of Y14 and mago OS=Drosophila melanogaster OX=7227 GN=Pym PE=1 SV=1	PYM_DROME	Pym	23 kDa		0.59	1.7	0.6	[]	unknown	0	2	1	1	4	3	5	8
66	TRUE	Empty	RE70333p OS=Drosophila melanogaster OX=7227 GN=Dmel\CG1316 PE=1 SV=2	Q9VZE4_DROME	Dmel	52 kDa		0.13	1.7	0.597403	[]	unknown	1	17	29	37	40	46	77	123
65	TRUE	Empty	Anon1A4 OS=Drosophila melanogaster OX=7227 GN=Df31 PE=1 SV=1	O16043_DROME	Df31	19 kDa		0.24	1.7	0.583333	[]	unknown	0	2	5	6	6	7	12	19
64	TRUE	Empty	14-3-3 protein zeta OS=Drosophila melanogaster OX=7227 GN=14-3-3zeta PE=1 SV=1	1433Z_DROME	14-3-3zeta	28 kDa	TRUE	0.26	1.7	0.578947	[]	unknown	0	6	5	7	12	11	19	30
77	TRUE	Empty	Chondrocyte-derived ezrin-like domain containing protein, isoform G OS=Drosophila melanogaster OX=7227 GN=Cdep PE=1 SV=2	A8JQT5_DROME	Cdep	473 kDa		0.77	1.6	0.636364	[]	unknown	2	6	1	11	0	7	11	18
74	TRUE	Empty	Eukaryotic translation initiation factor eIF1 OS=Drosophila melanogaster OX=7227 GN=eIF1 PE=1 SV=1	ETIF1_DROME	eIF1	12 kDa		0.4	1.6	0.625	[]	unknown	0	3	7	6	10	10	16	26
75	TRUE	Empty	Copia protein OS=Drosophila melanogaster OX=7227 GN=GIP PE=1 SV=3	COPIA_DROME	GIP	163 kDa		0.54	1.6	0.625	[]	unknown	1	3	2	2	6	5	8	13
76	TRUE	Empty	Superoxide dismutase OS=Drosophila melanogaster OX=7227 GN=Sod2 PE=3 SV=1	A0A0B4LGQ1_DROME (+1)	Sod2	25 kDa		0.54	1.6	0.625	[]	unknown	0	2	3	2	6	5	8	13
73	TRUE	Empty	U6 snRNA-associated Sm-like protein LSm3 OS=Drosophila melanogaster OX=7227 GN=LSm3 PE=2 SV=1	Q8IGW7_DROME (+1)	LSm3	12 kDa		0.038	1.6	0.615385	A probe low, m6A probe high	unknown	0	4	4	6	7	8	13	21
72	TRUE	Empty	U6 snRNA-associated Sm-like protein LSm2 OS=Drosophila melanogaster OX=7227 GN=BcDNA:GM14851 PE=1 SV=1	Q9VTW6_DROME	BcDNA	11 kDa		0.14	1.6	0.611111	[]	unknown	1	4	7	9	9	11	18	29
79	TRUE	Empty	Protein slender lobes OS=Drosophila melanogaster OX=7227 GN=sle PE=1 SV=1	SLE_DROME	sle	159 kDa		0.72	1.5	0.666667	[]	unknown	0	2	10	3	15	12	18	30
80	TRUE	Empty	Multiprotein bridging factor 1, isoform E OS=Drosophila melanogaster OX=7227 GN=mbf1 PE=1 SV=1	M9PFR6_DROME (+1)	mbf1	20 kDa		0.47	1.5	0.666667	[]	unknown	0	3	5	4	8	8	12	20
81	TRUE	Empty	TA01656p1 OS=Drosophila melanogaster OX=7227 GN=Dmel\CG9471 PE=1 SV=1	Q9VH72_DROME	Dmel	23 kDa		0.55	1.5	0.666667	[]	unknown	1	1	3	2	4	4	6	10
82	TRUE	Empty	SD12036p (Fragment) OS=Drosophila melanogaster OX=7227 GN=fabp PE=2 SV=1	Q8IGA2_DROME (+1)	fabp	16 kDa		0.42	1.5	0.666667	[]	unknown	0	2	2	2	4	4	6	10
83	TRUE	Empty	Eukaryotic translation initiation factor 3 subunit J OS=Drosophila melanogaster OX=7227 GN=eIF3j PE=3 SV=1	A0A0B4LF26_DROME	eIF3j	27 kDa		0.42	1.5	0.666667	[]	unknown	0	2	2	2	4	4	6	10
84	TRUE	Empty	Kayak, isoform G OS=Drosophila melanogaster OX=7227 GN=kay PE=1 SV=1	A0A0B4LHU8_DROME (+1)	kay	69 kDa		0.7	1.5	0.666667	[]	unknown	0	0	4	2	4	4	6	10
85	TRUE	Empty	Putative cytoplasmic aminopeptidase OS=Drosophila melanogaster OX=7227 GN=grsm PE=2 SV=1	Q9NHV8_DROME	grsm	60 kDa		0.81	1.5	0.666667	[]	unknown	0	4	0	6	0	4	6	10
86	TRUE	Empty	Histone H4 OS=Drosophila melanogaster OX=7227 GN=His4 PE=1 SV=2	H4_DROME	His4	11 kDa		0.81	1.5	0.666667	[]	unknown	1	2	0	3	0	2	3	5
87	TRUE	Empty	RE21659p OS=Drosophila melanogaster OX=7227 GN=CG4879-RB PE=2 SV=1	B3DN71_DROME (+2)	CG4879-RB	121 kDa		0.7	1.5	0.666667	[]	unknown	0	2	0	1	2	2	3	5
88	TRUE	Empty	60S acidic ribosomal protein P1 OS=Drosophila melanogaster OX=7227 GN=RpLP1 PE=1 SV=2	RLA1_DROME	RpLP1	12 kDa		0.7	1.5	0.666667	[]	unknown	1	0	2	1	2	2	3	5
89	TRUE	Empty	PDGF-and VEGF-related factor 3, isoform F OS=Drosophila melanogaster OX=7227 GN=Pvf3 PE=3 SV=1	X2J909_DROME	Pvf3	74 kDa		0.7	1.5	0.666667	[]	unknown	1	0	2	2	1	2	3	5
90	TRUE	Empty	BcDNA.GH11973 OS=Drosophila melanogaster OX=7227 GN=rgn PE=1 SV=1	Q9Y102_DROME	rgn	97 kDa		0.7	1.5	0.666667	[]	unknown	1	2	0	1	2	2	3	5
91	TRUE	Empty	U6 snRNA-associated Sm-like protein LSm5 OS=Drosophila melanogaster OX=7227 GN=Dmel\CG6610 PE=1 SV=1	Q9VRT7_DROME	Dmel	10 kDa		0.81	1.5	0.666667	[]	unknown	0	0	2	0	3	2	3	5
92	TRUE	Empty	60S ribosomal protein L4 OS=Drosophila melanogaster OX=7227 GN=RpL4 PE=1 SV=2	RL4_DROME	RpL4	45 kDa		0.77	1.5	0.666667	[]	unknown	0	1	1	0	3	2	3	5
93	TRUE	Empty	Neural/ectodermal development factor IMP-L2 OS=Drosophila melanogaster OX=7227 GN=ImpL2 PE=1 SV=4	IMPL2_DROME (+2)	ImpL2	30 kDa		0.7	1.5	0.666667	[]	unknown	0	2	0	1	2	2	3	5
94	TRUE	Empty	Cyclic-AMP response element binding protein B, isoform Q OS=Drosophila melanogaster OX=7227 GN=CrebB PE=4 SV=1	A0A1Z1CK36_DROME (+2)	CrebB	35 kDa		0.81	1.5	0.666667	[]	unknown	0	0	2	0	3	2	3	5
95	TRUE	Empty	Heterochromatin protein 1 OS=Drosophila melanogaster OX=7227 GN=Su(var)205 PE=1 SV=2	HP1_DROME	Su	23 kDa		0.81	1.5	0.666667	[]	unknown	0	0	2	0	3	2	3	5
96	TRUE	Empty	Facilitated trehalose transporter Tret1-1 OS=Drosophila melanogaster OX=7227 GN=Tret1-1 PE=1 SV=1	TRE11_DROME-DECOY		?	TRUE	0.81	1.5	0.666667	[]	unknown	1	2	0	3	0	2	3	5
78	TRUE	Empty	RE33133p OS=Drosophila melanogaster OX=7227 GN=Cg25C-RC PE=2 SV=1	B7FNQ3_DROME	Cg25C-RC	174 kDa		0.28	1.5	0.653846	[]	unknown	6	8	9	16	10	17	26	43
110	TRUE	Empty	Adenylate kinase OS=Drosophila melanogaster OX=7227 GN=Adk2 PE=1 SV=1	KAD2_DROME	Adk2	27 kDa		0.42	1.4	0.736842	[]	unknown	0	7	7	7	12	14	19	33
109	TRUE	Empty	Lingerer, isoform H OS=Drosophila melanogaster OX=7227 GN=lig PE=1 SV=1	A0A0B4K7U5_DROME (+2)	lig	134 kDa		0.75	1.4	0.72973	[]	unknown	3	5	22	8	29	27	37	64
108	TRUE	Empty	No circadian temperature entrainment, isoform D OS=Drosophila melanogaster OX=7227 GN=nocte PE=1 SV=1	M9PE74_DROME (+1)	nocte	235 kDa	TRUE	0.66	1.4	0.723077	[]	unknown	1	12	35	19	46	47	65	112
104	TRUE	Empty	Uncharacterized protein OS=Drosophila melanogaster OX=7227 GN=Dmel\CG30069 PE=1 SV=1	A1Z9M5_DROME	Dmel	461 kDa		0.18	1.4	0.714286	[]	unknown	0	5	5	6	8	10	14	24
105	TRUE	Empty	GH12423p OS=Drosophila melanogaster OX=7227 GN=Dmel\CG14186 PE=2 SV=2	Q9VW76_DROME	Dmel	75 kDa		0.82	1.4	0.714286	[]	unknown	0	4	1	7	0	5	7	12
106	TRUE	Empty	RH49324p (Fragment) OS=Drosophila melanogaster OX=7227 GN=COX5B PE=2 SV=1	Q86NN8_DROME (+1)	COX5B	18 kDa		0.59	1.4	0.714286	[]	unknown	0	1	4	3	4	5	7	12
107	TRUE	Empty	Profilin OS=Drosophila melanogaster OX=7227 GN=chic PE=1 SV=1	PROF_DROME	chic	14 kDa		0.76	1.4	0.714286	[]	unknown	0	0	5	2	5	5	7	12
103	TRUE	Empty	Transcription factor BTF3 OS=Drosophila melanogaster OX=7227 GN=bic PE=1 SV=1	Q7KM15_DROME	bic	18 kDa	TRUE	0.42	1.4	0.705882	[]	unknown	0	4	8	7	10	12	17	29
101	TRUE	Empty	Glyceraldehyde-3-phosphate dehydrogenase OS=Drosophila melanogaster OX=7227 GN=Gapdh2 PE=3 SV=1	M9PJN8_DROME	Gapdh2	35 kDa	TRUE	0.54	1.4	0.7	[]	unknown	2	3	11	9	11	14	20	34
102	TRUE	Empty	Arouser, isoform C OS=Drosophila melanogaster OX=7227 GN=aru PE=1 SV=1	Q9VPU7_DROME	aru	85 kDa		0.71	1.4	0.7	[]	unknown	1	7	0	5	5	7	10	17
98	TRUE	Empty	Dumpy, isoform Q OS=Drosophila melanogaster OX=7227 GN=dpy PE=1 SV=1	M9PB30_DROME	dpy	2443 kDa		0.6	1.4	0.695652	[]	unknown	21	27	5	26	20	32	46	78
99	TRUE	Empty	Uncharacterized protein, isoform D OS=Drosophila melanogaster OX=7227 GN=ESTS:34F4T PE=1 SV=1	M9PI17_DROME	ESTS	36 kDa		0.54	1.4	0.695652	[]	unknown	0	4	12	9	14	16	23	39
100	TRUE	Empty	GEO05313p1 OS=Drosophila melanogaster OX=7227 GN=Dmel\CG1943 PE=1 SV=1	Q9VI56_DROME	Dmel	12 kDa		0.71	1.4	0.695652	[]	unknown	0	2	14	6	17	16	23	39
97	TRUE	Empty	RE24907p (Fragment) OS=Drosophila melanogaster OX=7227 GN=Saf-B PE=2 SV=1	Q8IGV1_DROME (+1)	Saf-B	108 kDa		0.71	1.4	0.692308	[]	unknown	2	3	6	2	11	9	13	22
123	TRUE	Empty	Endoplasmic reticulum chaperone BiP OS=Drosophila melanogaster OX=7227 GN=Hsc70-3 PE=1 SV=2	BIP_DROME	Hsc70-3	72 kDa	TRUE	0.84	1.3	0.785714	[]	unknown	0	3	19	4	24	22	28	50
120	TRUE	Empty	Histone H2A OS=Drosophila melanogaster OX=7227 GN=His2Av PE=3 SV=1	A0A0B4KH25_DROME	His2Av	15 kDa		0.29	1.3	0.777778	[]	unknown	4	4	3	5	4	7	9	16
121	TRUE	Empty	LD41494p OS=Drosophila melanogaster OX=7227 GN=Dmel\CG9911 PE=1 SV=1	Q95TL8_DROME (+1)	Dmel	47 kDa		0.76	1.3	0.777778	[]	unknown	1	1	6	3	6	7	9	16
122	TRUE	Empty	GEO07185p1 OS=Drosophila melanogaster OX=7227 GN=RpS28b PE=2 SV=1	X2JEM4_DROME	RpS28b	7 kDa		0.59	1.3	0.777778	[]	unknown	0	3	4	3	6	7	9	16
119	TRUE	Empty	Polyadenylate-binding protein OS=Drosophila melanogaster OX=7227 GN=pAbp PE=1 SV=3	PABP_DROME	pAbp	70 kDa		0.75	1.3	0.769231	[]	unknown	0	3	7	3	10	10	13	23
118	TRUE	Empty	Doublesex, isoform E OS=Drosophila melanogaster OX=7227 GN=dsx PE=4 SV=1	A0A0B4KGR7_DROME-DECOY (+2)		?		0.75	1.3	0.756757	[]	unknown	32	22	6	28	9	28	37	65
111	TRUE	Empty	Alpha spectrin, isoform C OS=Drosophila melanogaster OX=7227 GN=alpha-Spec PE=4 SV=1	M9PBI5_DROME (+1)	alpha-Spec	281 kDa		0.82	1.3	0.75	[]	unknown	3	4	26	4	36	30	40	70
112	TRUE	Empty	Zinc finger Ran-binding domain-containing protein 2 OS=Drosophila melanogaster OX=7227 GN=Dmel\CG3732 PE=2 SV=1	Q9W230_DROME	Dmel	31 kDa		0.76	1.3	0.75	[]	unknown	0	1	5	2	6	6	8	14
113	TRUE	Empty	Ubiquitin-conjugating enzyme E2-17 kDa OS=Drosophila melanogaster OX=7227 GN=eff PE=2 SV=1	UBCD1_DROME	eff	17 kDa		0.7	1.3	0.75	[]	unknown	1	1	2	1	3	3	4	7
114	TRUE	Empty	Nucleoside diphosphate kinase OS=Drosophila melanogaster OX=7227 GN=awd PE=1 SV=1	A0A0B4LHX6_DROME (+2)	awd	19 kDa		0.81	1.3	0.75	[]	unknown	0	0	3	1	3	3	4	7
115	TRUE	Empty	Hoi-polloi, isoform B OS=Drosophila melanogaster OX=7227 GN=hoip PE=1 SV=1	D2NUK9_DROME	hoip	14 kDa		0.86	1.3	0.75	[]	unknown	0	0	3	0	4	3	4	7
116	TRUE	Empty	LD24793p OS=Drosophila melanogaster OX=7227 GN=Ref1 PE=1 SV=1	Q9V3E7_DROME	Ref1	28 kDa		0.86	1.3	0.75	[]	unknown	0	0	3	0	4	3	4	7
117	TRUE	Empty	Transcription elongation factor S-II OS=Drosophila melanogaster OX=7227 GN=TfIIS PE=2 SV=1	TFS2_DROME	TfIIS	34 kDa		0.86	1.3	0.75	[]	unknown	0	3	0	0	4	3	4	7
145	TRUE	Empty	RE34829p OS=Drosophila melanogaster OX=7227 GN=Hrb98DE-RE PE=2 SV=1	C8VV67_DROME	Hrb98DE-RE	39 kDa	TRUE	0.79	1.2	0.868421	[]	unknown	3	37	62	36	78	99	114	213
146	TRUE	Empty	Bicoid stability factor OS=Drosophila melanogaster OX=7227 GN=bsf PE=1 SV=2	Q9VJ86_DROME	bsf	157 kDa		0.9	1.2	0.868421	[]	unknown	0	7	26	5	33	33	38	71
144	TRUE	Empty	Mesencephalic astrocyte-derived neurotrophic factor homolog OS=Drosophila melanogaster OX=7227 GN=Manf PE=2 SV=2	ARMET_DROME	Manf	20 kDa		0.82	1.2	0.866667	[]	unknown	0	5	8	4	11	13	15	28
143	TRUE	Empty	Protein disulfide-isomerase A6 homolog OS=Drosophila melanogaster OX=7227 GN=CaBP1 PE=1 SV=1	PDIA6_DROME	CaBP1	47 kDa	TRUE	0.63	1.2	0.862069	[]	unknown	0	10	15	12	17	25	29	54
142	TRUE	Empty	Cofilin/actin-depolymerizing factor homolog OS=Drosophila melanogaster OX=7227 GN=tsr PE=1 SV=1	CADF_DROME	tsr	17 kDa		0.7	1.2	0.857143	[]	unknown	2	10	14	10	18	24	28	52
141	TRUE	Empty	LD23647p OS=Drosophila melanogaster OX=7227 GN=Dmel\CG5787 PE=1 SV=2	Q9VK59_DROME	Dmel	100 kDa		0.84	1.2	0.846154	[]	unknown	1	3	8	3	10	11	13	24
140	TRUE	Empty	Dipeptidase B, isoform A OS=Drosophila melanogaster OX=7227 GN=Dip-B PE=1 SV=2	Q9VFQ9_DROME	Dip-B	56 kDa		0.87	1.2	0.84	[]	unknown	0	5	16	3	22	21	25	46
135	TRUE	Empty	Histone H2B OS=Drosophila melanogaster OX=7227 GN=His2B PE=1 SV=2	H2B_DROME	His2B	14 kDa		0.42	1.2	0.833333	[]	unknown	4	4	6	6	6	10	12	22
136	TRUE	Empty	Toucan protein OS=Drosophila melanogaster OX=7227 GN=toc PE=2 SV=1	O46112_DROME	toc	235 kDa	TRUE	0.91	1.2	0.833333	[]	unknown	6	5	0	6	0	5	6	11
137	TRUE	Empty	TA01007p (Fragment) OS=Drosophila melanogaster OX=7227 GN=RpL36A-RA PE=2 SV=1	C5WLN8_DROME (+2)	RpL36A-RA	14 kDa		0.83	1.2	0.833333	[]	unknown	2	2	3	1	5	5	6	11
138	TRUE	Empty	SD04793p OS=Drosophila melanogaster OX=7227 GN=Pax PE=2 SV=1	Q8MQX3_DROME (+2)	Pax	62 kDa		0.83	1.2	0.833333	[]	unknown	0	2	3	1	5	5	6	11
139	TRUE	Empty	Dynein light chain 1, cytoplasmic OS=Drosophila melanogaster OX=7227 GN=ctp PE=1 SV=1	DYL1_DROME	ctp	10 kDa		0.81	1.2	0.833333	[]	unknown	0	1	4	2	4	5	6	11
134	TRUE	Empty	Calreticulin OS=Drosophila melanogaster OX=7227 GN=Calr PE=1 SV=2	CALR_DROME (+1)	Calr	47 kDa		0.85	1.2	0.823529	[]	unknown	0	1	13	5	12	14	17	31
133	TRUE	Empty	Elongation factor 1-alpha 1 OS=Drosophila melanogaster OX=7227 GN=eEF1alpha1 PE=1 SV=2	EF1A1_DROME	eEF1alpha1	50 kDa		0.4	1.2	0.822222	[]	unknown	9	15	22	24	21	37	45	82
132	TRUE	Empty	X16 splicing factor, isoform B OS=Drosophila melanogaster OX=7227 GN=x16 PE=1 SV=1	M9PC85_DROME (+1)	x16	28 kDa		0.55	1.2	0.818182	[]	unknown	0	7	11	9	13	18	22	40
131	TRUE	Empty	Casein kinase IIalpha, isoform C OS=Drosophila melanogaster OX=7227 GN=CkIIalpha PE=1 SV=1	A4V2B8_DROME	CkIIalpha	40 kDa		0.8	1.2	0.8125	[]	unknown	0	8	5	3	13	13	16	29
130	TRUE	Empty	AT27578p OS=Drosophila melanogaster OX=7227 GN=rin PE=1 SV=1	Q9VFT4_DROME	rin	75 kDa		0.76	1.2	0.811321	[]	unknown	1	11	32	17	36	43	53	96
124	TRUE	Empty	Bicaudal D, isoform D OS=Drosophila melanogaster OX=7227 GN=BicD PE=1 SV=1	M9PDB8_DROME	BicD	91 kDa		0.42	1.2	0.8	[]	unknown	3	2	2	2	3	4	5	9
125	TRUE	Empty	Protein BCL9 homolog OS=Drosophila melanogaster OX=7227 GN=lgs PE=1 SV=1	BCL9_DROME	lgs	154 kDa		0.89	1.2	0.8	[]	unknown	2	4	0	5	0	4	5	9
126	TRUE	Empty	GH25425p OS=Drosophila melanogaster OX=7227 GN=Dmel\CG6180 PE=1 SV=2	Q9VK60_DROME	Dmel	29 kDa		0.89	1.2	0.8	[]	unknown	1	0	4	0	5	4	5	9
127	TRUE	Empty	Endosulfine, isoform A OS=Drosophila melanogaster OX=7227 GN=endos PE=1 SV=1	Q9VUB8_DROME	endos	13 kDa		0.81	1.2	0.8	[]	unknown	0	1	3	1	4	4	5	9
128	TRUE	Empty	RE21773p (Fragment) OS=Drosophila melanogaster OX=7227 GN=Cp1-RC PE=2 SV=1	C6SV44_DROME (+1)	Cp1-RC	42 kDa		0.81	1.2	0.8	[]	unknown	0	1	3	1	4	4	5	9
129	TRUE	Empty	FI02875p (Fragment) OS=Drosophila melanogaster OX=7227 PE=2 SV=1	B5RIJ9_DROME (+2)		14 kDa		0.89	1.2	0.8	[]	unknown	0	0	4	0	5	4	5	9
176	TRUE	Empty	Thioredoxin reductase 1, mitochondrial OS=Drosophila melanogaster OX=7227 GN=Trxr-1 PE=1 SV=2	TRXR1_DROME	Trxr-1	64 kDa		0.33	1.1	0.943662	[]	unknown	3	35	32	36	35	67	71	138
175	TRUE	Empty	IP21842p1 (Fragment) OS=Drosophila melanogaster OX=7227 GN=Tctp-RA PE=2 SV=1	S5PU30_DROME (+1)	Tctp-RA	22 kDa		0.95	1.1	0.941176	[]	unknown	0	4	12	3	14	16	17	33
174	TRUE	Empty	Reverse >sp|P91927|LETM1_DROME Mitochondrial proton/calcium exchanger protein OS=Drosophila melanogaster OX=7227 GN=Letm1 PE=2 SV=2	Reverse-DECOY		?	TRUE	0.88	1.1	0.934397	[]	unknown	465	3800	2467	4513	2194	6267	6707	12974
173	TRUE	Empty	Catalase OS=Drosophila melanogaster OX=7227 GN=Cat PE=1 SV=2	CATA_DROME	Cat	57 kDa		0.94	1.1	0.933333	[]	unknown	0	3	11	3	12	14	15	29
172	TRUE	Empty	Eukaryotic translation initiation factor 5A OS=Drosophila melanogaster OX=7227 GN=eEF5 PE=2 SV=2	IF5A_DROME	eEF5	18 kDa		0.88	1.1	0.931034	[]	unknown	2	9	18	11	18	27	29	56
171	TRUE	Empty	B52, isoform O OS=Drosophila melanogaster OX=7227 GN=B52 PE=4 SV=1	A0A0C4DHG5_DROME (+1)	B52	40 kDa		0.68	1.1	0.930233	[]	unknown	1	38	42	37	49	80	86	166
170	TRUE	Empty	Superoxide dismutase [Cu-Zn] OS=Drosophila melanogaster OX=7227 GN=Sod1 PE=1 SV=2	SODC_DROME	Sod1	16 kDa	TRUE	0.87	1.1	0.928571	[]	unknown	1	4	9	6	8	13	14	27
167	TRUE	Empty	GH09868p OS=Drosophila melanogaster OX=7227 GN=TBPH PE=1 SV=1	Q8SXP8_DROME	TBPH	58 kDa		0.94	1.1	0.923077	[]	unknown	1	2	10	2	11	12	13	25
168	TRUE	Empty	5'-3' exoribonuclease OS=Drosophila melanogaster OX=7227 GN=Rat1 PE=1 SV=1	M9PEY6_DROME	Rat1	104 kDa		0.93	1.1	0.923077	[]	unknown	0	2	10	3	10	12	13	25
169	TRUE	Empty	BcDNA.GH08312 OS=Drosophila melanogaster OX=7227 GN=Sap-r PE=1 SV=1	Q9Y125_DROME	Sap-r	106 kDa		0.77	1.1	0.923077	[]	unknown	1	6	6	8	5	12	13	25
165	TRUE	Empty	Protein alan shepard OS=Drosophila melanogaster OX=7227 GN=shep PE=1 SV=2	SHEP_DROME	shep	62 kDa		0.86	1.1	0.92	[]	unknown	0	20	49	34	41	69	75	144
166	TRUE	Empty	Muscle-specific protein 300 kDa, isoform G OS=Drosophila melanogaster OX=7227 GN=Msp300 PE=1 SV=1	M9MRJ4_DROME	Msp300	1508 kDa	TRUE	0.88	1.1	0.92	[]	unknown	4	17	6	10	15	23	25	48
163	TRUE	Empty	Bent, isoform F OS=Drosophila melanogaster OX=7227 GN=bt PE=1 SV=1	D1YSG0_DROME	bt	1000 kDa	TRUE	0.95	1.1	0.916667	[]	unknown	2	11	0	10	2	11	12	23
164	TRUE	Empty	GM17572p (Fragment) OS=Drosophila melanogaster OX=7227 GN=CG33714-RA PE=2 SV=1	C4IXV9_DROME (+1)	CG33714-RA	13 kDa		0.42	1.1	0.916667	[]	unknown	0	6	5	6	6	11	12	23
162	TRUE	Empty	RNA-binding protein lark OS=Drosophila melanogaster OX=7227 GN=lark PE=1 SV=1	LARK_DROME	lark	40 kDa		0.78	1.1	0.914894	[]	unknown	0	17	26	19	28	43	47	90
161	TRUE	Empty	RNA-binding protein spenito OS=Drosophila melanogaster OX=7227 GN=nito PE=1 SV=1	NITO_DROME	nito	89 kDa		0.9	1.1	0.910714	[]	unknown	0	15	36	13	43	51	56	107
160	TRUE	Empty	Peptidyl-prolyl cis-trans isomerase OS=Drosophila melanogaster OX=7227 GN=Cyp1 PE=1 SV=2	PPIA_DROME	Cyp1	25 kDa		0.94	1.1	0.909091	[]	unknown	1	1	9	1	10	10	11	21
159	TRUE	Empty	Eukaryotic translation initiation factor 4H1, isoform C OS=Drosophila melanogaster OX=7227 GN=eIF4H1 PE=1 SV=1	Q7KUX7_DROME	eIF4H1	38 kDa	TRUE	0.82	1.1	0.908046	[]	unknown	1	29	50	32	55	79	87	166
158	TRUE	Empty	Protein disulfide-isomerase OS=Drosophila melanogaster OX=7227 GN=Pdi PE=2 SV=1	PDI_DROME	Pdi	56 kDa		0.36	1.1	0.905109	[]	unknown	1	62	62	74	63	124	137	261
155	TRUE	Empty	Heat shock protein 83, isoform B OS=Drosophila melanogaster OX=7227 GN=Hsp83 PE=3 SV=1	M9PBL3_DROME	Hsp83	82 kDa		0.91	1.1	0.9	[]	unknown	1	3	15	5	15	18	20	38
156	TRUE	Empty	LD14047p OS=Drosophila melanogaster OX=7227 GN=dsd-RA PE=2 SV=1	B6IDV0_DROME (+1)	dsd-RA	148 kDa		0.95	1.1	0.9	[]	unknown	8	9	0	10	0	9	10	19
157	TRUE	Empty	GEO10165p1 (Fragment) OS=Drosophila melanogaster OX=7227 PE=2 SV=1	A0A1B2AJ64_DROME		12 kDa		0.83	1.1	0.9	[]	unknown	1	4	5	3	7	9	10	19
153	TRUE	Empty	SD13619p OS=Drosophila melanogaster OX=7227 GN=blanks PE=2 SV=1	Q8MRY4_DROME	blanks	35 kDa		0.76	1.1	0.888889	[]	unknown	1	11	21	15	21	32	36	68
154	TRUE	Empty	40S ribosomal protein S12 OS=Drosophila melanogaster OX=7227 GN=RpS12 PE=1 SV=2	RS12_DROME	RpS12	15 kDa		0.83	1.1	0.888889	[]	unknown	0	4	12	8	10	16	18	34
152	TRUE	Empty	Trailer hitch, isoform C OS=Drosophila melanogaster OX=7227 GN=tral PE=1 SV=1	M9PF14_DROME (+1)	tral	70 kDa	TRUE	0.9	1.1	0.88	[]	unknown	0	4	18	4	21	22	25	47
148	TRUE	Empty	U2 snRNP auxiliary factor large subunit OS=Drosophila melanogaster OX=7227 GN=U2af50 PE=3 SV=1	M9NF89_DROME	U2af50	48 kDa		0.73	1.1	0.875	[]	unknown	0	12	23	17	23	35	40	75
149	TRUE	Empty	Thioredoxin peroxidase 1, isoform C OS=Drosophila melanogaster OX=7227 GN=Jafrac1 PE=1 SV=1	X2JF59_DROME	Jafrac1	22 kDa		0.86	1.1	0.875	[]	unknown	1	3	11	5	11	14	16	30
150	TRUE	Empty	LD36568p OS=Drosophila melanogaster OX=7227 GN=CAH3 PE=1 SV=1	Q9W3C8_DROME	CAH3	29 kDa		0.9	1.1	0.875	[]	unknown	0	2	5	1	7	7	8	15
151	TRUE	Empty	DnaJ homolog shv OS=Drosophila melanogaster OX=7227 GN=shv PE=1 SV=1	DJSHV_DROME	shv	40 kDa		0.91	1.1	0.875	[]	unknown	0	0	7	2	6	7	8	15
147	TRUE	Empty	Caprin homolog OS=Drosophila melanogaster OX=7227 GN=Capr PE=1 SV=1	CAPR1_DROME	Capr	104 kDa		0.82	1.1	0.870968	[]	unknown	3	7	20	11	20	27	31	58
234	TRUE	Empty	Protostome-specific GEF, isoform E OS=Drosophila melanogaster OX=7227 GN=PsGEF PE=4 SV=4	Q7KVY9_DROME-DECOY (+1)		?	TRUE	0.97	1	1.05	[]	unknown	9	21	0	14	6	21	20	41
233	TRUE	Empty	FI06040p (Fragment) OS=Drosophila melanogaster OX=7227 GN=CG11844-RB PE=2 SV=1	B5RIY3_DROME (+1)	CG11844-RB	50 kDa		0.96	1	1.04762	[]	unknown	0	7	15	3	18	22	21	43
232	TRUE	Empty	RNA-binding protein squid OS=Drosophila melanogaster OX=7227 GN=sqd PE=1 SV=3	SQD_DROME	sqd	36 kDa		0.96	1	1.02	[]	unknown	0	55	98	63	87	153	150	303
231	TRUE	Empty	Heterogeneous nuclear ribonucleoprotein 87F OS=Drosophila melanogaster OX=7227 GN=Hrb87F PE=2 SV=2	RB87F_DROME	Hrb87F	39 kDa	TRUE	0.97	1	1.01075	[]	unknown	0	36	58	42	51	94	93	187
230	TRUE	Empty	RNA-binding protein cabeza OS=Drosophila melanogaster OX=7227 GN=caz PE=2 SV=2	CAZ_DROME	caz	39 kDa		0.98	1	1.00806	[]	unknown	1	54	71	48	76	125	124	249
181	TRUE	Empty	Thioredoxin domain-containing protein 5 homolog OS=Drosophila melanogaster OX=7227 GN=prtp PE=1 SV=2	TXND5_DROME	prtp	47 kDa		1	1	1	[]	unknown	2	39	44	39	44	83	83	166
182	TRUE	Empty	LD45254p OS=Drosophila melanogaster OX=7227 GN=Anon1A3 PE=1 SV=1	Q9V9U3_DROME	Anon1A3	52 kDa	TRUE	1	1	1	[]	unknown	0	17	26	17	26	43	43	86
183	TRUE	Empty	FI18812p1 OS=Drosophila melanogaster OX=7227 GN=Unr PE=1 SV=1	B7Z0E2_DROME	Unr	118 kDa		1	1	1	[]	unknown	0	8	32	18	22	40	40	80
184	TRUE	Empty	LD35640p OS=Drosophila melanogaster OX=7227 GN=Psi PE=1 SV=1	A1ZAK7_DROME (+1)	Psi	82 kDa		1	1	1	[]	unknown	2	6	24	8	22	30	30	60
185	TRUE	Empty	Eukaryotic initiation factor 4B OS=Drosophila melanogaster OX=7227 GN=eIF4B PE=1 SV=1	Q7PLL3_DROME	eIF4B	52 kDa		1	1	1	[]	unknown	0	8	23	11	20	31	31	62
186	TRUE	Empty	LD03220p OS=Drosophila melanogaster OX=7227 GN=Stip1 PE=1 SV=1	Q9VPN5_DROME	Stip1	56 kDa		1	1	1	[]	unknown	1	5	25	5	25	30	30	60
187	TRUE	Empty	Oxygen-dependent coproporphyrinogen-III oxidase OS=Drosophila melanogaster OX=7227 GN=Coprox PE=2 SV=1	HEM6_DROME	Coprox	44 kDa		1	1	1	[]	unknown	0	8	9	9	8	17	17	34
188	TRUE	Empty	Peptidyl-prolyl cis-trans isomerase OS=Drosophila melanogaster OX=7227 GN=Dmel\CG2852 PE=1 SV=1	Q9W227_DROME	Dmel	22 kDa		1	1	1	[]	unknown	0	6	9	4	11	15	15	30
189	TRUE	Empty	Nucleosome remodeling factor - 38kD, isoform C OS=Drosophila melanogaster OX=7227 GN=Nurf-38 PE=1 SV=1	A0A0B4K7G9_DROME (+1)	Nurf-38	33 kDa		1	1	1	[]	unknown	0	1	14	2	13	15	15	30
190	TRUE	Empty	GH21273p OS=Drosophila melanogaster OX=7227 GN=Dmel\CG11999 PE=1 SV=1	Q9VNA3_DROME	Dmel	24 kDa		1	1	1	[]	unknown	0	7	7	4	10	14	14	28
191	TRUE	Empty	Clot protein OS=Drosophila melanogaster OX=7227 GN=cl PE=1 SV=1	Q9VMQ9_DROME	cl	15 kDa		1	1	1	[]	unknown	0	4	10	3	11	14	14	28
192	TRUE	Empty	IP12320p OS=Drosophila melanogaster OX=7227 PE=2 SV=1	Q1EC09_DROME		33 kDa		1	1	1	[]	unknown	0	5	8	5	8	13	13	26
193	TRUE	Empty	LD36772p OS=Drosophila melanogaster OX=7227 GN=cg4612 PE=1 SV=1	Q9W158_DROME	cg4612	34 kDa		1	1	1	[]	unknown	0	3	9	3	9	12	12	24
194	TRUE	Empty	Uncharacterized protein OS=Drosophila melanogaster OX=7227 PE=4 SV=1	V9GZW9_DROME		182 kDa		1	1	1	[]	unknown	1	6	5	4	7	11	11	22
195	TRUE	Empty	LIM and SH3 domain protein Lasp OS=Drosophila melanogaster OX=7227 GN=Lasp PE=1 SV=2	LASP1_DROME (+1)	Lasp	74 kDa		1	1	1	[]	unknown	1	3	8	3	8	11	11	22
196	TRUE	Empty	RE72132p OS=Drosophila melanogaster OX=7227 GN=Secp43 PE=1 SV=1	Q8SXG7_DROME	Secp43	37 kDa		1	1	1	[]	unknown	0	2	9	4	7	11	11	22
197	TRUE	Empty	Transgelin OS=Drosophila melanogaster OX=7227 GN=Chd64 PE=1 SV=1	M9PE30_DROME (+1)	Chd64	19 kDa		1	1	1	[]	unknown	0	0	11	1	10	11	11	22
198	TRUE	Empty	Peptidylprolyl isomerase OS=Drosophila melanogaster OX=7227 GN=FK506-bp2-RA PE=2 SV=1	H0RN81_DROME	FK506-bp2-RA	12 kDa		1	1	1	[]	unknown	0	4	5	4	5	9	9	18
199	TRUE	Empty	Eb1, isoform A OS=Drosophila melanogaster OX=7227 GN=Eb1 PE=1 SV=1	Q7JZD3_DROME (+1)	Eb1	33 kDa		1	1	1	[]	unknown	0	0	8	0	8	8	8	16
200	TRUE	Empty	Protein NASP homolog OS=Drosophila melanogaster OX=7227 GN=CG8223 PE=1 SV=1	NASP_DROME	CG8223	52 kDa		1	1	1	[]	unknown	1	3	4	2	5	7	7	14
201	TRUE	Empty	GH24787p OS=Drosophila melanogaster OX=7227 GN=Dmel\CG6745 PE=1 SV=1	Q9VSK9_DROME	Dmel	83 kDa		1	1	1	[]	unknown	1	1	6	1	6	7	7	14
202	TRUE	Empty	Glutathione S-transferase D1 OS=Drosophila melanogaster OX=7227 GN=GstD1 PE=1 SV=1	GSTD1_DROME	GstD1	24 kDa		1	1	1	[]	unknown	0	1	6	2	5	7	7	14
203	TRUE	Empty	Nascent polypeptide associated complex protein alpha subunit, isoform D OS=Drosophila melanogaster OX=7227 GN=Nacalpha PE=4 SV=1	A0A0B4LEY6_DROME	Nacalpha	23 kDa		1	1	1	[]	unknown	0	2	4	2	4	6	6	12
204	TRUE	Empty	HMG protein Z, isoform C OS=Drosophila melanogaster OX=7227 GN=HmgZ PE=4 SV=1	A0A0B4LG36_DROME	HmgZ	13 kDa	TRUE	1	1	1	[]	unknown	0	1	5	0	6	6	6	12
205	TRUE	Empty	Uncharacterized protein, isoform B OS=Drosophila melanogaster OX=7227 GN=p23 PE=1 SV=1	A0A0B4K6D2_DROME (+1)	p23	21 kDa		1	1	1	[]	unknown	0	1	5	0	6	6	6	12
206	TRUE	Empty	Guanine nucleotide exchange factor OS=Drosophila melanogaster OX=7227 GN=PDZ-GEF PE=2 SV=1	Q95V18_DROME	PDZ-GEF	172 kDa		1	1	1	[]	unknown	3	4	0	4	0	4	4	8
207	TRUE	Empty	Centrosomin, isoform L OS=Drosophila melanogaster OX=7227 GN=cnn PE=1 SV=1	A0A0B4K863_DROME (+1)	cnn	156 kDa		1	1	1	[]	unknown	3	4	0	4	0	4	4	8
208	TRUE	Empty	Acinus, isoform A OS=Drosophila melanogaster OX=7227 GN=Acn PE=1 SV=1	Q9VJ12_DROME	Acn	84 kDa		1	1	1	[]	unknown	2	1	3	1	3	4	4	8
209	TRUE	Empty	GTP:AMP phosphotransferase, mitochondrial OS=Drosophila melanogaster OX=7227 GN=Adk3 PE=1 SV=1	Q9VGU6_DROME	Adk3	24 kDa		1	1	1	[]	unknown	0	2	3	1	4	5	5	10
210	TRUE	Empty	NIF3-like protein 1 OS=Drosophila melanogaster OX=7227 GN=anon-35F/36A PE=1 SV=3	NIF3L_DROME	anon-35F	32 kDa		1	1	1	[]	unknown	0	1	4	0	5	5	5	10
211	TRUE	Empty	Cytosolic Fe-S cluster assembly factor NUBP1 homolog OS=Drosophila melanogaster OX=7227 GN=CG17904 PE=1 SV=1	NUBP1_DROME	CG17904	33 kDa		1	1	1	[]	unknown	0	2	3	2	3	5	5	10
212	TRUE	Empty	RE08101p OS=Drosophila melanogaster OX=7227 GN=Tm1 PE=1 SV=1	Q8IGY1_DROME	Tm1	80 kDa		1	1	1	[]	unknown	1	2	2	2	2	4	4	8
213	TRUE	Empty	CIN85 and CD2AP related, isoform G OS=Drosophila melanogaster OX=7227 GN=cindr PE=1 SV=1	A0A0B4KHG1_DROME (+2)	cindr	73 kDa		1	1	1	[]	unknown	3	2	1	2	1	3	3	6
214	TRUE	Empty	Protein disabled OS=Drosophila melanogaster OX=7227 GN=Dab PE=1 SV=2	DAB_DROME-DECOY (+5)		?		1	1	1	[]	unknown	0	4	0	4	0	4	4	8
215	TRUE	Empty	MORF-related gene 15, isoform B OS=Drosophila melanogaster OX=7227 GN=MRG15 PE=4 SV=1	A0A0B4KHJ7_DROME (+1)	MRG15	48 kDa		1	1	1	[]	unknown	0	1	3	2	2	4	4	8
216	TRUE	Empty	SD08104p OS=Drosophila melanogaster OX=7227 GN=CG9302 PE=2 SV=1	Q960C0_DROME (+1)	CG9302	58 kDa		1	1	1	[]	unknown	0	2	2	0	4	4	4	8
217	TRUE	Empty	40S ribosomal protein S27 OS=Drosophila melanogaster OX=7227 GN=RpS27 PE=1 SV=1	Q9VBU9_DROME	RpS27	9 kDa		1	1	1	[]	unknown	1	2	1	1	2	3	3	6
218	TRUE	Empty	Beta-alanine-activating enzyme OS=Drosophila melanogaster OX=7227 GN=U26 PE=2 SV=3	ACSF4_DROME (+1)	U26	113 kDa		1	1	1	[]	unknown	1	3	0	2	1	3	3	6
219	TRUE	Empty	Probable H/ACA ribonucleoprotein complex subunit 1 OS=Drosophila melanogaster OX=7227 GN=CG4038 PE=2 SV=1	GAR1_DROME-DECOY		?	TRUE	1	1	1	[]	unknown	1	3	0	3	0	3	3	6
220	TRUE	Empty	GEO07442p1 OS=Drosophila melanogaster OX=7227 GN=PDCD-5 PE=1 SV=1	Q9VUZ8_DROME	PDCD-5	15 kDa		1	1	1	[]	unknown	0	2	1	1	2	3	3	6
221	TRUE	Empty	LD36095p OS=Drosophila melanogaster OX=7227 GN=SF1 PE=1 SV=3	Q9VEJ1_DROME	SF1	87 kDa		1	1	1	[]	unknown	2	0	2	2	0	2	2	4
222	TRUE	Empty	FI07634p (Fragment) OS=Drosophila melanogaster OX=7227 GN=CG6891-RA PE=2 SV=1	B5RJ68_DROME (+3)	CG6891-RA	30 kDa		1	1	1	[]	unknown	0	0	3	1	2	3	3	6
223	TRUE	Empty	60S ribosomal protein L22 OS=Drosophila melanogaster OX=7227 GN=RpL22 PE=1 SV=2	RL22_DROME	RpL22	31 kDa		1	1	1	[]	unknown	1	1	1	0	2	2	2	4
224	TRUE	Empty	No long nerve cord, isoform D OS=Drosophila melanogaster OX=7227 GN=nolo PE=1 SV=1	E1JHP3_DROME (+3)	nolo	154 kDa		1	1	1	[]	unknown	1	2	0	2	0	2	2	4
225	TRUE	Empty	LD46870p OS=Drosophila melanogaster OX=7227 GN=cg14641 PE=1 SV=1	Q95RB1_DROME	cg14641	47 kDa		1	1	1	[]	unknown	0	0	2	0	2	2	2	4
226	TRUE	Empty	Uncharacterized protein, isoform D OS=Drosophila melanogaster OX=7227 GN=anon-EST:fe2C9 PE=1 SV=1	A0A0B4LGI9_DROME (+2)	anon-EST	29 kDa	TRUE	1	1	1	[]	unknown	0	0	2	0	2	2	2	4
227	TRUE	Empty	RE52028p OS=Drosophila melanogaster OX=7227 GN=Snx3 PE=1 SV=1	Q9VG51_DROME	Snx3	19 kDa		1	1	1	[]	unknown	0	0	2	0	2	2	2	4
228	TRUE	Empty	FI03275p (Fragment) OS=Drosophila melanogaster OX=7227 GN=CG32164-RA PE=2 SV=1	B5RIL6_DROME (+3)	CG32164-RA	125 kDa		1	1	1	[]	unknown	0	2	0	2	0	2	2	4
229	TRUE	Empty	LD46156p (Fragment) OS=Drosophila melanogaster OX=7227 GN=CG10527 PE=2 SV=1	Q8MR08_DROME (+1)	CG10527	33 kDa		1	1	1	[]	unknown	0	0	2	0	2	2	2	4
180	TRUE	Empty	FI04408p OS=Drosophila melanogaster OX=7227 GN=Rox8 PE=1 SV=1	Q8IMX4_DROME (+2)	Rox8	50 kDa		0.98	1	0.9875	[]	unknown	3	26	53	30	50	79	80	159
179	TRUE	Empty	CCHC-type zinc finger nucleic acid binding protein, isoform B OS=Drosophila melanogaster OX=7227 GN=CNBP PE=2 SV=1	A0A0B4JD46_DROME	CNBP	18 kDa		0.88	1	0.97619	[]	unknown	0	20	21	18	24	41	42	83
178	TRUE	Empty	Heat shock 70 kDa protein cognate 4 OS=Drosophila melanogaster OX=7227 GN=Hsc70-4 PE=1 SV=3	HSP7D_DROME	Hsc70-4	71 kDa	TRUE	0.96	1	0.96	[]	unknown	1	4	20	8	17	24	25	49
177	TRUE	Empty	Tubulin-specific chaperone A OS=Drosophila melanogaster OX=7227 GN=Dmel\CG1890 PE=1 SV=1	Q9V9U7_DROME	Dmel	13 kDa		0.83	1	0.952381	[]	unknown	0	8	12	10	11	20	21	41
258	TRUE	Empty	LD40489p OS=Drosophila melanogaster OX=7227 GN=SF2 PE=1 SV=1	Q9V3W7_DROME	SF2	28 kDa		0.57	0.9	1.17308	[]	unknown	2	26	35	21	31	61	52	113
257	TRUE	Empty	LD32469p OS=Drosophila melanogaster OX=7227 GN=SC35 PE=1 SV=1	Q9V3T8_DROME	SC35	21 kDa		0.41	0.9	1.17143	[]	unknown	0	18	23	16	19	41	35	76
253	TRUE	Empty	Protein lin-28 homolog OS=Drosophila melanogaster OX=7227 GN=lin-28 PE=2 SV=2	LIN28_DROME	lin-28	22 kDa		0.7	0.9	1.16667	[]	unknown	0	6	8	4	8	14	12	26
254	TRUE	Empty	Anamorsin homolog OS=Drosophila melanogaster OX=7227 GN=CIAPIN1 PE=2 SV=1	DRE2_DROME	CIAPIN1	27 kDa		0.87	0.9	1.16667	[]	unknown	1	1	6	2	4	7	6	13
255	TRUE	Empty	U2 small nuclear riboprotein auxiliary factor 38, isoform B OS=Drosophila melanogaster OX=7227 GN=U2af38 PE=4 SV=1	M9PBM1_DROME	U2af38	30 kDa		0.81	0.9	1.16667	[]	unknown	0	2	5	2	4	7	6	13
256	TRUE	Empty	FI24033p1 OS=Drosophila melanogaster OX=7227 GN=tum PE=1 SV=1	A1Z9I5_DROME (+2)	tum	70 kDa		0.77	0.9	1.16667	[]	unknown	0	5	2	3	3	7	6	13
251	TRUE	Empty	LD07162p OS=Drosophila melanogaster OX=7227 GN=vig PE=1 SV=1	Q9V426_DROME	vig	53 kDa		0.88	0.9	1.15385	[]	unknown	3	7	23	5	21	30	26	56
252	TRUE	Empty	Tubulin alpha-1 chain OS=Drosophila melanogaster OX=7227 GN=alphaTub84B PE=1 SV=1	TBA1_DROME (+1)	alphaTub84B	50 kDa		0.88	0.9	1.15385	[]	unknown	5	4	11	2	11	15	13	28
249	TRUE	Empty	BerH2-scFv-hpRNase OS=Drosophila melanogaster OX=7227 PE=2 SV=1	B0AZK4_DROME		48 kDa		0.87	0.9	1.14286	[]	unknown	6	13	3	9	5	16	14	30
250	TRUE	Empty	Dorsal interacting protein 4 OS=Drosophila melanogaster OX=7227 GN=lwr PE=1 SV=1	Q7KNM2_DROME	lwr	18 kDa		0.9	0.9	1.14286	[]	unknown	0	3	5	0	7	8	7	15
248	TRUE	Empty	Protein disulfide-isomerase (Fragment) OS=Drosophila melanogaster OX=7227 GN=ERp60 PE=1 SV=1	Q3YMU0_DROME	ERp60	55 kDa		0.26	0.9	1.13688	[]	unknown	0	154	145	121	142	299	263	562
247	TRUE	Empty	IP20449p (Fragment) OS=Drosophila melanogaster OX=7227 GN=CG8021-RA PE=2 SV=1	B3DNE9_DROME (+1)	CG8021-RA	10 kDa		0.7	0.9	1.125	[]	unknown	0	4	5	3	5	9	8	17
244	TRUE	Empty	Notch, isoform B OS=Drosophila melanogaster OX=7227 GN=N PE=1 SV=1	M9NE67_DROME	N	289 kDa		0.95	0.9	1.11111	[]	unknown	8	20	0	18	0	20	18	38
245	TRUE	Empty	Transcription-associated protein 1 OS=Drosophila melanogaster OX=7227 GN=Nipped-A PE=1 SV=4	TRA1_DROME	Nipped-A	435 kDa		0.86	0.9	1.11111	[]	unknown	1	7	3	6	3	10	9	19
246	TRUE	Empty	Terribly reduced optic lobes, isoform AH OS=Drosophila melanogaster OX=7227 GN=trol PE=1 SV=3	E1JJC0_DROME-DECOY (+2)		?	TRUE	0.94	0.9	1.11111	[]	unknown	5	10	0	8	1	10	9	19
243	TRUE	Empty	Actin-5C OS=Drosophila melanogaster OX=7227 GN=Act5C PE=1 SV=4	ACT1_DROME	Act5C	42 kDa	TRUE	0.75	0.9	1.10345	[]	unknown	8	14	18	11	18	32	29	61
242	TRUE	Empty	Heterogeneous nuclear ribonucleoprotein 27C OS=Drosophila melanogaster OX=7227 GN=Hrb27C PE=1 SV=2	RB27C_DROME	Hrb27C	45 kDa		0.57	0.9	1.10185	[]	unknown	0	52	67	57	51	119	108	227
241	TRUE	Empty	40S ribosomal protein S21 OS=Drosophila melanogaster OX=7227 GN=RpS21 PE=1 SV=1	M9PEA6_DROME	RpS21	9 kDa		0.91	0.9	1.1	[]	unknown	1	2	9	3	7	11	10	21
240	TRUE	Empty	FI07631p (Fragment) OS=Drosophila melanogaster OX=7227 GN=Jupiter-RD PE=2 SV=1	B5RJ67_DROME	Jupiter-RD	24 kDa		0.73	0.9	1.09524	[]	unknown	1	9	14	11	10	23	21	44
239	TRUE	Empty	Syncrip, isoform Q OS=Drosophila melanogaster OX=7227 GN=Syp PE=1 SV=1	A0A0B4KHI4_DROME	Syp	83 kDa	TRUE	0.9	0.9	1.09091	[]	unknown	1	11	25	9	24	36	33	69
237	TRUE	Empty	Dodeca-satellite-binding protein 1, isoform A OS=Drosophila melanogaster OX=7227 GN=Dp1 PE=1 SV=1	Q7KN75_DROME	Dp1	144 kDa		0.94	0.9	1.08333	[]	unknown	0	2	24	7	17	26	24	50
238	TRUE	Empty	LD29322p OS=Drosophila melanogaster OX=7227 GN=Dmel\CG8507 PE=1 SV=1	Q9VH64_DROME	Dmel	45 kDa		0.93	0.9	1.08333	[]	unknown	0	2	11	3	9	13	12	25
236	TRUE	Empty	GEO01114p1 (Fragment) OS=Drosophila melanogaster OX=7227 PE=2 SV=1	A0A1B2AJY5_DROME (+2)		15 kDa	TRUE	0.81	0.9	1.07143	[]	unknown	1	6	9	6	8	15	14	29
235	TRUE	Empty	Uncharacterized protein, isoform C OS=Drosophila melanogaster OX=7227 GN=Cpsf5 PE=1 SV=1	Q0E8G6_DROME	Cpsf5	27 kDa		0.9	0.9	1.06667	[]	unknown	0	5	11	6	9	16	15	31
283	TRUE	Empty	Myosin heavy chain-like, isoform B OS=Drosophila melanogaster OX=7227 GN=Mhcl PE=3 SV=2	Q8INC3_DROME	Mhcl	245 kDa	TRUE	0.86	0.8	1.33333	[]	unknown	3	8	0	6	0	8	6	14
284	TRUE	Empty	RE44350p OS=Drosophila melanogaster OX=7227 GN=aru PE=2 SV=1	Q8IGR0_DROME	aru	18 kDa		0.42	0.8	1.33333	[]	unknown	3	4	4	4	2	8	6	14
285	TRUE	Empty	Bruchpilot, isoform J OS=Drosophila melanogaster OX=7227 GN=brp PE=1 SV=1	A0A0B4K7K9_DROME	brp	255 kDa		0.86	0.8	1.33333	[]	unknown	9	4	0	3	0	4	3	7
286	TRUE	Empty	Proteasome-associated protein ECM29 homolog OS=Drosophila melanogaster OX=7227 GN=CG8858 PE=1 SV=1	ECM29_DROME	CG8858	212 kDa		0.86	0.8	1.33333	[]	unknown	1	8	0	6	0	8	6	14
287	TRUE	Empty	EG:132E8.1 protein OS=Drosophila melanogaster OX=7227 GN=ssx PE=1 SV=1	O76876_DROME (+1)	ssx	53 kDa		0.81	0.8	1.33333	[]	unknown	0	2	6	0	6	8	6	14
288	TRUE	Empty	LD02979p OS=Drosophila melanogaster OX=7227 GN=RanBP3 PE=1 SV=1	Q9VCI7_DROME	RanBP3	48 kDa		0.78	0.8	1.33333	[]	unknown	0	5	3	0	6	8	6	14
289	TRUE	Empty	Uncharacterized protein, isoform G OS=Drosophila melanogaster OX=7227 GN=RUFY1 PE=1 SV=1	A0A0B4LHR8_DROME	RUFY1	95 kDa		0.83	0.8	1.33333	[]	unknown	0	4	0	2	1	4	3	7
290	TRUE	Empty	CG7484 protein OS=Drosophila melanogaster OX=7227 GN=CG7484 PE=4 SV=1	A0APL1_DROME (+2)	CG7484	20 kDa		0.7	0.8	1.33333	[]	unknown	0	1	3	1	2	4	3	7
291	TRUE	Empty	GEO11166p1 OS=Drosophila melanogaster OX=7227 GN=Dmel\CG13484 PE=1 SV=1	Q9VUC4_DROME	Dmel	18 kDa		0.81	0.8	1.33333	[]	unknown	0	1	3	0	3	4	3	7
292	TRUE	Empty	Clumsy, isoform A OS=Drosophila melanogaster OX=7227 GN=clumsy PE=2 SV=2	Q9VIE2_DROME-DECOY		?		0.86	0.8	1.33333	[]	unknown	0	4	0	3	0	4	3	7
293	TRUE	Empty	Uncharacterized protein chico OS=Drosophila melanogaster OX=7227 GN=chico PE=4 SV=1	H1ZYH4_DROME-DECOY		?		0.86	0.8	1.33333	[]	unknown	0	4	0	3	0	4	3	7
282	TRUE	Empty	Uncharacterized protein, isoform B OS=Drosophila melanogaster OX=7227 GN=anon-WO0118547.327 PE=1 SV=1	Q8INP8_DROME (+3)	anon-WO0118547	41 kDa		0.15	0.8	1.3125	[]	unknown	1	11	10	9	7	21	16	37
280	TRUE	Empty	Megator, isoform B OS=Drosophila melanogaster OX=7227 GN=Mtor PE=1 SV=1	A0A0B4KFE9_DROME	Mtor	262 kDa	TRUE	0.65	0.8	1.30769	[]	unknown	4	7	10	3	10	17	13	30
281	TRUE	Empty	Tubulin beta-1 chain OS=Drosophila melanogaster OX=7227 GN=betaTub56D PE=1 SV=2	TBB1_DROME	betaTub56D	50 kDa	TRUE	0.74	0.8	1.30769	[]	unknown	1	4	13	4	9	17	13	30
279	TRUE	Empty	U6 snRNA-associated Sm-like protein LSm4 OS=Drosophila melanogaster OX=7227 GN=CG31990 PE=1 SV=3	Q9VKW8_DROME	CG31990	17 kDa	TRUE	0.56	0.8	1.30435	[]	unknown	0	10	20	11	12	30	23	53
277	TRUE	Empty	E3 ubiquitin-protein ligase highwire OS=Drosophila melanogaster OX=7227 GN=hiw PE=1 SV=2	HIW_DROME	hiw	566 kDa		0.88	0.8	1.28571	[]	unknown	5	9	0	7	0	9	7	16
278	TRUE	Empty	AT01007p OS=Drosophila melanogaster OX=7227 GN=orb2-RB PE=2 SV=1	C8VV27_DROME	orb2-RB	45 kDa		0.84	0.8	1.28571	[]	unknown	1	1	8	1	6	9	7	16
272	TRUE	Empty	Shaker cognate b, isoform I OS=Drosophila melanogaster OX=7227 GN=Shab PE=3 SV=1	M9PE38_DROME	Shab	172 kDa	TRUE	0.87	0.8	1.25	[]	unknown	9	17	3	16	0	20	16	36
273	TRUE	Empty	Kismet, isoform C OS=Drosophila melanogaster OX=7227 GN=kis PE=1 SV=1	B7Z002_DROME	kis	593 kDa		0.87	0.8	1.25	[]	unknown	6	10	0	6	2	10	8	18
274	TRUE	Empty	Muscle-specific protein 300 kDa, isoform I OS=Drosophila melanogaster OX=7227 GN=Msp300 PE=1 SV=1	M9MRD6_DROME-DECOY (+2)		?	TRUE	0.89	0.8	1.25	[]	unknown	2	15	0	12	0	15	12	27
275	TRUE	Empty	60S ribosomal protein L38 OS=Drosophila melanogaster OX=7227 GN=RpL38 PE=1 SV=1	RL38_DROME	RpL38	8 kDa		0.42	0.8	1.25	[]	unknown	0	5	5	3	5	10	8	18
276	TRUE	Empty	Boule, isoform D OS=Drosophila melanogaster OX=7227 GN=bol PE=1 SV=1	A4V1Q0_DROME (+2)	bol	25 kDa		0.81	0.8	1.25	[]	unknown	0	1	4	1	3	5	4	9
271	TRUE	Empty	Fmr1, isoform J OS=Drosophila melanogaster OX=7227 GN=Fmr1 PE=1 SV=1	A0A126GUS7_DROME	Fmr1	76 kDa		0.8	0.8	1.24324	[]	unknown	3	12	34	8	29	46	37	83
270	TRUE	Empty	FI21003p1 OS=Drosophila melanogaster OX=7227 GN=La-RB PE=2 SV=1	M9ZVK8_DROME	La-RB	45 kDa		0.76	0.8	1.23404	[]	unknown	1	21	37	10	37	58	47	105
268	TRUE	Empty	Uncharacterized protein, isoform R OS=Drosophila melanogaster OX=7227 GN=Dmel\CG34417 PE=1 SV=1	M9PGT0_DROME	Dmel	575 kDa		0.88	0.8	1.22222	[]	unknown	6	11	0	7	2	11	9	20
269	TRUE	Empty	MPN domain-containing protein CG4751 OS=Drosophila melanogaster OX=7227 GN=CG4751 PE=1 SV=1	MPND_DROME	CG4751	150 kDa		0.86	0.8	1.22222	[]	unknown	2	8	3	9	0	11	9	20
267	TRUE	Empty	Staphylococcal nuclease domain-containing protein 1 OS=Drosophila melanogaster OX=7227 GN=Tudor-SN PE=1 SV=1	SND1_DROME	Tudor-SN	103 kDa		0.81	0.8	1.21429	[]	unknown	0	6	28	12	16	34	28	62
266	TRUE	Empty	DNA-binding protein modulo OS=Drosophila melanogaster OX=7227 GN=mod PE=1 SV=2	MODU_DROME	mod	60 kDa		0.84	0.8	1.21053	[]	unknown	0	19	50	8	49	69	57	126
260	TRUE	Empty	E3 ubiquitin-protein ligase UBR1 OS=Drosophila melanogaster OX=7227 GN=Ubr1 PE=2 SV=2	UBR1_DROME	Ubr1	208 kDa		0.9	0.8	1.2	[]	unknown	3	12	0	9	1	12	10	22
261	TRUE	Empty	Cleavage and polyadenylation specificity factor subunit CG7185 OS=Drosophila melanogaster OX=7227 GN=CG7185 PE=1 SV=2	CPSF6_DROME	CG7185	71 kDa		0.67	0.8	1.2	[]	unknown	0	4	8	5	5	12	10	22
262	TRUE	Empty	Muscle wasted, isoform C OS=Drosophila melanogaster OX=7227 GN=mute PE=4 SV=1	A8DYH1_DROME	mute	196 kDa		0.86	0.8	1.2	[]	unknown	6	3	3	5	0	6	5	11
263	TRUE	Empty	Uncharacterized protein, isoform B OS=Drosophila melanogaster OX=7227 GN=BEST:LD19244 PE=1 SV=3	Q9VID9_DROME	BEST	293 kDa		0.91	0.8	1.2	[]	unknown	4	6	0	5	0	6	5	11
264	TRUE	Empty	SD07123p OS=Drosophila melanogaster OX=7227 GN=CG10236-RA PE=2 SV=1	B3DN78_DROME	CG10236-RA	411 kDa		0.89	0.8	1.2	[]	unknown	4	5	1	5	0	6	5	11
265	TRUE	Empty	Uncharacterized protein, isoform F OS=Drosophila melanogaster OX=7227 GN=Dmel\CG7518 PE=1 SV=1	A0A0B4K6G6_DROME (+1)	Dmel	268 kDa		0.91	0.8	1.2	[]	unknown	3	6	0	5	0	6	5	11
259	TRUE	Empty	A kinase anchor protein 200, isoform D OS=Drosophila melanogaster OX=7227 GN=Akap200 PE=1 SV=1	Q86BM5_DROME	Akap200	88 kDa	TRUE	0.83	0.8	1.19512	[]	unknown	1	11	38	12	29	49	41	90
332	TRUE	Empty	Ypsilon schachtel, isoform B OS=Drosophila melanogaster OX=7227 GN=yps PE=1 SV=1	M9NFR5_DROME (+1)	yps	37 kDa		0.19	0.7	1.5102	[]	unknown	0	31	43	22	27	74	49	123
308	TRUE	Empty	AT27789p OS=Drosophila melanogaster OX=7227 GN=glo PE=1 SV=1	Q9VGH5_DROME	glo	61 kDa		0.24	0.7	1.5	[]	unknown	0	16	20	9	15	36	24	60
309	TRUE	Empty	Uncharacterized protein, isoform E OS=Drosophila melanogaster OX=7227 GN=Dmel\CG2861 PE=4 SV=1	M9PDT1_DROME-DECOY (+1)		?	TRUE	0.79	0.7	1.5	[]	unknown	7	15	0	8	2	15	10	25
310	TRUE	Empty	Uncharacterized protein, isoform I OS=Drosophila melanogaster OX=7227 GN=NUAK PE=4 SV=1	A0A0B4KFP5_DROME	NUAK	277 kDa	TRUE	0.7	0.7	1.5	[]	unknown	7	6	3	6	0	9	6	15
311	TRUE	Empty	RE50009p OS=Drosophila melanogaster OX=7227 GN=cg2931 PE=1 SV=1	Q9VND7_DROME	cg2931	34 kDa		0.74	0.7	1.5	[]	unknown	1	2	7	0	6	9	6	15
312	TRUE	Empty	E3 ubiquitin-protein ligase highwire OS=Drosophila melanogaster OX=7227 GN=hiw PE=1 SV=2	HIW_DROME-DECOY		?	TRUE	0.72	0.7	1.5	[]	unknown	1	8	1	4	2	9	6	15
313	TRUE	Empty	Heterogeneous nuclear ribonucleoprotein K, isoform C OS=Drosophila melanogaster OX=7227 GN=HnRNP-K PE=1 SV=1	A1ZBW0_DROME (+2)	HnRNP-K	51 kDa	TRUE	0.54	0.7	1.5	[]	unknown	0	4	5	1	5	9	6	15
314	TRUE	Empty	TIMEOUT OS=Drosophila melanogaster OX=7227 GN=timeout PE=2 SV=1	Q9NG27_DROME	timeout	159 kDa		0.77	0.7	1.5	[]	unknown	3	6	0	2	2	6	4	10
315	TRUE	Empty	Rho guanine nucleotide exchange factor 3, isoform M OS=Drosophila melanogaster OX=7227 GN=RhoGEF3 PE=4 SV=1	M9PBG8_DROME (+1)	RhoGEF3	384 kDa		0.81	0.7	1.5	[]	unknown	2	6	0	4	0	6	4	10
316	TRUE	Empty	Microtubule-associated protein futsch OS=Drosophila melanogaster OX=7227 GN=futsch PE=1 SV=4	FUTSC_DROME-DECOY		?	TRUE	0.67	0.7	1.5	[]	unknown	5	5	1	2	2	6	4	10
317	TRUE	Empty	Inositol 1,4,5-trisphosphate receptor OS=Drosophila melanogaster OX=7227 GN=Itp-r83A PE=2 SV=3	ITPR_DROME	Itp-r83A	319 kDa		0.81	0.7	1.5	[]	unknown	2	6	0	4	0	6	4	10
318	TRUE	Empty	Non-specific lethal 1, isoform E OS=Drosophila melanogaster OX=7227 GN=nsl1 PE=1 SV=1	E1JIM0_DROME	nsl1	168 kDa	TRUE	0.77	0.7	1.5	[]	unknown	2	6	0	2	2	6	4	10
319	TRUE	Empty	Cuticular protein 73D, isoform B OS=Drosophila melanogaster OX=7227 GN=Cpr73D PE=4 SV=4	Q9VVC3_DROME	Cpr73D	62 kDa		0.76	0.7	1.5	[]	unknown	1	5	1	4	0	6	4	10
320	TRUE	Empty	Uncharacterized protein OS=Drosophila melanogaster OX=7227 GN=DMG8-chr3R.14.009 PE=4 SV=1	A0A0B4K759_DROME	DMG8-chr3R	6 kDa		0.81	0.7	1.5	[]	unknown	1	6	0	4	0	6	4	10
321	TRUE	Empty	Cytoplasmic linker protein 190, isoform N OS=Drosophila melanogaster OX=7227 GN=CLIP-190 PE=1 SV=1	E1JHK0_DROME-DECOY		?	TRUE	0.81	0.7	1.5	[]	unknown	2	6	0	4	0	6	4	10
322	TRUE	Empty	ADP,ATP carrier protein OS=Drosophila melanogaster OX=7227 GN=sesB PE=2 SV=4	ADT_DROME (+1)	sesB	34 kDa		0.7	0.7	1.5	[]	unknown	0	1	5	3	1	6	4	10
323	TRUE	Empty	IP04067p OS=Drosophila melanogaster OX=7227 GN=Dmel\CG13807 PE=2 SV=1	Q9W033_DROME	Dmel	19 kDa		0.76	0.7	1.5	[]	unknown	0	1	5	0	4	6	4	10
324	TRUE	Empty	Uncharacterized protein, isoform D OS=Drosophila melanogaster OX=7227 GN=GramD1B PE=4 SV=1	A8DYU1_DROME (+4)	GramD1B	131 kDa	TRUE	0.77	0.7	1.5	[]	unknown	4	3	0	1	1	3	2	5
325	TRUE	Empty	Pyruvate kinase OS=Drosophila melanogaster OX=7227 GN=PyK PE=2 SV=2	KPYK_DROME	PyK	57 kDa		0.42	0.7	1.5	[]	unknown	2	1	2	1	1	3	2	5
326	TRUE	Empty	Bifid, isoform B OS=Drosophila melanogaster OX=7227 GN=bi PE=4 SV=1	E1JJD8_DROME (+5)	bi	103 kDa		0.81	0.7	1.5	[]	unknown	1	3	0	2	0	3	2	5
327	TRUE	Empty	GH10293p OS=Drosophila melanogaster OX=7227 GN=anon-WO0140519.171 PE=2 SV=1	Q9VC34_DROME	anon-WO0140519	29 kDa		0.7	0.7	1.5	[]	unknown	1	2	1	2	0	3	2	5
328	TRUE	Empty	MIP34408p1 OS=Drosophila melanogaster OX=7227 GN=CG17931-RA PE=2 SV=1	H1UUP5_DROME (+1)	CG17931-RA	8 kDa		0.77	0.7	1.5	[]	unknown	1	3	0	1	1	3	2	5
329	TRUE	Empty	FI16742p1 (Fragment) OS=Drosophila melanogaster OX=7227 GN=Prx6005-RA PE=2 SV=1	H0RNE1_DROME (+1)	Prx6005-RA	25 kDa		0.7	0.7	1.5	[]	unknown	0	1	2	0	2	3	2	5
330	TRUE	Empty	Mutagen-sensitive 312, isoform E OS=Drosophila melanogaster OX=7227 GN=mus312 PE=4 SV=1	A0A023GPN3_DROME (+1)	mus312	129 kDa		0.81	0.7	1.5	[]	unknown	0	3	0	0	2	3	2	5
331	TRUE	Empty	Insulin receptor substrate 53 kDa, isoform A OS=Drosophila melanogaster OX=7227 GN=IRSp53 PE=4 SV=2	Q8IQE6_DROME-DECOY		?		0.81	0.7	1.5	[]	unknown	0	3	0	2	0	3	2	5
306	TRUE	Empty	HDC05200 OS=Drosophila melanogaster OX=7227 GN=HDC05200 PE=4 SV=1	Q6IGU0_DROME	HDC05200	32 kDa		0.82	0.7	1.46667	[]	unknown	9	22	0	15	0	22	15	37
307	TRUE	Empty	La-related protein Larp4B OS=Drosophila melanogaster OX=7227 GN=Larp4B PE=1 SV=2	LAR4_DROME	Larp4B	162 kDa		0.75	0.7	1.46667	[]	unknown	0	4	18	1	14	22	15	37
305	TRUE	Empty	Bacchus OS=Drosophila melanogaster OX=7227 GN=Bacc PE=2 SV=1	BACC_DROME	Bacc	15 kDa		0.3	0.7	1.45455	[]	unknown	0	9	7	7	4	16	11	27
304	TRUE	Empty	Jitterbug, isoform N OS=Drosophila melanogaster OX=7227 GN=jbug PE=1 SV=1	A0A0B4KFF9_DROME (+1)	jbug	323 kDa		0.78	0.7	1.42857	[]	unknown	6	9	1	6	1	10	7	17
301	TRUE	Empty	RING finger protein unkempt OS=Drosophila melanogaster OX=7227 GN=unk PE=1 SV=1	UNK_DROME	unk	68 kDa		0.63	0.7	1.41667	[]	unknown	0	9	25	8	16	34	24	58
302	TRUE	Empty	LDL receptor protein 1, isoform F OS=Drosophila melanogaster OX=7227 GN=LRP1 PE=1 SV=1	A0A0B4KFD1_DROME (+1)	LRP1	531 kDa		0.77	0.7	1.41667	[]	unknown	11	16	1	7	5	17	12	29
303	TRUE	Empty	Elongation factor 2 OS=Drosophila melanogaster OX=7227 GN=EF2 PE=1 SV=4	EF2_DROME	EF2	94 kDa		0.53	0.7	1.41667	[]	unknown	4	7	10	3	9	17	12	29
300	TRUE	Empty	Nejire, isoform C OS=Drosophila melanogaster OX=7227 GN=nej PE=1 SV=1	M9MS40_DROME	nej	341 kDa		0.8	0.7	1.4	[]	unknown	0	7	0	3	2	7	5	12
299	TRUE	Empty	D1 chromosomal protein, isoform C OS=Drosophila melanogaster OX=7227 GN=D1 PE=1 SV=1	A4V2K7_DROME	D1	37 kDa		0.095	0.7	1.375	[]	unknown	1	6	5	4	4	11	8	19
298	TRUE	Empty	GM15464p OS=Drosophila melanogaster OX=7227 GN=CG30122-RB PE=2 SV=1	C7LAA5_DROME	CG30122-RB	121 kDa	TRUE	0.41	0.7	1.36842	[]	unknown	0	10	16	8	11	26	19	45
297	TRUE	Empty	Dumpy, isoform Q OS=Drosophila melanogaster OX=7227 GN=dpy PE=1 SV=1	M9PB30_DROME-DECOY (+1)		?	TRUE	0.73	0.7	1.36585	[]	unknown	20	46	10	27	14	56	41	97
296	TRUE	Empty	LD24696p OS=Drosophila melanogaster OX=7227 GN=Dmel\CG9436 PE=1 SV=1	Q7JVH6_DROME	Dmel	35 kDa		0.73	0.7	1.36364	[]	unknown	1	4	11	2	9	15	11	26
295	TRUE	Empty	Polyadenylate-binding protein 2 OS=Drosophila melanogaster OX=7227 GN=Pabp2 PE=1 SV=1	PABP2_DROME	Pabp2	25 kDa		0.51	0.7	1.35088	[]	unknown	3	29	48	20	37	77	57	134
294	TRUE	Empty	Acetyl-CoA carboxylase, isoform A OS=Drosophila melanogaster OX=7227 GN=ACC PE=1 SV=1	A1Z784_DROME	ACC	279 kDa	TRUE	0.72	0.7	1.33908	[]	unknown	223	49	184	109	65	233	174	407
361	TRUE	Empty	Uncharacterized protein OS=Drosophila melanogaster OX=7227 GN=Dmel\CG11122 PE=4 SV=3	Q9VZ30_DROME	Dmel	385 kDa		0.74	0.6	1.8	[]	unknown	5	9	0	5	0	9	5	14
362	TRUE	Empty	EG:66A1.2 protein OS=Drosophila melanogaster OX=7227 GN=EG:66A1.2 PE=4 SV=1	O77273_DROME	EG	147 kDa		0.7	0.6	1.8	[]	unknown	3	9	0	3	2	9	5	14
360	TRUE	Empty	Short stop, isoform H OS=Drosophila melanogaster OX=7227 GN=shot PE=1 SV=1	A1Z9J3_DROME	shot	990 kDa		0.69	0.6	1.77778	[]	unknown	9	14	2	9	0	16	9	25
351	TRUE	Empty	Mucin 14A OS=Drosophila melanogaster OX=7227 GN=Muc14A PE=4 SV=3	Q8IR22_DROME	Muc14A	1770 kDa		0.71	0.6	1.75	[]	unknown	3	14	0	5	3	14	8	22
352	TRUE	Empty	Uncharacterized protein OS=Drosophila melanogaster OX=7227 GN=CG14896 PE=1 SV=1	B7Z0I8_DROME	CG14896	379 kDa		0.095	0.6	1.75	[]	unknown	3	7	7	5	3	14	8	22
353	TRUE	Empty	UpSET, isoform A OS=Drosophila melanogaster OX=7227 GN=upSET PE=1 SV=3	Q9VUB5_DROME	upSET	336 kDa		0.75	0.6	1.75	[]	unknown	8	7	0	4	0	7	4	11
354	TRUE	Empty	RE46306p OS=Drosophila melanogaster OX=7227 GN=CG32763-RA PE=2 SV=1	B3DN73_DROME	CG32763-RA	57 kDa	TRUE	0.42	0.6	1.75	[]	unknown	3	5	2	2	2	7	4	11
355	TRUE	Empty	Histone-lysine N-methyltransferase, H3 lysine-79 specific OS=Drosophila melanogaster OX=7227 GN=gpp PE=1 SV=2	DOT1L_DROME	gpp	201 kDa		0.54	0.6	1.75	[]	unknown	2	4	3	4	0	7	4	11
356	TRUE	Empty	Apolipophorins OS=Drosophila melanogaster OX=7227 GN=apolpp PE=1 SV=2	APLP_DROME	apolpp	373 kDa		0.75	0.6	1.75	[]	unknown	2	7	0	4	0	7	4	11
357	TRUE	Empty	C11.1, isoform A OS=Drosophila melanogaster OX=7227 GN=c11.1 PE=1 SV=2	Q9W350_DROME	c11	193 kDa		0.61	0.6	1.75	[]	unknown	1	5	2	4	0	7	4	11
358	TRUE	Empty	Starry night, isoform B OS=Drosophila melanogaster OX=7227 GN=stan PE=3 SV=1	E1JH30_DROME	stan	397 kDa		0.75	0.6	1.75	[]	unknown	1	7	0	4	0	7	4	11
359	TRUE	Empty	Eater OS=Drosophila melanogaster OX=7227 GN=eater PE=4 SV=1	D9IQE0_DROME-DECOY		?	TRUE	0.75	0.6	1.75	[]	unknown	1	7	0	4	0	7	4	11
350	TRUE	Empty	UMP-CMP kinase OS=Drosophila melanogaster OX=7227 GN=Dak1 PE=2 SV=1	Q9TW62_DROME (+1)	Dak1	22 kDa	TRUE	0.35	0.6	1.71429	[]	unknown	0	4	8	3	4	12	7	19
349	TRUE	Empty	Uncharacterized protein OS=Drosophila melanogaster OX=7227 GN=anon-WO03042407.98 PE=4 SV=2	Q7KT60_DROME	anon-WO03042407	269 kDa		0.71	0.6	1.68421	[]	unknown	14	28	4	19	0	32	19	51
344	TRUE	Empty	Hsc70Cb, isoform A OS=Drosophila melanogaster OX=7227 GN=Hsc70Cb PE=1 SV=1	Q9VUC1_DROME (+1)	Hsc70Cb	89 kDa		0.59	0.6	1.66667	[]	unknown	2	2	3	0	3	5	3	8
345	TRUE	Empty	MEP-1, isoform A OS=Drosophila melanogaster OX=7227 GN=MEP-1 PE=1 SV=1	Q0E8J0_DROME	MEP-1	124 kDa		0.76	0.6	1.66667	[]	unknown	0	5	0	3	0	5	3	8
346	TRUE	Empty	RE68558p OS=Drosophila melanogaster OX=7227 GN=Dmel\CG31999 PE=2 SV=3	Q9V4B8_DROME-DECOY		?		0.76	0.6	1.66667	[]	unknown	1	5	0	3	0	5	3	8
347	TRUE	Empty	Deoxyuridine triphosphatase, isoform B OS=Drosophila melanogaster OX=7227 GN=dUTPase PE=1 SV=1	Q8IPB1_DROME (+1)	dUTPase	18 kDa		0.29	0.6	1.66667	[]	unknown	0	3	2	1	2	5	3	8
348	TRUE	Empty	Mitogen-activated protein kinase OS=Drosophila melanogaster OX=7227 GN=bsk PE=1 SV=1	E1JHD6_DROME	bsk	43 kDa		0.59	0.6	1.66667	[]	unknown	0	1	4	1	2	5	3	8
343	TRUE	Empty	FI20063p1 OS=Drosophila melanogaster OX=7227 GN=Imp PE=1 SV=1	E1JJM0_DROME (+2)	Imp	63 kDa		0.73	0.6	1.64286	[]	unknown	0	2	21	1	13	23	14	37
342	TRUE	Empty	Kismet, isoform C OS=Drosophila melanogaster OX=7227 GN=kis PE=1 SV=1	B7Z002_DROME-DECOY		?	TRUE	0.77	0.6	1.63636	[]	unknown	8	18	0	11	0	18	11	29
341	TRUE	Empty	Collagen alpha-1(IV) chain OS=Drosophila melanogaster OX=7227 GN=Col4a1 PE=1 SV=3	CO4A1_DROME-DECOY		?	TRUE	0.77	0.6	1.625	[]	unknown	8	13	0	8	0	13	8	21
338	TRUE	Empty	Ataxin-2 homolog OS=Drosophila melanogaster OX=7227 GN=Atx2 PE=1 SV=1	ATX2_DROME	Atx2	118 kDa		0.67	0.6	1.6	[]	unknown	1	1	7	2	3	8	5	13
339	TRUE	Empty	IA-2 protein tyrosine phosphatase, isoform C OS=Drosophila melanogaster OX=7227 GN=IA-2 PE=1 SV=4	Q9VPV8_DROME	IA-2	147 kDa		0.78	0.6	1.6	[]	unknown	0	8	0	5	0	8	5	13
340	TRUE	Empty	Megalin, isoform A OS=Drosophila melanogaster OX=7227 GN=mgl PE=1 SV=2	A8JTM7_DROME-DECOY		?	TRUE	0.75	0.6	1.6	[]	unknown	3	8	0	2	3	8	5	13
337	TRUE	Empty	Viking, isoform A OS=Drosophila melanogaster OX=7227 GN=vkg PE=1 SV=1	Q9VMV5_DROME	vkg	194 kDa	TRUE	0.02	0.6	1.58333	A probe high, m6A probe low	unknown	2	10	9	6	6	19	12	31
336	TRUE	Empty	Bitesize, isoform I OS=Drosophila melanogaster OX=7227 GN=btsz PE=4 SV=1	A0A0B4K657_DROME	btsz	405 kDa		0.79	0.6	1.57143	[]	unknown	21	33	0	21	0	33	21	54
334	TRUE	Empty	Uncharacterized protein CG1677 OS=Drosophila melanogaster OX=7227 GN=CG1677 PE=4 SV=1	Q0E5N7_DROME (+3)	CG1677	109 kDa	TRUE	0.62	0.6	1.55556	[]	unknown	0	3	11	3	6	14	9	23
335	TRUE	Empty	RE39606p OS=Drosophila melanogaster OX=7227 GN=Rsf1 PE=1 SV=1	Q8SYR3_DROME	Rsf1	21 kDa		0.52	0.6	1.55556	[]	unknown	0	5	9	2	7	14	9	23
333	TRUE	Empty	LD30155p OS=Drosophila melanogaster OX=7227 GN=lost PE=1 SV=1	Q9VN21_DROME	lost	60 kDa		0.65	0.6	1.54545	[]	unknown	1	3	14	4	7	17	11	28
404	TRUE	Empty	Su(Var)2-HP2, isoform A OS=Drosophila melanogaster OX=7227 GN=Su(var)2-HP2 PE=1 SV=1	A1Z9S6_DROME	Su	356 kDa		0.67	0.5	2.16667	[]	unknown	3	13	0	6	0	13	6	19
403	TRUE	Empty	Split ends, isoform F OS=Drosophila melanogaster OX=7227 GN=spen PE=1 SV=1	M9PDR5_DROME	spen	594 kDa		0.65	0.5	2.14286	[]	unknown	8	15	0	5	2	15	7	22
370	TRUE	Empty	D19B OS=Drosophila melanogaster OX=7227 GN=D19B PE=2 SV=2	O18387_DROME	D19B	88 kDa		0.54	0.5	2	[]	unknown	3	11	3	6	1	14	7	21
371	TRUE	Empty	Ryanodine receptor, isoform I OS=Drosophila melanogaster OX=7227 GN=RyR PE=1 SV=1	A0A0B4K719_DROME	RyR	581 kDa		0.54	0.5	2	[]	unknown	3	10	2	4	2	12	6	18
372	TRUE	Empty	Ankyrin 2, isoform U OS=Drosophila melanogaster OX=7227 GN=Ank2 PE=1 SV=1	M9MRX4_DROME	Ank2	1489 kDa		0.7	0.5	2	[]	unknown	1	12	0	6	0	12	6	18
373	TRUE	Empty	LD27033p OS=Drosophila melanogaster OX=7227 GN=Dmel\CG8108 PE=1 SV=1	Q9VT61_DROME	Dmel	103 kDa		0.35	0.5	2	[]	unknown	1	3	7	2	3	10	5	15
374	TRUE	Empty	40S ribosomal protein S3a OS=Drosophila melanogaster OX=7227 GN=RpS3A PE=1 SV=4	RS3A_DROME	RpS3A	30 kDa		0.18	0.5	2	[]	unknown	2	4	4	3	1	8	4	12
375	TRUE	Empty	Puffyeye, isoform G OS=Drosophila melanogaster OX=7227 GN=puf PE=1 SV=1	A0A0B4KHF3_DROME	puf	441 kDa		0.7	0.5	2	[]	unknown	4	6	0	3	0	6	3	9
376	TRUE	Empty	Uncharacterized protein, isoform C OS=Drosophila melanogaster OX=7227 GN=CG9146 PE=4 SV=1	M9PGQ5_DROME (+1)	CG9146	166 kDa		0.59	0.5	2	[]	unknown	1	7	1	3	1	8	4	12
377	TRUE	Empty	Lon protease homolog, mitochondrial OS=Drosophila melanogaster OX=7227 GN=Lon PE=1 SV=1	LONM_DROME	Lon	115 kDa		0.67	0.5	2	[]	unknown	0	8	0	2	2	8	4	12
378	TRUE	Empty	Uncharacterized protein, isoform H OS=Drosophila melanogaster OX=7227 GN=Dmel\CG9650 PE=4 SV=2	A8JV11_DROME (+2)	Dmel	128 kDa		0.7	0.5	2	[]	unknown	0	8	0	4	0	8	4	12
379	TRUE	Empty	Laminin subunit beta-1 OS=Drosophila melanogaster OX=7227 GN=LanB1 PE=1 SV=4	LAMB1_DROME	LanB1	198 kDa		0.095	0.5	2	[]	unknown	2	3	3	1	2	6	3	9
380	TRUE	Empty	DnaJ-like-2, isoform A OS=Drosophila melanogaster OX=7227 GN=Droj2 PE=1 SV=1	Q9VFV9_DROME	Droj2	45 kDa		0.42	0.5	2	[]	unknown	1	3	3	0	3	6	3	9
381	TRUE	Empty	Sickie, isoform I OS=Drosophila melanogaster OX=7227 GN=sick PE=4 SV=1	M9PGA0_DROME	sick	291 kDa	TRUE	0.54	0.5	2	[]	unknown	1	5	1	2	1	6	3	9
382	TRUE	Empty	tRNA pseudouridine synthase OS=Drosophila melanogaster OX=7227 GN=Pus1 PE=3 SV=1	E1JIR1_DROME (+1)	Pus1	51 kDa		0.31	0.5	2	[]	unknown	0	2	4	1	2	6	3	9
383	TRUE	Empty	SD08036p OS=Drosophila melanogaster OX=7227 GN=CG3808 PE=2 SV=1	Q95R49_DROME	CG3808	69 kDa		0.7	0.5	2	[]	unknown	0	0	6	0	3	6	3	9
384	TRUE	Empty	LP18603p OS=Drosophila melanogaster OX=7227 GN=Rm62 PE=1 SV=1	C7LAE4_DROME-DECOY (+2)		?		0.7	0.5	2	[]	unknown	2	4	0	2	0	4	2	6
385	TRUE	Empty	Dystrobrevin OS=Drosophila melanogaster OX=7227 GN=Dyb PE=3 SV=1	A0A0B4K6Z2_DROME-DECOY		?	TRUE	0.7	0.5	2	[]	unknown	0	6	0	3	0	6	3	9
386	TRUE	Empty	Heat shock 70 kDa protein cognate 5 OS=Drosophila melanogaster OX=7227 GN=Hsc70-5 PE=1 SV=2	HSP7E_DROME	Hsc70-5	74 kDa	TRUE	0.42	0.5	2	[]	unknown	1	3	3	3	0	6	3	9
387	TRUE	Empty	Rad50, isoform E OS=Drosophila melanogaster OX=7227 GN=rad50 PE=1 SV=1	A0A0B4K7L0_DROME-DECOY (+2)		?		0.7	0.5	2	[]	unknown	1	4	0	2	0	4	2	6
388	TRUE	Empty	LD32107p (Fragment) OS=Drosophila melanogaster OX=7227 GN=CG12124 PE=2 SV=1	Q6NP21_DROME-DECOY (+1)		?		0.7	0.5	2	[]	unknown	1	4	0	2	0	4	2	6
389	TRUE	Empty	CG17950-PA OS=Drosophila melanogaster OX=7227 GN=HmgD PE=1 SV=1	C0MJA0_DROME	HmgD	12 kDa	TRUE	0.61	0.5	2	[]	unknown	0	1	5	0	3	6	3	9
390	TRUE	Empty	GEO05053p1 OS=Drosophila melanogaster OX=7227 GN=Dmel\CG3402 PE=1 SV=1	Q9W0P4_DROME	Dmel	14 kDa		0.42	0.5	2	[]	unknown	0	1	3	1	1	4	2	6
391	TRUE	Empty	Uncharacterized protein OS=Drosophila melanogaster OX=7227 GN=Dmel\CG11454 PE=1 SV=1	Q9VPK4_DROME	Dmel	28 kDa		0.55	0.5	2	[]	unknown	0	1	3	2	0	4	2	6
392	TRUE	Empty	Eps15 homology domain containing protein-binding protein 1, isoform G OS=Drosophila melanogaster OX=7227 GN=Ehbp1 PE=1 SV=2	A1ZAN2_DROME (+3)	Ehbp1	109 kDa		0.42	0.5	2	[]	unknown	0	3	1	1	1	4	2	6
393	TRUE	Empty	EG:33C11.2 protein OS=Drosophila melanogaster OX=7227 GN=Dmel\CG11403 PE=2 SV=1	Q9XZS9_DROME	Dmel	97 kDa		0.7	0.5	2	[]	unknown	1	2	0	1	0	2	1	3
394	TRUE	Empty	40S ribosomal protein S2 OS=Drosophila melanogaster OX=7227 GN=RpS2 PE=1 SV=2	RS2_DROME	RpS2	29 kDa		0.7	0.5	2	[]	unknown	1	0	2	1	0	2	1	3
395	TRUE	Empty	Phosphoglycerate mutase (Fragment) OS=Drosophila melanogaster OX=7227 GN=Pglym87 PE=2 SV=1	Q8MR44_DROME (+1)	Pglym87	35 kDa		0.7	0.5	2	[]	unknown	1	0	2	0	1	2	1	3
396	TRUE	Empty	Phospholipase A2 activating protein homolog OS=Drosophila melanogaster OX=7227 GN=Plap PE=2 SV=1	Q9GUB1_DROME-DECOY (+1)		?		0.7	0.5	2	[]	unknown	1	2	0	1	0	2	1	3
397	TRUE	Empty	Long-chain-fatty-acid--CoA ligase bubblegum-like OS=Drosophila melanogaster OX=7227 GN=CG4500 PE=2 SV=1	BGML_DROME	CG4500	75 kDa		0.7	0.5	2	[]	unknown	1	2	0	1	0	2	1	3
398	TRUE	Empty	Quaking related 58E-1, isoform D OS=Drosophila melanogaster OX=7227 GN=qkr58E-1 PE=1 SV=1	A0A0B4LG88_DROME (+1)	qkr58E-1	44 kDa		0.7	0.5	2	[]	unknown	1	0	2	1	0	2	1	3
399	TRUE	Empty	GEO04460p1 OS=Drosophila melanogaster OX=7227 GN=RpS23 PE=2 SV=1	A0A0B4LFD9_DROME	RpS23	16 kDa		0.7	0.5	2	[]	unknown	0	0	2	0	1	2	1	3
400	TRUE	Empty	CG5172-PA (Fragment) OS=Drosophila melanogaster OX=7227 GN=CG5172 PE=4 SV=1	A9YI01_DROME-DECOY		?		0.7	0.5	2	[]	unknown	0	2	0	1	0	2	1	3
401	TRUE	Empty	Alpha N-terminal protein methyltransferase 1 OS=Drosophila melanogaster OX=7227 GN=Ntmt PE=1 SV=1	NTM1_DROME-DECOY		?		0.7	0.5	2	[]	unknown	0	2	0	1	0	2	1	3
402	TRUE	Empty	FI08001p OS=Drosophila melanogaster OX=7227 GN=Dmel\CG13870 PE=2 SV=1	A1ZBT8_DROME (+2)	Dmel	66 kDa		0.7	0.5	2	[]	unknown	0	2	0	1	0	2	1	3
369	TRUE	Empty	Ankyrin 2, isoform U OS=Drosophila melanogaster OX=7227 GN=Ank2 PE=1 SV=1	M9MRX4_DROME-DECOY		?	TRUE	0.71	0.5	1.91667	[]	unknown	3	23	0	12	0	23	12	35
368	TRUE	Empty	Ribonuclear protein at 97D, isoform F OS=Drosophila melanogaster OX=7227 GN=Rb97D PE=4 SV=1	A4V3H1_DROME	Rb97D	51 kDa		0.6	0.5	1.88889	[]	unknown	0	3	14	1	8	17	9	26
366	TRUE	Empty	Tenascin accessory, isoform E OS=Drosophila melanogaster OX=7227 GN=Ten-a PE=4 SV=1	B7Z145_DROME	Ten-a	367 kDa		0.72	0.5	1.875	[]	unknown	3	15	0	8	0	15	8	23
367	TRUE	Empty	Short stop, isoform H OS=Drosophila melanogaster OX=7227 GN=shot PE=1 SV=1	A1Z9J3_DROME-DECOY		?	TRUE	0.72	0.5	1.875	[]	unknown	2	15	0	8	0	15	8	23
364	TRUE	Empty	Sallimus, isoform P OS=Drosophila melanogaster OX=7227 GN=sls PE=4 SV=1	M9PEA0_DROME	sls	2103 kDa		0.65	0.5	1.85714	[]	unknown	4	11	2	7	0	13	7	20
365	TRUE	Empty	Uncharacterized protein DmX OS=Drosophila melanogaster OX=7227 GN=Rbcn-3A PE=4 SV=1	Q24593_DROME-DECOY		?	TRUE	0.72	0.5	1.85714	[]	unknown	11	13	0	7	0	13	7	20
363	TRUE	Empty	Phosphoglycerate kinase OS=Drosophila melanogaster OX=7227 GN=Pgk PE=2 SV=2	PGK_DROME	Pgk	44 kDa		0.69	0.5	1.83333	[]	unknown	0	1	10	0	6	11	6	17
435	TRUE	Empty	LDL receptor protein 1, isoform F OS=Drosophila melanogaster OX=7227 GN=LRP1 PE=1 SV=1	A0A0B4KFD1_DROME-DECOY (+1)		?	TRUE	0.61	0.4	2.8	[]	unknown	12	14	0	5	0	14	5	19
433	TRUE	Empty	Multiple ankyrin repeats single KH domain, isoform C OS=Drosophila melanogaster OX=7227 GN=mask PE=4 SV=1	A0A0B4K725_DROME (+3)	mask	424 kDa		0.48	0.4	2.75	[]	unknown	10	18	4	8	0	22	8	30
434	TRUE	Empty	Uncharacterized protein, isoform F OS=Drosophila melanogaster OX=7227 GN=Dmel\CG7518 PE=1 SV=1	A0A0B4K6G6_DROME-DECOY (+4)		?	TRUE	0.48	0.4	2.75	[]	unknown	0	9	2	4	0	11	4	15
432	TRUE	Empty	Supervillin, isoform AE OS=Drosophila melanogaster OX=7227 GN=Svil PE=1 SV=1	X2JAM4_DROME	Svil	497 kDa		0.61	0.4	2.71429	[]	unknown	6	19	0	7	0	19	7	26
428	TRUE	Empty	Combover, isoform D OS=Drosophila melanogaster OX=7227 GN=cmb PE=1 SV=1	M9PFE5_DROME (+2)	cmb	180 kDa		0.62	0.4	2.66667	[]	unknown	3	8	0	3	0	8	3	11
429	TRUE	Empty	Uncoordinated 80, isoform E OS=Drosophila melanogaster OX=7227 GN=unc80 PE=4 SV=1	A0A0B4KH56_DROME (+3)	unc80	368 kDa		0.62	0.4	2.66667	[]	unknown	3	8	0	3	0	8	3	11
430	TRUE	Empty	Hat-trick, isoform D OS=Drosophila melanogaster OX=7227 GN=htk PE=1 SV=4	Q9VWP5_DROME	htk	259 kDa		0.62	0.4	2.66667	[]	unknown	1	8	0	3	0	8	3	11
431	TRUE	Empty	SET domain containing 2, isoform B OS=Drosophila melanogaster OX=7227 GN=Set2 PE=4 SV=1	E1JJN9_DROME	Set2	257 kDa		0.62	0.4	2.66667	[]	unknown	2	8	0	3	0	8	3	11
417	TRUE	Empty	SANT domain protein SMRTER OS=Drosophila melanogaster OX=7227 GN=Smr PE=2 SV=1	Q9U4I2_DROME	Smr	364 kDa		0.62	0.4	2.5	[]	unknown	3	10	0	3	1	10	4	14
418	TRUE	Empty	Protein teashirt OS=Drosophila melanogaster OX=7227 GN=tsh PE=1 SV=2	TSH_DROME	tsh	101 kDa		0.61	0.4	2.5	[]	unknown	2	10	0	2	2	10	4	14
419	TRUE	Empty	Stretchin-Mlck, isoform S OS=Drosophila melanogaster OX=7227 GN=Strn-Mlck PE=1 SV=1	A0A0B4KF84_DROME-DECOY (+1)		?	TRUE	0.63	0.4	2.5	[]	unknown	2	10	0	4	0	10	4	14
420	TRUE	Empty	Neuromusculin, isoform E OS=Drosophila melanogaster OX=7227 GN=nrm PE=4 SV=1	M9NE05_DROME	nrm	245 kDa		0.63	0.4	2.5	[]	unknown	2	5	0	0	2	5	2	7
421	TRUE	Empty	Histone gene-specific epigenetic repressor in late S phase, isoform A OS=Drosophila melanogaster OX=7227 GN=Hers PE=4 SV=2	Q9VWC0_DROME-DECOY		?		0.63	0.4	2.5	[]	unknown	2	5	0	2	0	5	2	7
422	TRUE	Empty	CG8878 OS=Drosophila melanogaster OX=7227 GN=CG8878 PE=4 SV=1	L0CQI3_DROME	CG8878	113 kDa		0.63	0.4	2.5	[]	unknown	1	5	0	2	0	5	2	7
423	TRUE	Empty	Ectoderm-expressed 4, isoform I OS=Drosophila melanogaster OX=7227 GN=Ect4 PE=1 SV=1	M9NE45_DROME (+1)	Ect4	186 kDa		0.63	0.4	2.5	[]	unknown	0	5	0	2	0	5	2	7
424	TRUE	Empty	Jumonji, AT rich interactive domain 2 OS=Drosophila melanogaster OX=7227 GN=Jarid2 PE=1 SV=3	Q9VT00_DROME	Jarid2	253 kDa		0.63	0.4	2.5	[]	unknown	1	5	0	2	0	5	2	7
425	TRUE	Empty	AT04852p OS=Drosophila melanogaster OX=7227 GN=eIF-4a-RD PE=2 SV=1	C8VV33_DROME (+2)	eIF-4a-RD	44 kDa		0.49	0.4	2.5	[]	unknown	0	1	4	0	2	5	2	7
426	TRUE	Empty	RhoGAP71E (Fragment) OS=Drosophila melanogaster OX=7227 PE=4 SV=1	E5KYW9_DROME		25 kDa		0.49	0.4	2.5	[]	unknown	0	4	1	2	0	5	2	7
427	TRUE	Empty	Guanylate cyclase OS=Drosophila melanogaster OX=7227 GN=CG4224 PE=3 SV=2	Q9VF17_DROME	CG4224	159 kDa		0.63	0.4	2.5	[]	unknown	0	5	0	2	0	5	2	7
416	TRUE	Empty	Sallimus, isoform Q OS=Drosophila melanogaster OX=7227 GN=sls PE=4 SV=1	M9PDZ6_DROME-DECOY (+1)		?	TRUE	0.58	0.4	2.41667	[]	unknown	4	26	3	12	0	29	12	41
414	TRUE	Empty	Orf protein OS=Drosophila melanogaster OX=7227 GN=orf PE=4 SV=1	Q94885_DROME	orf	172 kDa		0.2	0.4	2.4	[]	unknown	0	13	23	5	10	36	15	51
415	TRUE	Empty	Crossveinless c, isoform C OS=Drosophila melanogaster OX=7227 GN=cv-c PE=4 SV=1	A8JR05_DROME	cv-c	256 kDa		0.54	0.4	2.4	[]	unknown	2	10	2	5	0	12	5	17
407	TRUE	Empty	Stretchin-Mlck, isoform T OS=Drosophila melanogaster OX=7227 GN=Strn-Mlck PE=1 SV=1	A0A0B4JD82_DROME (+1)	Strn-Mlck	886 kDa	TRUE	0.61	0.4	2.33333	[]	unknown	3	13	1	6	0	14	6	20
408	TRUE	Empty	Crossveinless 2 OS=Drosophila melanogaster OX=7227 GN=cv-2 PE=2 SV=2	Q9GYX3_DROME (+1)	cv-2	84 kDa		0.65	0.4	2.33333	[]	unknown	5	7	0	3	0	7	3	10
409	TRUE	Empty	Cubilin homolog OS=Drosophila melanogaster OX=7227 GN=Cubn PE=2 SV=3	CUBN_DROME	Cubn	418 kDa		0.65	0.4	2.33333	[]	unknown	2	7	0	3	0	7	3	10
410	TRUE	Empty	SWI/SNF-related matrix-associated actin-dependent regulator of chromatin subfamily A containing DEAD/H box 1 homolog OS=Drosophila melanogaster OX=7227 GN=Etl1 PE=1 SV=1	SMRCD_DROME	Etl1	95 kDa		0.65	0.4	2.33333	[]	unknown	2	7	0	3	0	7	3	10
411	TRUE	Empty	Uncharacterized protein, isoform C OS=Drosophila melanogaster OX=7227 GN=CG8557 PE=1 SV=1	M9PHU0_DROME-DECOY		?	TRUE	0.56	0.4	2.33333	[]	unknown	4	6	1	3	0	7	3	10
412	TRUE	Empty	Histone-lysine N-methyltransferase trithorax OS=Drosophila melanogaster OX=7227 GN=trx PE=1 SV=4	TRX_DROME	trx	400 kDa		0.65	0.4	2.33333	[]	unknown	0	7	0	3	0	7	3	10
413	TRUE	Empty	TFIIF-interacting CTD phosphatase, isoform A OS=Drosophila melanogaster OX=7227 GN=Fcp1 PE=1 SV=1	Q9W147_DROME-DECOY		?	TRUE	0.65	0.4	2.33333	[]	unknown	1	7	0	3	0	7	3	10
405	TRUE	Empty	Pyruvate carboxylase OS=Drosophila melanogaster OX=7227 GN=PCB PE=1 SV=1	Q0E9E2_DROME	PCB	133 kDa	TRUE	0.64	0.4	2.25	[]	unknown	74	2	79	33	3	81	36	117
406	TRUE	Empty	Nna1 carboxypeptidase, isoform J OS=Drosophila melanogaster OX=7227 GN=Nna1 PE=4 SV=1	X2JK43_DROME-DECOY		?	TRUE	0.66	0.4	2.25	[]	unknown	3	9	0	4	0	9	4	13
470	TRUE	Empty	LD29161p OS=Drosophila melanogaster OX=7227 GN=myo PE=2 SV=1	Q9V4F4_DROME (+1)	myo	68 kDa		0.5	0.3	3.75	[]	unknown	7	14	1	4	0	15	4	19
468	TRUE	Empty	Dally-like, isoform C OS=Drosophila melanogaster OX=7227 GN=dlp PE=1 SV=2	Q7KUL1_DROME (+1)	dlp	85 kDa		0.56	0.3	3.66667	[]	unknown	2	11	0	3	0	11	3	14
469	TRUE	Empty	NAT1, isoform D OS=Drosophila melanogaster OX=7227 GN=NAT1 PE=1 SV=1	A1Z968_DROME (+1)	NAT1	163 kDa		0.2	0.3	3.66667	[]	unknown	1	4	7	3	0	11	3	14
466	TRUE	Empty	Dynein heavy chain, cytoplasmic OS=Drosophila melanogaster OX=7227 GN=Dhc64C PE=2 SV=2	DYHC_DROME (+6)	Dhc64C	530 kDa		0.51	0.3	3.5	[]	unknown	5	13	1	4	0	14	4	18
467	TRUE	Empty	LP16783p OS=Drosophila melanogaster OX=7227 GN=Dmel\CG5043 PE=2 SV=1	Q9VJE1_DROME	Dmel	57 kDa		0.56	0.3	3.5	[]	unknown	0	7	0	2	0	7	2	9
463	TRUE	Empty	Molecule interacting with CasL, isoform P OS=Drosophila melanogaster OX=7227 GN=Mical PE=4 SV=1	A0A126GUS4_DROME	Mical	521 kDa	TRUE	0.41	0.3	3.33333	[]	unknown	2	8	2	3	0	10	3	13
464	TRUE	Empty	Phosphoglucomutase OS=Drosophila melanogaster OX=7227 GN=Pgm PE=1 SV=1	PGM_DROME	Pgm	61 kDa		0.41	0.3	3.33333	[]	unknown	1	8	2	3	0	10	3	13
465	TRUE	Empty	Chitinase 6, isoform C OS=Drosophila melanogaster OX=7227 GN=Cht6 PE=1 SV=1	M9NDS9_DROME	Cht6	506 kDa		0.57	0.3	3.33333	[]	unknown	1	10	0	3	0	10	3	13
462	TRUE	Empty	Twenty-four, isoform B OS=Drosophila melanogaster OX=7227 GN=tyf PE=1 SV=1	Q9W4M7_DROME-DECOY		?	TRUE	0.58	0.3	3.25	[]	unknown	2	13	0	4	0	13	4	17
461	TRUE	Empty	Megalin, isoform A OS=Drosophila melanogaster OX=7227 GN=mgl PE=1 SV=2	A8JTM7_DROME	mgl	530 kDa		0.4	0.3	3.14286	[]	unknown	10	18	4	4	3	22	7	29
436	TRUE	Empty	Serine/threonine protein kinase OS=Drosophila melanogaster OX=7227 GN=cdi PE=2 SV=1	Q9Y1A8_DROME	cdi	131 kDa		0.57	0.3	3	[]	unknown	0	12	0	2	2	12	4	16
437	TRUE	Empty	Uncharacterized protein, isoform B OS=Drosophila melanogaster OX=7227 GN=Dmel\CG2225 PE=4 SV=1	Q59DT1_DROME	Dmel	119 kDa		0.59	0.3	3	[]	unknown	7	6	0	2	0	6	2	8
438	TRUE	Empty	Rhea, isoform H OS=Drosophila melanogaster OX=7227 GN=rhea PE=1 SV=1	M9PEJ8_DROME (+1)	rhea	292 kDa		0.2	0.3	3	[]	unknown	0	6	3	1	2	9	3	12
439	TRUE	Empty	Cadherin-N, isoform I OS=Drosophila melanogaster OX=7227 GN=CadN PE=1 SV=1	Q4ABF0_DROME	CadN	347 kDa		0.051	0.3	3	[]	unknown	0	5	4	2	1	9	3	12
440	TRUE	Empty	Protein draper OS=Drosophila melanogaster OX=7227 GN=drpr PE=1 SV=3	DRPR_DROME (+2)	drpr	113 kDa		0.59	0.3	3	[]	unknown	3	6	0	2	0	6	2	8
441	TRUE	Empty	EG:8D8.4 protein OS=Drosophila melanogaster OX=7227 GN=Dmel\CG11417 PE=4 SV=1	O46307_DROME-DECOY (+1)		?		0.59	0.3	3	[]	unknown	2	6	0	2	0	6	2	8
442	TRUE	Empty	MEP-1, isoform A OS=Drosophila melanogaster OX=7227 GN=MEP-1 PE=1 SV=1	Q0E8J0_DROME-DECOY (+1)		?		0.59	0.3	3	[]	unknown	1	6	0	2	0	6	2	8
443	TRUE	Empty	Protein clueless OS=Drosophila melanogaster OX=7227 GN=clu PE=1 SV=1	CLU_DROME	clu	161 kDa		0.59	0.3	3	[]	unknown	1	6	0	2	0	6	2	8
444	TRUE	Empty	Fat-like cadherin-related tumor suppressor homolog OS=Drosophila melanogaster OX=7227 GN=kug PE=2 SV=3	FAT2_DROME (+1)	kug	524 kDa		0.59	0.3	3	[]	unknown	0	6	0	2	0	6	2	8
445	TRUE	Empty	Trehalase OS=Drosophila melanogaster OX=7227 GN=Dmel\CG6262 PE=3 SV=1	A1ZAE9_DROME (+1)	Dmel	115 kDa		0.59	0.3	3	[]	unknown	0	6	0	2	0	6	2	8
446	TRUE	Empty	Sterile20-like kinase, isoform F OS=Drosophila melanogaster OX=7227 GN=Slik PE=1 SV=1	B7YZQ1_DROME	Slik	185 kDa		0.18	0.3	3	[]	unknown	0	3	3	2	0	6	2	8
447	TRUE	Empty	Elongation factor 1-gamma OS=Drosophila melanogaster OX=7227 GN=eEF1gamma PE=2 SV=2	EF1G_DROME	eEF1gamma	49 kDa		0.59	0.3	3	[]	unknown	0	0	6	0	2	6	2	8
448	TRUE	Empty	BIR repeat containing ubiquitin-conjugating enzyme, isoform B OS=Drosophila melanogaster OX=7227 GN=Bruce PE=1 SV=1	A0A0B4KG50_DROME	Bruce	550 kDa		0.59	0.3	3	[]	unknown	0	6	0	2	0	6	2	8
449	TRUE	Empty	Sickie, isoform I OS=Drosophila melanogaster OX=7227 GN=sick PE=4 SV=1	M9PGA0_DROME-DECOY		?	TRUE	0.59	0.3	3	[]	unknown	0	6	0	0	2	6	2	8
450	TRUE	Empty	HDC16858 OS=Drosophila melanogaster OX=7227 GN=HDC16858 PE=4 SV=1	Q6IIV9_DROME	HDC16858	34 kDa		0.59	0.3	3	[]	unknown	2	3	0	1	0	3	1	4
451	TRUE	Empty	Kl-2 1-beta dynein heavy chain OS=Drosophila melanogaster OX=7227 PE=2 SV=1	A0A0U1RVI8_DROME (+1)		517 kDa		0.59	0.3	3	[]	unknown	1	3	0	1	0	3	1	4
452	TRUE	Empty	FI22004p1 OS=Drosophila melanogaster OX=7227 GN=Dmel\CG7879 PE=1 SV=1	Q9W0D6_DROME	Dmel	110 kDa		0.59	0.3	3	[]	unknown	0	3	0	1	0	3	1	4
453	TRUE	Empty	Uncharacterized protein OS=Drosophila melanogaster OX=7227 GN=CG11005 PE=4 SV=1	Q8IPP9_DROME	CG11005	167 kDa		0.59	0.3	3	[]	unknown	1	3	0	1	0	3	1	4
454	TRUE	Empty	HDC17278 OS=Drosophila melanogaster OX=7227 GN=HDC17278 PE=4 SV=1	Q6IIS0_DROME-DECOY		?		0.59	0.3	3	[]	unknown	1	3	0	1	0	3	1	4
455	TRUE	Empty	Natalisin, isoform D OS=Drosophila melanogaster OX=7227 GN=natalisin PE=4 SV=1	E2QD54_DROME (+2)	natalisin	62 kDa		0.59	0.3	3	[]	unknown	1	3	0	1	0	3	1	4
456	TRUE	Empty	Protein sevenless OS=Drosophila melanogaster OX=7227 GN=sev PE=1 SV=2	7LESS_DROME	sev	287 kDa		0.59	0.3	3	[]	unknown	0	3	0	1	0	3	1	4
457	TRUE	Empty	GH05933p OS=Drosophila melanogaster OX=7227 GN=CG2077 PE=2 SV=1	Q8SXC9_DROME	CG2077	34 kDa		0.59	0.3	3	[]	unknown	0	3	0	1	0	3	1	4
458	TRUE	Empty	FI06405p OS=Drosophila melanogaster OX=7227 GN=Dmel\CG6048 PE=2 SV=1	Q9W453_DROME	Dmel	38 kDa		0.59	0.3	3	[]	unknown	0	3	0	1	0	3	1	4
459	TRUE	Empty	Crinkled, isoform C OS=Drosophila melanogaster OX=7227 GN=ck PE=1 SV=1	G7H829_DROME	ck	250 kDa		0.59	0.3	3	[]	unknown	0	3	0	0	1	3	1	4
460	TRUE	Empty	LD36337p OS=Drosophila melanogaster OX=7227 GN=Tis11 PE=2 SV=1	B3DN56_DROME	Tis11	47 kDa		0.59	0.3	3	[]	unknown	0	0	3	1	0	3	1	4
506	TRUE	Empty	Hemolectin OS=Drosophila melanogaster OX=7227 GN=Hml PE=2 SV=1	Q9U5D0_DROME	Hml	426 kDa		0.5	0.2	6	[]	unknown	5	6	0	1	0	6	1	7
507	TRUE	Empty	Eukaryotic translation initiation factor 5B, isoform D OS=Drosophila melanogaster OX=7227 GN=eIF5B PE=1 SV=1	M9NFL1_DROME	eIF5B	121 kDa		0.5	0.2	6	[]	unknown	1	6	0	0	1	6	1	7
508	TRUE	Empty	Transcription termination factor 2 OS=Drosophila melanogaster OX=7227 GN=lds PE=1 SV=2	TTF2_DROME	lds	118 kDa		0.5	0.2	6	[]	unknown	0	6	0	1	0	6	1	7
498	TRUE	Empty	Atf6, isoform A OS=Drosophila melanogaster OX=7227 GN=Atf6 PE=2 SV=1	Q7K2V1_DROME (+1)	Atf6	85 kDa		0.51	0.2	5	[]	unknown	0	10	0	2	0	10	2	12
499	TRUE	Empty	Uncharacterized protein OS=Drosophila melanogaster OX=7227 GN=DHC5 PE=4 SV=2	Q0KI05_DROME	DHC5	554 kDa		0.51	0.2	5	[]	unknown	4	5	0	1	0	5	1	6
500	TRUE	Empty	Crumbs, isoform D OS=Drosophila melanogaster OX=7227 GN=crb PE=4 SV=1	A0A0B4KHS1_DROME-DECOY		?		0.51	0.2	5	[]	unknown	2	5	0	1	0	5	1	6
501	TRUE	Empty	GH12955p OS=Drosophila melanogaster OX=7227 GN=Wdr81 PE=2 SV=1	Q9VKD0_DROME	Wdr81	218 kDa		0.51	0.2	5	[]	unknown	2	5	0	1	0	5	1	6
502	TRUE	Empty	Dynein heavy chain at 93AB, isoform C OS=Drosophila melanogaster OX=7227 GN=Dhc93AB PE=4 SV=1	A0A0B4KHJ4_DROME-DECOY (+1)		?		0.51	0.2	5	[]	unknown	1	5	0	1	0	5	1	6
503	TRUE	Empty	Wnk kinase, isoform L OS=Drosophila melanogaster OX=7227 GN=Wnk PE=1 SV=2	M9PD81_DROME (+1)	Wnk	270 kDa		0.51	0.2	5	[]	unknown	1	5	0	1	0	5	1	6
504	TRUE	Empty	Jim lovell, isoform F OS=Drosophila melanogaster OX=7227 GN=lov PE=4 SV=1	A0A0B4LGK1_DROME	lov	112 kDa		0.51	0.2	5	[]	unknown	1	5	0	1	0	5	1	6
505	TRUE	Empty	Transcriptional regulator ATRX homolog OS=Drosophila melanogaster OX=7227 GN=XNP PE=1 SV=2	ATRX_DROME	XNP	148 kDa		0.51	0.2	5	[]	unknown	0	5	0	1	0	5	1	6
497	TRUE	Empty	Male fertility factor kl3 OS=Drosophila melanogaster OX=7227 GN=kl-3 PE=1 SV=3	A8Y5B7_DROME	kl-3	532 kDa		0.32	0.2	4.5	[]	unknown	4	7	2	2	0	9	2	11
496	TRUE	Empty	GM14617p OS=Drosophila melanogaster OX=7227 GN=Mccc1 PE=1 SV=2	Q9V9T5_DROME	Mccc1	77 kDa	TRUE	0.4	0.2	4.33333	[]	unknown	14	2	11	3	0	13	3	16
471	TRUE	Empty	IP04554p (Fragment) OS=Drosophila melanogaster OX=7227 PE=2 SV=1	Q4QPU9_DROME		17 kDa		0.54	0.2	4	[]	unknown	7	8	0	2	0	8	2	10
472	TRUE	Empty	Rab3 GDP-GTP exchange factor, isoform D OS=Drosophila melanogaster OX=7227 GN=Rab3-GEF PE=4 SV=1	M9NGF2_DROME (+2)	Rab3-GEF	231 kDa		0.54	0.2	4	[]	unknown	4	8	0	2	0	8	2	10
473	TRUE	Empty	Tenascin major, isoform E OS=Drosophila melanogaster OX=7227 GN=Ten-m PE=1 SV=1	M9PGF7_DROME-DECOY		?		0.54	0.2	4	[]	unknown	3	8	0	0	2	8	2	10
474	TRUE	Empty	Dynein heavy chain OS=Drosophila melanogaster OX=7227 GN=kl-5 PE=2 SV=1	Q9U3Y5_DROME	kl-5	526 kDa		0.17	0.2	4	[]	unknown	2	5	3	2	0	8	2	10
475	TRUE	Empty	FI21109p1 OS=Drosophila melanogaster OX=7227 GN=bel-RB PE=2 SV=1	M9W6J0_DROME-DECOY		?	TRUE	0.54	0.2	4	[]	unknown	1	8	0	2	0	8	2	10
476	TRUE	Empty	Uncharacterized protein OS=Drosophila melanogaster OX=7227 GN=Dmel\CG32681 PE=4 SV=1	Q8IRL0_DROME	Dmel	169 kDa		0.54	0.2	4	[]	unknown	1	8	0	2	0	8	2	10
477	TRUE	Empty	LP17462p (Fragment) OS=Drosophila melanogaster OX=7227 GN=CG2750 PE=2 SV=1	A8E763_DROME	CG2750	213 kDa		0.17	0.2	4	[]	unknown	0	5	3	2	0	8	2	10
478	TRUE	Empty	Mangetout, isoform D OS=Drosophila melanogaster OX=7227 GN=mtt PE=3 SV=1	B7YZT0_DROME	mtt	156 kDa		0.54	0.2	4	[]	unknown	0	8	0	2	0	8	2	10
479	TRUE	Empty	Bifocal, isoform E OS=Drosophila melanogaster OX=7227 GN=bif PE=1 SV=1	M9PHL6_DROME-DECOY		?	TRUE	0.54	0.2	4	[]	unknown	1	8	0	2	0	8	2	10
480	TRUE	Empty	Histone acetyltransferase OS=Drosophila melanogaster OX=7227 GN=enok PE=1 SV=2	Q9W1A9_DROME-DECOY		?	TRUE	0.54	0.2	4	[]	unknown	0	8	0	2	0	8	2	10
481	TRUE	Empty	60S ribosomal protein L29 (Fragment) OS=Drosophila melanogaster OX=7227 PE=2 SV=1	A0A1B2AJK8_DROME (+1)		9 kDa		0.095	0.2	4	[]	unknown	1	2	2	1	0	4	1	5
482	TRUE	Empty	Protein stum OS=Drosophila melanogaster OX=7227 GN=stum PE=2 SV=3	STUM_DROME	stum	203 kDa		0.54	0.2	4	[]	unknown	1	4	0	1	0	4	1	5
483	TRUE	Empty	SET domain binding factor OS=Drosophila melanogaster OX=7227 GN=Sbf PE=2 SV=1	O96610_DROME-DECOY		?		0.31	0.2	4	[]	unknown	1	3	1	0	1	4	1	5
484	TRUE	Empty	Polycomb protein Su(z)12 OS=Drosophila melanogaster OX=7227 GN=Su(z)12 PE=1 SV=1	SUZ12_DROME	Su	100 kDa		0.54	0.2	4	[]	unknown	1	4	0	1	0	4	1	5
485	TRUE	Empty	LD36265p (Fragment) OS=Drosophila melanogaster OX=7227 GN=UGP PE=1 SV=1	A5XCL5_DROME (+4)	UGP	58 kDa		0.54	0.2	4	[]	unknown	1	4	0	1	0	4	1	5
486	TRUE	Empty	Disks large 1 tumor suppressor protein OS=Drosophila melanogaster OX=7227 GN=dlg1 PE=1 SV=2	DLG1_DROME	dlg1	107 kDa		0.54	0.2	4	[]	unknown	0	0	4	1	0	4	1	5
487	TRUE	Empty	Wide awake, isoform D OS=Drosophila melanogaster OX=7227 GN=wake PE=4 SV=1	A0A0B4K6D0_DROME (+1)	wake	156 kDa	TRUE	0.54	0.2	4	[]	unknown	0	4	0	1	0	4	1	5
488	TRUE	Empty	GH04919p OS=Drosophila melanogaster OX=7227 GN=Dmel\CG2091 PE=1 SV=1	Q9VNH5_DROME	Dmel	43 kDa		0.31	0.2	4	[]	unknown	0	1	3	0	1	4	1	5
489	TRUE	Empty	Prosap, isoform D OS=Drosophila melanogaster OX=7227 GN=Prosap PE=4 SV=1	A0A0B4K7Z0_DROME (+2)	Prosap	192 kDa		0.54	0.2	4	[]	unknown	0	4	0	1	0	4	1	5
490	TRUE	Empty	IP21505p OS=Drosophila melanogaster OX=7227 GN=Dmel\CG11369 PE=2 SV=1	Q9I7W4_DROME-DECOY		?		0.54	0.2	4	[]	unknown	0	4	0	1	0	4	1	5
491	TRUE	Empty	MIP03871p OS=Drosophila melanogaster OX=7227 GN=Dmel\CG4631 PE=2 SV=1	Q9VJK1_DROME	Dmel	92 kDa		0.54	0.2	4	[]	unknown	0	4	0	1	0	4	1	5
492	TRUE	Empty	SR-CI OS=Drosophila melanogaster OX=7227 GN=Sr-CI PE=4 SV=1	Q5ELS1_DROME	Sr-CI	70 kDa		0.54	0.2	4	[]	unknown	0	4	0	1	0	4	1	5
493	TRUE	Empty	Inactive rhomboid protein 1 OS=Drosophila melanogaster OX=7227 GN=rho-5 PE=2 SV=1	RHDF1_DROME	rho-5	157 kDa		0.54	0.2	4	[]	unknown	0	4	0	1	0	4	1	5
494	TRUE	Empty	RE24907p (Fragment) OS=Drosophila melanogaster OX=7227 GN=Saf-B PE=2 SV=1	Q8IGV1_DROME-DECOY (+1)		?		0.54	0.2	4	[]	unknown	0	4	0	0	1	4	1	5
495	TRUE	Empty	RE71183p OS=Drosophila melanogaster OX=7227 GN=SRm160 PE=2 SV=1	Q6AWQ1_DROME (+1)	SRm160	108 kDa		0.54	0.2	4	[]	unknown	0	4	0	1	0	4	1	5
517	TRUE	Empty	RE01052p OS=Drosophila melanogaster OX=7227 GN=CG15740 PE=2 SV=1	Q8MT66_DROME	CG15740	54 kDa		0.38	0.1	10	[]	unknown	2	9	1	1	0	10	1	11
515	TRUE	Empty	Uncharacterized protein, isoform C OS=Drosophila melanogaster OX=7227 GN=CG12436 PE=3 SV=2	A8JNU1_DROME-DECOY		?	TRUE	0.48	0.1	8	[]	unknown	2	8	0	1	0	8	1	9
516	TRUE	Empty	Uncharacterized protein, isoform B OS=Drosophila melanogaster OX=7227 GN=Dmel\CG9485 PE=1 SV=3	Q9W2H8_DROME	Dmel	183 kDa	TRUE	0.23	0.1	8	[]	unknown	0	6	2	1	0	8	1	9
509	TRUE	Empty	Piezo-type mechanosensitive ion channel component OS=Drosophila melanogaster OX=7227 GN=Piezo PE=1 SV=1	A0A0S0WGQ9_DROME-DECOY (+1)		?		0.49	0.1	7	[]	unknown	5	7	0	1	0	7	1	8
510	TRUE	Empty	DNA topoisomerase 2 OS=Drosophila melanogaster OX=7227 GN=Top2 PE=1 SV=1	TOP2_DROME	Top2	164 kDa		0.36	0.1	7	[]	unknown	2	6	1	1	0	7	1	8
511	TRUE	Empty	FI03418p OS=Drosophila melanogaster OX=7227 GN=anon-WO0109301.22 PE=2 SV=1	Q9W0J0_DROME	anon-WO0109301	84 kDa		0.36	0.1	7	[]	unknown	1	6	1	1	0	7	1	8
512	TRUE	Empty	CAP, isoform V OS=Drosophila melanogaster OX=7227 GN=CAP PE=4 SV=1	A0A0B4K6W0_DROME-DECOY (+4)		?	TRUE	0.49	0.1	7	[]	unknown	1	7	0	1	0	7	1	8
513	TRUE	Empty	DNA-directed RNA polymerase subunit OS=Drosophila melanogaster OX=7227 PE=2 SV=1	A9UNH9_DROME (+1)		209 kDa		0.49	0.1	7	[]	unknown	0	7	0	1	0	7	1	8
514	TRUE	Empty	Kinesin-like protein OS=Drosophila melanogaster OX=7227 GN=Klp54D PE=3 SV=1	A0A0B4LFQ8_DROME (+4)	Klp54D	70 kDa		0.49	0.1	7	[]	unknown	0	7	0	1	0	7	1	8
534	TRUE	Empty	Neural conserved at 73EF, isoform F OS=Drosophila melanogaster OX=7227 GN=Nc73EF PE=1 SV=1	Q8IQQ0_DROME	Nc73EF	114 kDa	TRUE	0.02	0	#DIV/0!	A probe high, m6A probe low	unknown	0	3	4	0	0	7	0	7
540	TRUE	Empty	AT24528p (Fragment) OS=Drosophila melanogaster OX=7227 GN=TER94-RC PE=2 SV=1	D0IQG4_DROME	TER94-RC	92 kDa		0.038	0	#DIV/0!	A probe high, m6A probe low	unknown	1	3	2	0	0	5	0	5
518	TRUE	Empty	Connector enhancer of KSR protein CNK OS=Drosophila melanogaster OX=7227 GN=cnk PE=1 SV=1	Q7KNQ9_DROME-DECOY		?		0.42	0	#DIV/0!	[]	unknown	4	7	0	0	0	7	0	7
519	TRUE	Empty	Another transcription unit protein OS=Drosophila melanogaster OX=7227 GN=Atu PE=1 SV=2	ATU_DROME	Atu	77 kDa		0.42	0	#DIV/0!	[]	unknown	3	8	0	0	0	8	0	8
520	TRUE	Empty	LD22609p OS=Drosophila melanogaster OX=7227 GN=tay PE=2 SV=3	Q9VXM5_DROME (+1)	tay	257 kDa		0.26	0	#DIV/0!	[]	unknown	0	9	2	0	0	11	0	11
521	TRUE	Empty	GH04942p OS=Drosophila melanogaster OX=7227 GN=nahoda PE=1 SV=2	Q9W1X5_DROME	nahoda	150 kDa		0.095	0	#DIV/0!	[]	unknown	3	4	2	0	0	6	0	6
522	TRUE	Empty	GM02381p OS=Drosophila melanogaster OX=7227 GN=ci-RA PE=2 SV=1	D0IQI9_DROME-DECOY		?		0.42	0	#DIV/0!	[]	unknown	3	6	0	0	0	6	0	6
523	TRUE	Empty	Uncharacterized protein OS=Drosophila melanogaster OX=7227 GN=Dmel\CG13492 PE=4 SV=3	Q8MLU9_DROME-DECOY		?	TRUE	0.42	0	#DIV/0!	[]	unknown	4	8	0	0	0	8	0	8
524	TRUE	Empty	Uncharacterized protein, isoform C OS=Drosophila melanogaster OX=7227 GN=Dmel\CG33017 PE=4 SV=1	A0A0B4LGM7_DROME	Dmel	160 kDa		0.42	0	#DIV/0!	[]	unknown	3	6	0	0	0	6	0	6
525	TRUE	Empty	Diablo, isoform B OS=Drosophila melanogaster OX=7227 GN=dbo PE=4 SV=1	M9PFL3_DROME	dbo	69 kDa		0.42	0	#DIV/0!	[]	unknown	1	7	0	0	0	7	0	7
526	TRUE	Empty	Axotactin, isoform C OS=Drosophila melanogaster OX=7227 GN=axo PE=4 SV=1	M9PE65_DROME	axo	242 kDa		0.42	0	#DIV/0!	[]	unknown	2	5	0	0	0	5	0	5
527	TRUE	Empty	Kinesin-like protein OS=Drosophila melanogaster OX=7227 GN=Klp68D PE=3 SV=1	M9PF68_DROME	Klp68D	88 kDa		0.42	0	#DIV/0!	[]	unknown	4	3	0	0	0	3	0	3
528	TRUE	Empty	Cap-specific mRNA (nucleoside-2'-O-)-methyltransferase 1 OS=Drosophila melanogaster OX=7227 GN=CG6379 PE=2 SV=1	MTR1_DROME	CG6379	91 kDa		0.42	0	#DIV/0!	[]	unknown	2	5	0	0	0	5	0	5
529	TRUE	Empty	Uncharacterized protein, isoform F OS=Drosophila melanogaster OX=7227 GN=anon-EST:fe1A7 PE=1 SV=2	A8JNI2_DROME-DECOY		?	TRUE	0.42	0	#DIV/0!	[]	unknown	3	8	0	0	0	8	0	8
530	TRUE	Empty	AT07028p OS=Drosophila melanogaster OX=7227 GN=CG12992 PE=2 SV=1	Q5BHV2_DROME	CG12992	47 kDa		0.42	0	#DIV/0!	[]	unknown	3	5	0	0	0	5	0	5
531	TRUE	Empty	GM13963p OS=Drosophila melanogaster OX=7227 GN=Fib-RA PE=2 SV=1	E4NKN3_DROME	Fib-RA	35 kDa		1	0	#DIV/0!	[]	unknown	2	2	2	0	0	4	0	4
532	TRUE	Empty	Non-specific serine/threonine protein kinase OS=Drosophila melanogaster OX=7227 GN=par-1 PE=1 SV=2	A1ZBL9_DROME	par-1	126 kDa		0.42	0	#DIV/0!	[]	unknown	2	5	0	0	0	5	0	5
533	TRUE	Empty	RE23733p OS=Drosophila melanogaster OX=7227 GN=CG6718 PE=2 SV=1	Q29R25_DROME-DECOY (+2)		?		0.18	0	#DIV/0!	[]	unknown	2	3	1	0	0	4	0	4
535	TRUE	Empty	Tonsoku-like protein OS=Drosophila melanogaster OX=7227 GN=CG7457 PE=1 SV=1	TONSL_DROME-DECOY		?	TRUE	0.42	0	#DIV/0!	[]	unknown	1	6	0	0	0	6	0	6
536	TRUE	Empty	LD04472p OS=Drosophila melanogaster OX=7227 GN=Dmel\CG6841 PE=1 SV=2	Q9VVU6_DROME-DECOY		?		0.42	0	#DIV/0!	[]	unknown	2	4	0	0	0	4	0	4
537	TRUE	Empty	Protein associated with topo II related-1, isoform A OS=Drosophila melanogaster OX=7227 GN=Patr-1 PE=1 SV=1	Q9VEN9_DROME	Patr-1	108 kDa		0.18	0	#DIV/0!	[]	unknown	1	3	1	0	0	4	0	4
538	TRUE	Empty	ATP-dependent 6-phosphofructokinase OS=Drosophila melanogaster OX=7227 GN=Pfk PE=1 SV=1	A0A0B4K7L1_DROME-DECOY		?		0.42	0	#DIV/0!	[]	unknown	0	3	0	0	0	3	0	3
539	TRUE	Empty	Mini spindles, isoform B OS=Drosophila melanogaster OX=7227 GN=msps PE=1 SV=1	E1JIM4_DROME (+1)	msps	227 kDa		0.42	0	#DIV/0!	[]	unknown	0	6	0	0	0	6	0	6
541	TRUE	Empty	Ecdysone-induced protein 75B, isoform E OS=Drosophila melanogaster OX=7227 GN=Eip75B PE=3 SV=1	M9NED3_DROME	Eip75B	151 kDa		0.42	0	#DIV/0!	[]	unknown	2	4	0	0	0	4	0	4
542	TRUE	Empty	Uncharacterized protein OS=Drosophila melanogaster OX=7227 GN=Dmel\CG3349 PE=4 SV=2	Q9VUI7_DROME	Dmel	89 kDa		0.42	0	#DIV/0!	[]	unknown	2	4	0	0	0	4	0	4
543	TRUE	Empty	Uncharacterized protein, isoform C OS=Drosophila melanogaster OX=7227 GN=CG15028 PE=4 SV=2	Q8IR41_DROME-DECOY (+1)		?	TRUE	0.42	0	#DIV/0!	[]	unknown	2	4	0	0	0	4	0	4
544	TRUE	Empty	LD05267p OS=Drosophila melanogaster OX=7227 GN=Dmel\CG5885 PE=1 SV=1	Q9VL69_DROME	Dmel	22 kDa		0.42	0	#DIV/0!	[]	unknown	2	4	0	0	0	4	0	4
545	TRUE	Empty	GH25610p OS=Drosophila melanogaster OX=7227 GN=CG32104-RB PE=2 SV=1	C8VUZ8_DROME	CG32104-RB	137 kDa		0.42	0	#DIV/0!	[]	unknown	1	5	0	0	0	5	0	5
546	TRUE	Empty	ArfGAP with SH3 domain, ANK repeat and PH domain-containing protein OS=Drosophila melanogaster OX=7227 GN=Asap PE=1 SV=1	ASAP_DROME	Asap	127 kDa		0.42	0	#DIV/0!	[]	unknown	0	4	0	0	0	4	0	4
547	TRUE	Empty	Laminin subunit gamma-1 OS=Drosophila melanogaster OX=7227 GN=LanB2 PE=2 SV=2	LAMC1_DROME-DECOY		?	TRUE	0.42	0	#DIV/0!	[]	unknown	0	9	0	0	0	9	0	9
548	TRUE	Empty	GM14243p OS=Drosophila melanogaster OX=7227 GN=Nufip PE=2 SV=1	Q95TV7_DROME	Nufip	57 kDa		0.42	0	#DIV/0!	[]	unknown	1	4	0	0	0	4	0	4
549	TRUE	Empty	Monensin sensitivity 2, isoform C OS=Drosophila melanogaster OX=7227 GN=mon2 PE=4 SV=1	X2J564_DROME	mon2	187 kDa		0.42	0	#DIV/0!	[]	unknown	1	4	0	0	0	4	0	4
550	TRUE	Empty	LD20870p OS=Drosophila melanogaster OX=7227 GN=Dmel\CG42304 PE=2 SV=3	Q9VZY7_DROME-DECOY		?		0.42	0	#DIV/0!	[]	unknown	1	4	0	0	0	4	0	4
551	TRUE	Empty	FI03862p (Fragment) OS=Drosophila melanogaster OX=7227 GN=CG4806-RA PE=2 SV=1	B5RJM2_DROME (+1)	CG4806-RA	75 kDa		0.42	0	#DIV/0!	[]	unknown	1	4	0	0	0	4	0	4
552	TRUE	Empty	Rho GTPase-activating protein 190 OS=Drosophila melanogaster OX=7227 GN=RhoGAPp190 PE=1 SV=2	RG190_DROME	RhoGAPp190	179 kDa		0.42	0	#DIV/0!	[]	unknown	1	4	0	0	0	4	0	4
553	TRUE	Empty	Serine protease nudel OS=Drosophila melanogaster OX=7227 GN=ndl PE=1 SV=2	NUDEL_DROME-DECOY		?	TRUE	0.42	0	#DIV/0!	[]	unknown	7	6	0	0	0	6	0	6
554	TRUE	Empty	DNA polymerase epsilon catalytic subunit OS=Drosophila melanogaster OX=7227 GN=DNApol-epsilon PE=3 SV=1	G3M399_DROME-DECOY (+2)		?	TRUE	0.42	0	#DIV/0!	[]	unknown	2	3	0	0	0	3	0	3
555	TRUE	Empty	GM17804p OS=Drosophila melanogaster OX=7227 GN=CG32158-RE PE=2 SV=1	C6TP72_DROME	CG32158-RE	53 kDa		0.24	0	#DIV/0!	[]	unknown	0	4	1	0	0	5	0	5
556	TRUE	Empty	DEAD box protein 21E2 OS=Drosophila melanogaster OX=7227 GN=Dbp21E2 PE=1 SV=1	Q9VPT3_DROME	Dbp21E2	60 kDa		0.42	0	#DIV/0!	[]	unknown	0	4	0	0	0	4	0	4
557	TRUE	Empty	Non-specific lethal 1, isoform F OS=Drosophila melanogaster OX=7227 GN=nsl1 PE=1 SV=2	Q0KI68_DROME-DECOY		?	TRUE	0.42	0	#DIV/0!	[]	unknown	0	6	0	0	0	6	0	6
558	TRUE	Empty	LD23155p OS=Drosophila melanogaster OX=7227 GN=Rbpn-5 PE=1 SV=2	Q9W2M0_DROME	Rbpn-5	75 kDa		0.42	0	#DIV/0!	[]	unknown	0	4	0	0	0	4	0	4
559	TRUE	Empty	MIP05510p OS=Drosophila melanogaster OX=7227 GN=Dmel\CG32436 PE=2 SV=2	Q9VP43_DROME	Dmel	201 kDa		0.42	0	#DIV/0!	[]	unknown	0	5	0	0	0	5	0	5
560	TRUE	Empty	LD18775p OS=Drosophila melanogaster OX=7227 GN=CG2990 PE=2 SV=1	Q86D36_DROME-DECOY (+1)		?		0.42	0	#DIV/0!	[]	unknown	0	5	0	0	0	5	0	5
561	TRUE	Empty	Ran-binding protein M, isoform E OS=Drosophila melanogaster OX=7227 GN=RanBPM PE=1 SV=1	A0A0B4K851_DROME (+1)	RanBPM	107 kDa		1	0	#DIV/0!	[]	unknown	0	2	2	0	0	4	0	4
562	TRUE	Empty	Zinc finger CCCH domain-containing protein 15 homolog OS=Drosophila melanogaster OX=7227 GN=CG8635 PE=1 SV=1	ZC3HF_DROME	CG8635	45 kDa		0.42	0	#DIV/0!	[]	unknown	1	0	2	0	0	2	0	2
563	TRUE	Empty	Possible lysine-specific histone demethylase 1 OS=Drosophila melanogaster OX=7227 GN=Su(var)3-3 PE=1 SV=1	LSDA_DROME-DECOY (+1)		?		0.42	0	#DIV/0!	[]	unknown	1	3	0	0	0	3	0	3
564	TRUE	Empty	Aspartyl beta-hydroxylase, isoform L OS=Drosophila melanogaster OX=7227 GN=Asph PE=1 SV=1	A0A0B4KFS5_DROME-DECOY		?		0.095	0	#DIV/0!	[]	unknown	0	2	1	0	0	3	0	3
565	TRUE	Empty	IP20435p OS=Drosophila melanogaster OX=7227 GN=Dmel\CG13748 PE=2 SV=1	A1Z7L2_DROME	Dmel	13 kDa		0.42	0	#DIV/0!	[]	unknown	0	4	0	0	0	4	0	4
566	TRUE	Empty	IP22193p (Fragment) OS=Drosophila melanogaster OX=7227 GN=onecut-RA PE=2 SV=1	F3YDC6_DROME (+2)	onecut-RA	111 kDa		0.42	0	#DIV/0!	[]	unknown	0	4	0	0	0	4	0	4
567	TRUE	Empty	Polypeptide N-acetylgalactosaminyltransferase (Fragment) OS=Drosophila melanogaster OX=7227 GN=pgant4-RA PE=2 SV=1	G7H7Z5_DROME (+1)	pgant4-RA	77 kDa		0.42	0	#DIV/0!	[]	unknown	0	4	0	0	0	4	0	4
568	TRUE	Empty	GH19222p OS=Drosophila melanogaster OX=7227 GN=Dmel\CG2616 PE=2 SV=1	Q9VI05_DROME	Dmel	49 kDa		0.42	0	#DIV/0!	[]	unknown	0	4	0	0	0	4	0	4
569	TRUE	Empty	Protein abnormal spindle OS=Drosophila melanogaster OX=7227 GN=asp PE=1 SV=3	ASP_DROME (+1)	asp	230 kDa		0.42	0	#DIV/0!	[]	unknown	0	4	0	0	0	4	0	4
570	TRUE	Empty	Uncharacterized protein, isoform F OS=Drosophila melanogaster OX=7227 GN=CG34326 PE=3 SV=1	M9PHX1_DROME (+1)	CG34326	108 kDa		0.42	0	#DIV/0!	[]	unknown	0	4	0	0	0	4	0	4
571	TRUE	Empty	HDC15531 OS=Drosophila melanogaster OX=7227 GN=HDC15531 PE=4 SV=1	Q6IJA0_DROME	HDC15531	28 kDa		0.42	0	#DIV/0!	[]	unknown	1	2	0	0	0	2	0	2
572	TRUE	Empty	RE57944p OS=Drosophila melanogaster OX=7227 GN=Mco4 PE=2 SV=2	Q9VX11_DROME-DECOY		?		0.42	0	#DIV/0!	[]	unknown	1	2	0	0	0	2	0	2
573	TRUE	Empty	LD45324p OS=Drosophila melanogaster OX=7227 GN=Prx5 PE=1 SV=1	Q960M4_DROME	Prx5	20 kDa		0.42	0	#DIV/0!	[]	unknown	0	0	2	0	0	2	0	2
574	TRUE	Empty	Uncharacterized protein, isoform A OS=Drosophila melanogaster OX=7227 GN=Son PE=4 SV=1	Q9VHB0_DROME-DECOY		?	TRUE	0.42	0	#DIV/0!	[]	unknown	0	3	0	0	0	3	0	3
575	TRUE	Empty	Protein masquerade OS=Drosophila melanogaster OX=7227 GN=mas PE=1 SV=1	MAS_DROME	mas	112 kDa		0.42	0	#DIV/0!	[]	unknown	0	2	0	0	0	2	0	2
576	TRUE	Empty	Laminin subunit beta-1 OS=Drosophila melanogaster OX=7227 GN=LanB1 PE=1 SV=4	LAMB1_DROME-DECOY		?	TRUE	0.42	0	#DIV/0!	[]	unknown	0	4	0	0	0	4	0	4
577	TRUE	Empty	Phosphotransferase (Fragment) OS=Drosophila melanogaster OX=7227 GN=Hex-t2-RA PE=2 SV=1	C6SUZ6_DROME (+1)	Hex-t2-RA	54 kDa		0.42	0	#DIV/0!	[]	unknown	0	3	0	0	0	3	0	3
578	TRUE	Empty	Uncharacterized protein, isoform B OS=Drosophila melanogaster OX=7227 GN=CG6463 PE=4 SV=1	M9PF28_DROME (+1)	CG6463	10 kDa		0.42	0	#DIV/0!	[]	unknown	0	3	0	0	0	3	0	3
579	TRUE	Empty	LD41718p OS=Drosophila melanogaster OX=7227 GN=Dmel\CG2260 PE=1 SV=1	Q9W3K3_DROME	Dmel	69 kDa		0.42	0	#DIV/0!	[]	unknown	0	3	0	0	0	3	0	3
580	TRUE	Empty	Pupal cuticle protein Edg-84A OS=Drosophila melanogaster OX=7227 GN=Edg84A PE=2 SV=1	CUP8_DROME (+1)	Edg84A	20 kDa		0.42	0	#DIV/0!	[]	unknown	0	3	0	0	0	3	0	3
581	TRUE	Empty	RE68566p OS=Drosophila melanogaster OX=7227 GN=Dmel\CG13893 PE=1 SV=1	Q8SYC4_DROME	Dmel	48 kDa		0.42	0	#DIV/0!	[]	unknown	0	3	0	0	0	3	0	3
582	TRUE	Empty	RE56416p OS=Drosophila melanogaster OX=7227 GN=CG30022;CG30023 PE=1 SV=1	Q86PD3_DROME-DECOY		?		0.42	0	#DIV/0!	[]	unknown	0	3	0	0	0	3	0	3
583	TRUE	Empty	Weary, isoform C OS=Drosophila melanogaster OX=7227 GN=wry PE=4 SV=1	M9NEN9_DROME (+2)	wry	126 kDa		0.42	0	#DIV/0!	[]	unknown	0	3	0	0	0	3	0	3
584	TRUE	Empty	LD24471p OS=Drosophila melanogaster OX=7227 GN=GM14313 PE=1 SV=1	O77477_DROME-DECOY		?		0.42	0	#DIV/0!	[]	unknown	0	3	0	0	0	3	0	3
585	TRUE	Empty	RE74901p OS=Drosophila melanogaster OX=7227 GN=CG14220 PE=2 SV=1	Q8MS11_DROME-DECOY (+1)		?	TRUE	0.42	0	#DIV/0!	[]	unknown	0	3	0	0	0	3	0	3
586	TRUE	Empty	Receptor protein serine/threonine kinase OS=Drosophila melanogaster OX=7227 GN=sax PE=3 SV=1	A0A0B4K7J3_DROME (+7)	sax	66 kDa		0.42	0	#DIV/0!	[]	unknown	0	2	0	0	0	2	0	2
587	TRUE	Empty	IP15135p OS=Drosophila melanogaster OX=7227 GN=CG11513-RB PE=2 SV=1	A8WHG1_DROME-DECOY (+2)		?		0.42	0	#DIV/0!	[]	unknown	0	2	0	0	0	2	0	2
588	TRUE	Empty	Uncharacterized protein OS=Drosophila melanogaster OX=7227 GN=CG12982 PE=4 SV=1	B7Z095_DROME-DECOY (+1)		?	TRUE	0.42	0	#DIV/0!	[]	unknown	0	2	0	0	0	2	0	2
589	TRUE	Empty	IP21477p (Fragment) OS=Drosophila melanogaster OX=7227 GN=CG14696-RA PE=2 SV=1	B8A3X7_DROME-DECOY (+1)		?		0.42	0	#DIV/0!	[]	unknown	0	2	0	0	0	2	0	2
590	TRUE	Empty	RT06290p OS=Drosophila melanogaster OX=7227 GN=side-RB PE=2 SV=1	F5XVG8_DROME-DECOY		?		0.42	0	#DIV/0!	[]	unknown	0	2	0	0	0	2	0	2
591	TRUE	Empty	Gustatory receptor for bitter taste 66a OS=Drosophila melanogaster OX=7227 GN=Gr66a PE=2 SV=3	GR66A_DROME	Gr66a	59 kDa		0.42	0	#DIV/0!	[]	unknown	0	2	0	0	0	2	0	2
592	TRUE	Empty	HDC17318 OS=Drosophila melanogaster OX=7227 GN=HDC17318 PE=4 SV=1	Q6IIR1_DROME	HDC17318	47 kDa		0.42	0	#DIV/0!	[]	unknown	0	2	0	0	0	2	0	2
593	TRUE	Empty	FI07626p OS=Drosophila melanogaster OX=7227 GN=BcDNA:GH26112 PE=2 SV=1	Q8IPM2_DROME (+1)	BcDNA	39 kDa		0.42	0	#DIV/0!	[]	unknown	0	2	0	0	0	2	0	2
594	TRUE	Empty	SD15916p OS=Drosophila melanogaster OX=7227 GN=CG12768 PE=2 SV=1	Q8MRX5_DROME-DECOY (+1)		?		0.42	0	#DIV/0!	[]	unknown	0	2	0	0	0	2	0	2
595	TRUE	Empty	Peptidyl-prolyl cis-trans isomerase OS=Drosophila melanogaster OX=7227 GN=Dmel\CG2852 PE=1 SV=1	Q9W227_DROME-DECOY		?		0.42	0	#DIV/0!	[]	unknown	0	2	0	0	0	2	0	2
END OF FILE
