# Supplementary material for: A neural m6A/Ythdf pathway is required for learning and memory in Drosophila
Source: Nat Commun. 2021 Mar 5;12:1458. doi: 10.1038/s41467-021-21537-1 (PMC7935873; doi:10.1038/s41467-021-21537-1)
Supplement: Supplementary file 5 — Supplementary Data 2 [file 41467_2021_21537_MOESM5_ESM.xlsx]

## Sheet: miCLIP libraries
All miCLIP and input libraries along with read processing and mapping documentaion
Library	IDs	demultiplexed_pairedEnd	deduplicated	total reads (account for paired end)	mapped_reads	unique tags
miCLIP	Ime4-Female_head	15719136	2892082	5784164	4244215	3100643
input	Ime4-Female_head	17306165	13866952	27733904	23521840	17361641
miCLIP	WT-Female_head	10344625	1652775	3305550	2433830	1719855
input	WT-Female_head	13439514	13117463	26234926	21191425	16431581
miCLIP CIMs pipeline documentaion
Library	IDs	all CIMs	CIMs - substitutions	CIMs - others	C to T counts	total sites - unfiltered	#sites 1<m/k < 50	sites with A at -1nt	ID
miCLIP	WT-Female_head	420145	332979	87166	83942	48006	13786	6791	WT-Female_head
input	WT-Female_head	2175838	1847560	328278	252166	79386	8888	1715	WT-Female_head
