# Supplementary material for: A neural m6A/Ythdf pathway is required for learning and memory in Drosophila
Source: Nat Commun. 2021 Mar 5;12:1458. doi: 10.1038/s41467-021-21537-1 (PMC7935873; doi:10.1038/s41467-021-21537-1)
Supplement: Supplementary file 6 — Supplementary Data 3 [file 41467_2021_21537_MOESM6_ESM.xlsx]

## Sheet: Head_Peaks
seqnames	start	end	strand	Height	SummitPosition	score	name	annotation
chr2L	21382031	21382337	+	1045	21382068	26794	subpeaks_820	Start codon (7.19%)
chr3R	8820259	8820551	-	1303	8820386	19846	subpeaks_4039	5'UTR (70.08%)
chr3R	8819901	8820258	-	430	8820101	19846	subpeaks_4038	5'UTR (70.08%)
chr3R	8820552	8820659	-	361	8820626	19846	subpeaks_4040	5'UTR (70.08%)
chr3R	29919808	29920248	-	0	2.99214e+07	15670	WT-Female_head_m6A_IP_v_WT-Female_head_input_minus_peak_1033	Start codon (7.19%)
chrX	5089731	5090103	+	269	5089814	12642	subpeaks_1004	Start codon (7.19%)
chrX	5089335	5089527	+	174	5089369	12642	subpeaks_1001	5'UTR (70.08%)
chrX	5089628	5089730	+	71	5089650	12642	subpeaks_1003	5'UTR (70.08%)
chrX	5089528	5089627	+	55	5089585	12642	subpeaks_1002	5'UTR (70.08%)
chrX	5089309	5089334	+	50	5089325	12642	subpeaks_1000	Intron (8.79%)
chrX	19598970	19599097	+	804	19599049	11958	subpeaks_1371	3'UTR (6.94%)
chr2L	20916906	20917267	-	306	20917073	11813	subpeaks_3003	5'UTR (70.08%)
chr2L	20917268	20917327	-	49	20917294	11813	subpeaks_3004	5'UTR (70.08%)
chr2L	20917370	20917445	-	32	20917394	11813	subpeaks_3006	5'UTR (70.08%)
chr2L	20917328	20917369	-	31	20917348	11813	subpeaks_3005	5'UTR (70.08%)
chr3L	7853929	7854161	-	568	7854107	11114	subpeaks_2337	5'UTR (70.08%)
chr3L	7853472	7853594	-	552	7853526	11114	subpeaks_2334	5'UTR (70.08%)
chr3L	7853184	7853471	-	365	7853419	11114	subpeaks_2333	Start codon (7.19%)
chr3L	7853725	7853928	-	357	7853883	11114	subpeaks_2336	5'UTR (70.08%)
chr3L	7854256	7854338	-	317	7854293	11114	subpeaks_2339	5'UTR (70.08%)
chr3L	7853595	7853724	-	274	7853630	11114	subpeaks_2335	5'UTR (70.08%)
chr3L	7854162	7854255	-	162	7854218	11114	subpeaks_2338	5'UTR (70.08%)
chr3L	7854695	7854762	-	152	7854735	11114	subpeaks_2343	5'UTR (70.08%)
chr3L	7854339	7854497	-	128	7854424	11114	subpeaks_2340	5'UTR (70.08%)
chr3L	7854498	7854617	-	102	7854588	11114	subpeaks_2341	5'UTR (70.08%)
chr3L	7854618	7854694	-	94	7854675	11114	subpeaks_2342	5'UTR (70.08%)
chrX	3530542	3530569	-	1055	3530566	9355	subpeaks_3060	5'UTR (70.08%)
chr2R	12174018	12174140	-	696	12174108	8578	subpeaks_3741	Start codon (7.19%)
chr3L	10858258	10858667	+	282	10858365	8423	subpeaks_252	Start codon (7.19%)
chr3L	10858052	10858121	+	162	10858082	8423	subpeaks_250	5'UTR (70.08%)
chr3L	10858787	10858942	+	131	10858836	8423	subpeaks_254	5'UTR (70.08%)
chr3L	10858122	10858257	+	106	10858215	8423	subpeaks_251	5'UTR (70.08%)
chr3L	10858668	10858786	+	87	10858757	8423	subpeaks_253	5'UTR (70.08%)
chr3L	10859143	10859230	+	18	10859171	8423	subpeaks_256	Intron (8.79%)
chr3L	10858949	10859056	+	17	10859010	8423	subpeaks_255	5'UTR (70.08%)
chr3L	10859231	10859318	+	11	10859260	8423	subpeaks_257	Intron (8.79%)
chr3L	7832798	7833010	-	338	7832879	7803	subpeaks_2331	5'UTR (70.08%)
chr3L	7832527	7832797	-	89	7832605	7803	subpeaks_2330	5'UTR (70.08%)
chr3L	7833011	7833085	-	58	7833073	7803	subpeaks_2332	5'UTR (70.08%)
chrX	3289852	3289996	+	160	3289935	7538	subpeaks_914	5'UTR (70.08%)
chrX	3289997	3290314	+	135	3290054	7538	subpeaks_915	5'UTR (70.08%)
chrX	3290954	3291017	+	121	3290983	7538	subpeaks_921	5'UTR (70.08%)
chrX	3290617	3290815	+	116	3290669	7538	subpeaks_919	Intron (8.79%)
chrX	3290315	3290400	+	52	3290342	7538	subpeaks_916	Intron (8.79%)
chrX	3290401	3290547	+	49	3290429	7538	subpeaks_917	Intron (8.79%)
chrX	3289481	3289621	+	40	3289528	7538	subpeaks_911	5'UTR (70.08%)
chrX	3290816	3290920	+	39	3290843	7538	subpeaks_920	Intron (8.79%)
chrX	3289688	3289851	+	37	3289749	7538	subpeaks_913	5'UTR (70.08%)
chrX	3291018	3291128	+	36	3291105	7538	subpeaks_922	5'UTR (70.08%)
chrX	3291129	3291258	+	29	3291218	7538	subpeaks_923	5'UTR (70.08%)
chrX	3289624	3289687	+	28	3289668	7538	subpeaks_912	5'UTR (70.08%)
chrX	3290548	3290616	+	22	3290563	7538	subpeaks_918	Intron (8.79%)
chr3R	24104361	24105735	-	0	2.41051e+07	7311	WT-Female_head_m6A_IP_v_WT-Female_head_input_minus_peak_987a	Start codon (7.19%)
chr2L	9885922	9886225	-	259	9886041	7081	subpeaks_2839	5'UTR (70.08%)
chr2L	9885832	9885921	-	109	9885879	7081	subpeaks_2838	5'UTR (70.08%)
chr2L	9885723	9885831	-	15	9885740	7081	subpeaks_2837	5'UTR (70.08%)
chr3R	7995509	7995673	-	288	7995629	7012	subpeaks_4016	5'UTR (70.08%)
chr3R	7995420	7995508	-	56	7995485	7012	subpeaks_4015	Start codon (7.19%)
chr3R	20957894	20958050	+	639	20957982	6941	subpeaks_2113	5'UTR (70.08%)
chr3R	20958051	20958169	+	78	20958078	6941	subpeaks_2114	5'UTR (70.08%)
chr3R	20958197	20958327	+	41	20958236	6941	subpeaks_2115	Intron (8.79%)
chr3L	8439564	8439758	-	256	8439679	6909	subpeaks_2361	5'UTR (70.08%)
chr3L	8440232	8440605	-	227	8440310	6909	subpeaks_2366	5'UTR (70.08%)
chr3L	8441173	8441339	-	227	8441297	6909	subpeaks_2371	5'UTR (70.08%)
chr3L	8439830	8440014	-	196	8439853	6909	subpeaks_2363	5'UTR (70.08%)
chr3L	8439759	8439829	-	174	8439803	6909	subpeaks_2362	5'UTR (70.08%)
chr3L	8440923	8441129	-	153	8441032	6909	subpeaks_2369	5'UTR (70.08%)
chr3L	8439440	8439563	-	146	8439525	6909	subpeaks_2360	5'UTR (70.08%)
chr3L	8440606	8440805	-	96	8440677	6909	subpeaks_2367	5'UTR (70.08%)
chr3L	8441340	8441442	-	90	8441362	6909	subpeaks_2372	5'UTR (70.08%)
chr3L	8441443	8441495	-	74	8441473	6909	subpeaks_2373	5'UTR (70.08%)
chr3L	8440071	8440231	-	72	8440107	6909	subpeaks_2365	5'UTR (70.08%)
chr3L	8440806	8440922	-	61	8440853	6909	subpeaks_2368	5'UTR (70.08%)
chr3L	8440015	8440070	-	46	8440048	6909	subpeaks_2364	5'UTR (70.08%)
chr3L	8439322	8439439	-	21	8439386	6909	subpeaks_2359	5'UTR (70.08%)
chr3L	8441130	8441172	-	13	8441150	6909	subpeaks_2370	5'UTR (70.08%)
chr3R	9157534	9157762	-	203	9157679	6327	subpeaks_4049	5'UTR (70.08%)
chr3R	9157763	9157838	-	176	9157804	6327	subpeaks_4050	5'UTR (70.08%)
chr3R	9157206	9157434	-	108	9157329	6327	subpeaks_4047	Start codon (7.19%)
chr3R	9157435	9157533	-	79	9157488	6327	subpeaks_4048	5'UTR (70.08%)
chr3R	9157117	9157205	-	11	9157170	6327	subpeaks_4046	CDS (3.56%)
chrX	20916924	20917200	-	236	20917087	6249	subpeaks_3568	5'UTR (70.08%)
chrX	20917390	20917452	-	79	20917420	6249	subpeaks_3571	5'UTR (70.08%)
chrX	20917265	20917389	-	71	20917313	6249	subpeaks_3570	5'UTR (70.08%)
chrX	20917201	20917264	-	31	20917230	6249	subpeaks_3569	5'UTR (70.08%)
chrX	20916840	20916877	-	13	20916853	6249	subpeaks_3566	5'UTR (70.08%)
chrX	20916878	20916923	-	13	20916899	6249	subpeaks_3567	5'UTR (70.08%)
chrX	9499870	9500082	-	170	9499958	6183	subpeaks_3197	5'UTR (70.08%)
chrX	9499763	9499821	-	22	9499793	6183	subpeaks_3196	Intron (8.79%)
chrX	9499719	9499762	-	10	9499735	6183	subpeaks_3195	Intron (8.79%)
chrX	12919185	12919478	+	223	12919318	5837	subpeaks_1207	5'UTR (70.08%)
chrX	12918673	12918813	+	108	12918732	5837	subpeaks_1203	5'UTR (70.08%)
chrX	12919045	12919184	+	74	12919110	5837	subpeaks_1206	5'UTR (70.08%)
chrX	12918967	12919044	+	41	12918991	5837	subpeaks_1205	5'UTR (70.08%)
chrX	12918814	12918966	+	25	12918942	5837	subpeaks_1204	5'UTR (70.08%)
chrX	12919479	12919565	+	19	12919527	5837	subpeaks_1208	5'UTR (70.08%)
chrX	12919566	12919640	+	19	12919617	5837	subpeaks_1209	5'UTR (70.08%)
chrX	12919641	12919710	+	12	12919675	5837	subpeaks_1210	5'UTR (70.08%)
chr2L	743415	743614	-	210	743516	5722	subpeaks_2675	5'UTR (70.08%)
chr2L	743338	743410	-	58	743393	5722	subpeaks_2674	5'UTR (70.08%)
chr3R	15935832	15936097	+	371	15935965	5708	subpeaks_1999	5'UTR (70.08%)
chr3R	15935588	15935748	+	242	15935666	5708	subpeaks_1997	5'UTR (70.08%)
chr3R	15935749	15935831	+	153	15935810	5708	subpeaks_1998	5'UTR (70.08%)
chr3R	15935480	15935587	+	148	15935482	5708	subpeaks_1996	5'UTR (70.08%)
chr3R	15936098	15936340	+	79	15936163	5708	subpeaks_2000	Start codon (7.19%)
chr3R	4297635	4297926	+	563	4297861	5619	subpeaks_1820	3'UTR (6.94%)
chr3R	4297927	4298448	+	362	4298055	5619	subpeaks_1821	3'UTR (6.94%)
chr2R	16926449	16926667	+	193	16926508	5616	subpeaks_1646	Start codon (7.19%)
chr2R	16926363	16926448	+	184	16926388	5616	subpeaks_1645	5'UTR (70.08%)
chr2R	16926683	16926748	+	13	16926709	5616	subpeaks_1647	CDS (3.56%)
chr3R	6412321	6412345	-	350	6412332	5599	subpeaks_3985	Others (3.44%)
chr3L	19687693	19687799	+	386	19687758	5579	subpeaks_375	Start codon (7.19%)
chr3R	10613288	10613654	-	243	10613428	5539	subpeaks_4092	5'UTR (70.08%)
chr3R	10613047	10613287	-	200	10613173	5539	subpeaks_4091	5'UTR (70.08%)
chr3R	10614000	10614114	-	169	10614063	5539	subpeaks_4096	5'UTR (70.08%)
chr3R	10613789	10613892	-	164	10613872	5539	subpeaks_4094	5'UTR (70.08%)
chr3R	10613893	10613999	-	126	10613946	5539	subpeaks_4095	5'UTR (70.08%)
chr3R	10613655	10613788	-	82	10613705	5539	subpeaks_4093	5'UTR (70.08%)
chr3R	10612985	10613046	-	19	10613020	5539	subpeaks_4090	Start codon (7.19%)
chr3R	24104361	24105735	-	0	2.41049e+07	5516	WT-Female_head_m6A_IP_v_WT-Female_head_input_minus_peak_987b	Start codon (7.19%)
chrX	12204166	12204310	+	215	12204265	5428	subpeaks_1179	5'UTR (70.08%)
chrX	12204439	12204528	+	32	12204491	5428	subpeaks_1181	Intron (8.79%)
chrX	12204347	12204434	+	26	12204372	5428	subpeaks_1180	5'UTR (70.08%)
chr3L	14805494	14805753	+	209	14805533	5359	subpeaks_317	5'UTR (70.08%)
chr3L	14805219	14805324	+	164	14805255	5359	subpeaks_314	5'UTR (70.08%)
chr3L	14805325	14805438	+	128	14805376	5359	subpeaks_315	5'UTR (70.08%)
chr3L	14805439	14805493	+	128	14805463	5359	subpeaks_316	5'UTR (70.08%)
chr3L	10517828	10518307	+	259	10518025	5346	subpeaks_246	Start codon (7.19%)
chr3L	10517762	10517827	+	48	10517779	5346	subpeaks_245	Intron (8.79%)
chr3L	5272743	5272874	-	208	5272791	5333	subpeaks_2261	5'UTR (70.08%)
chr3L	5272436	5272608	-	143	5272518	5333	subpeaks_2259	5'UTR (70.08%)
chr3L	5272154	5272435	-	135	5272365	5333	subpeaks_2258	5'UTR (70.08%)
chr3L	5272609	5272742	-	110	5272673	5333	subpeaks_2260	5'UTR (70.08%)
chr3L	5272875	5272980	-	45	5272907	5333	subpeaks_2262	5'UTR (70.08%)
chr3L	5272981	5273051	-	45	5273039	5333	subpeaks_2263	5'UTR (70.08%)
chr3L	5272014	5272064	-	13	5272031	5333	subpeaks_2256	5'UTR (70.08%)
chr3L	5272074	5272153	-	13	5272108	5333	subpeaks_2257	5'UTR (70.08%)
chr2R	21502239	21502486	+	244	21502357	5327	subpeaks_1761	5'UTR (70.08%)
chr2R	21502139	21502238	+	73	21502154	5327	subpeaks_1760	5'UTR (70.08%)
chr3L	11252452	11252635	+	169	11252499	5298	subpeaks_268	5'UTR (70.08%)
chr3L	11252316	11252451	+	121	11252414	5298	subpeaks_267	5'UTR (70.08%)
chr3L	11252636	11252805	+	68	11252703	5298	subpeaks_269	5'UTR (70.08%)
chr3L	11252806	11252960	+	34	11252851	5298	subpeaks_270	Start codon (7.19%)
chrX	1413734	1414052	+	201	1413940	5220	subpeaks_843	5'UTR (70.08%)
chrX	1413465	1413630	+	198	1413521	5220	subpeaks_841	5'UTR (70.08%)
chrX	1414053	1414183	+	39	1414151	5220	subpeaks_844	5'UTR (70.08%)
chrX	1414184	1414413	+	36	1414257	5220	subpeaks_845	Start codon (7.19%)
chrX	1413631	1413733	+	26	1413707	5220	subpeaks_842	5'UTR (70.08%)
chrX	21123868	21124120	+	125	21123965	5154	subpeaks_1386	5'UTR (70.08%)
chr2L	9177492	9177784	+	168	9177549	5044	subpeaks_627	5'UTR (70.08%)
chr2L	9177181	9177358	+	67	9177319	5044	subpeaks_625	5'UTR (70.08%)
chr2L	9177135	9177180	+	51	9177151	5044	subpeaks_624	5'UTR (70.08%)
chr2L	9177359	9177491	+	37	9177442	5044	subpeaks_626	5'UTR (70.08%)
chr2L	1653593	1653822	+	183	1653695	4948	subpeaks_470	5'UTR (70.08%)
chr3R	21975225	21975929	+	0	2.19757e+07	4924	WT-Female_head_m6A_IP_v_WT-Female_head_input_plus_peak_980a	5'UTR (70.08%)
chr2L	21380274	21380499	+	324	21380344	4810	subpeaks_819	5'UTR (70.08%)
chr2L	21380198	21380273	+	185	21380210	4810	subpeaks_818	5'UTR (70.08%)
chrX	9585900	9586121	+	219	9585990	4807	subpeaks_1132	5'UTR (70.08%)
chrX	9586122	9586235	+	116	9586153	4807	subpeaks_1133	Start codon (7.19%)
chrX	9586236	9586337	+	23	9586262	4807	subpeaks_1134	5'UTR (70.08%)
chr3R	9234101	9234330	-	259	9234205	4754	subpeaks_4053	5'UTR (70.08%)
chr3R	9234331	9234500	-	205	9234397	4754	subpeaks_4054	5'UTR (70.08%)
chr3R	9234501	9234621	-	205	9234590	4754	subpeaks_4055	5'UTR (70.08%)
chr3R	9233938	9234015	-	22	9233942	4754	subpeaks_4051	5'UTR (70.08%)
chr3R	9234028	9234100	-	15	9234065	4754	subpeaks_4052	5'UTR (70.08%)
chr3L	17400268	17400515	-	1801	17400515	4701	subpeaks_2535	Intron (8.79%)
chr2L	4324752	4324981	+	174	4324802	4672	subpeaks_518	Start codon (7.19%)
chr2L	4324663	4324751	+	81	4324725	4672	subpeaks_517	5'UTR (70.08%)
chr2L	4324982	4325076	+	23	4325005	4672	subpeaks_519	CDS (3.56%)
chr2L	4325077	4325131	+	14	4325114	4672	subpeaks_520	CDS (3.56%)
chrX	13985623	13985853	-	149	13985699	4646	subpeaks_3354	5'UTR (70.08%)
chrX	13985476	13985622	-	101	13985566	4646	subpeaks_3353	5'UTR (70.08%)
chrX	13985330	13985475	-	90	13985424	4646	subpeaks_3352	5'UTR (70.08%)
chrX	13985902	13986070	-	50	13986060	4646	subpeaks_3355	5'UTR (70.08%)
chr2R	14140632	14140771	-	259	14140686	4641	subpeaks_3788	5'UTR (70.08%)
chr2R	14140342	14140560	-	207	14140424	4641	subpeaks_3786	5'UTR (70.08%)
chr2R	14140561	14140631	-	131	14140588	4641	subpeaks_3787	5'UTR (70.08%)
chr2R	14139789	14140047	-	113	14139945	4641	subpeaks_3782	5'UTR (70.08%)
chr2R	14140100	14140237	-	83	14140145	4641	subpeaks_3784	5'UTR (70.08%)
chr2R	14140238	14140341	-	80	14140257	4641	subpeaks_3785	5'UTR (70.08%)
chr2R	14140048	14140099	-	53	14140077	4641	subpeaks_3783	5'UTR (70.08%)
chr3L	22832467	22832565	-	299	22832511	4612	subpeaks_2654	5'UTR (70.08%)
chr3L	22832952	22833136	-	248	22833094	4612	subpeaks_2657	5'UTR (70.08%)
chr3L	22832370	22832466	-	200	22832426	4612	subpeaks_2653	5'UTR (70.08%)
chr3L	22831958	22832240	-	187	22832112	4612	subpeaks_2651	5'UTR (70.08%)
chr3L	22832241	22832369	-	160	22832311	4612	subpeaks_2652	5'UTR (70.08%)
chr3L	22832566	22832715	-	140	22832640	4612	subpeaks_2655	5'UTR (70.08%)
chr3L	22832716	22832951	-	118	22832848	4612	subpeaks_2656	5'UTR (70.08%)
chr3L	22833137	22833360	-	97	22833191	4612	subpeaks_2658	5'UTR (70.08%)
chr3L	22833710	22833778	-	88	22833763	4612	subpeaks_2661	5'UTR (70.08%)
chr3L	22833361	22833627	-	68	22833568	4612	subpeaks_2659	5'UTR (70.08%)
chr3L	22833628	22833709	-	68	22833665	4612	subpeaks_2660	5'UTR (70.08%)
chr2R	17265633	17265810	+	192	17265777	4589	subpeaks_1653	5'UTR (70.08%)
chr2R	17265946	17266167	+	133	17266083	4589	subpeaks_1655	5'UTR (70.08%)
chr2R	17265568	17265632	+	131	17265598	4589	subpeaks_1652	5'UTR (70.08%)
chr2R	17265811	17265945	+	107	17265850	4589	subpeaks_1654	5'UTR (70.08%)
chrX	13967506	13967713	-	255	13967604	4579	subpeaks_3351	5'UTR (70.08%)
chrX	13967276	13967505	-	66	13967485	4579	subpeaks_3350	5'UTR (70.08%)
chrX	5086090	5086294	+	252	5086185	4566	subpeaks_989	5'UTR (70.08%)
chrX	5085869	5085980	+	210	5085933	4566	subpeaks_987	5'UTR (70.08%)
chrX	5085981	5086089	+	193	5086018	4566	subpeaks_988	5'UTR (70.08%)
chrX	5085742	5085868	+	102	5085783	4566	subpeaks_986	5'UTR (70.08%)
chrX	5086365	5086474	+	35	5086447	4566	subpeaks_991	Intron (8.79%)
chrX	5086295	5086364	+	15	5086344	4566	subpeaks_990	Intron (8.79%)
chrX	5086534	5086625	+	12	5086551	4566	subpeaks_992	Intron (8.79%)
chr3R	6412322	6412362	+	302	6412331	4565	subpeaks_1849	Intron (8.79%)
chrX	9156577	9156630	-	425	9156596	4535	subpeaks_3180	5'UTR (70.08%)
chrX	9156631	9156664	-	201	9156647	4535	subpeaks_3181	5'UTR (70.08%)
chr2L	12460981	12461104	-	176	12461084	4496	subpeaks_2873	5'UTR (70.08%)
chr2L	12460719	12460881	-	161	12460805	4496	subpeaks_2871	5'UTR (70.08%)
chr2L	12460882	12460980	-	109	12460926	4496	subpeaks_2872	5'UTR (70.08%)
chr2L	12461105	12461169	-	83	12461129	4496	subpeaks_2874	5'UTR (70.08%)
chr2L	12460553	12460713	-	12	12460626	4496	subpeaks_2870	Start codon (7.19%)
chr3R	21975225	21975929	+	0	2.19757e+07	4459	WT-Female_head_m6A_IP_v_WT-Female_head_input_plus_peak_980b	5'UTR (70.08%)
chr2R	14277256	14277533	+	345	14277324	4411	subpeaks_1590	5'UTR (70.08%)
chr2R	14277661	14277711	+	46	14277691	4411	subpeaks_1592	5'UTR (70.08%)
chr2R	14277534	14277632	+	39	14277612	4411	subpeaks_1591	5'UTR (70.08%)
chr2R	14277712	14277807	+	32	14277732	4411	subpeaks_1593	5'UTR (70.08%)
chr3R	9929104	9929344	+	247	9929184	4384	subpeaks_1910	5'UTR (70.08%)
chr3R	9929494	9929727	+	178	9929534	4384	subpeaks_1912	5'UTR (70.08%)
chr3R	9928954	9929103	+	129	9929025	4384	subpeaks_1909	5'UTR (70.08%)
chr3R	9929362	9929493	+	117	9929455	4384	subpeaks_1911	5'UTR (70.08%)
chr3L	13664508	13664603	-	148	13664580	4300	subpeaks_2443	5'UTR (70.08%)
chr3L	13664608	13664824	-	116	13664767	4300	subpeaks_2444	5'UTR (70.08%)
chr3R	17900364	17900577	-	230	17900456	4297	subpeaks_4225	Intron (8.79%)
chr3R	17900578	17900773	-	50	17900676	4297	subpeaks_4226	Intron (8.79%)
chr3R	17900774	17900910	-	30	17900895	4297	subpeaks_4227	Intron (8.79%)
chr3R	9875525	9875732	+	161	9875600	4286	subpeaks_1908	Start codon (7.19%)
chr3R	9875317	9875524	+	111	9875407	4286	subpeaks_1907	5'UTR (70.08%)
chr3R	9874980	9875208	+	106	9875112	4286	subpeaks_1905	5'UTR (70.08%)
chr3R	9874846	9874979	+	38	9874919	4286	subpeaks_1904	5'UTR (70.08%)
chr3R	9874766	9874845	+	35	9874794	4286	subpeaks_1903	5'UTR (70.08%)
chr3R	9875215	9875316	+	21	9875294	4286	subpeaks_1906	5'UTR (70.08%)
chr3R	22899385	22899775	+	0	2.28998e+07	4262	WT-Female_head_m6A_IP_v_WT-Female_head_input_plus_peak_996	5'UTR (70.08%)
chr3L	13798148	13798363	-	135	13798223	4242	subpeaks_2451	5'UTR (70.08%)
chr3L	13798364	13798493	-	60	13798450	4242	subpeaks_2452	5'UTR (70.08%)
chr3L	13798067	13798147	-	49	13798089	4242	subpeaks_2450	5'UTR (70.08%)
chr3L	13798022	13798066	-	21	13798036	4242	subpeaks_2449	5'UTR (70.08%)
chr2R	8648392	8648437	+	245	8648409	4240	subpeaks_1457	Others (3.44%)
chr3R	30808670	30809300	+	0	3.08091e+07	4184	WT-Female_head_m6A_IP_v_WT-Female_head_input_plus_peak_1080	Start codon (7.19%)
chrX	7608624	7608869	+	172	7608781	4157	subpeaks_1068	Others (3.44%)
chrX	7609186	7609485	+	96	7609252	4157	subpeaks_1071	Start codon (7.19%)
chrX	7609083	7609185	+	73	7609108	4157	subpeaks_1070	5'UTR (70.08%)
chrX	7608515	7608623	+	56	7608517	4157	subpeaks_1067	Others (3.44%)
chrX	7608870	7609082	+	50	7608944	4157	subpeaks_1069	Others (3.44%)
chrX	18900413	18900647	+	129	18900553	4102	subpeaks_1360	5'UTR (70.08%)
chrX	18900726	18900784	+	45	18900744	4102	subpeaks_1361	5'UTR (70.08%)
chrX	10386248	10386440	+	233	10386315	4038	subpeaks_1151	5'UTR (70.08%)
chrX	10386147	10386247	+	83	10386206	4038	subpeaks_1150	5'UTR (70.08%)
chrX	10386441	10386578	+	81	10386477	4038	subpeaks_1152	Start codon (7.19%)
chr3L	8438533	8438705	-	261	8438651	4035	subpeaks_2355	5'UTR (70.08%)
chr3L	8438372	8438492	-	49	8438470	4035	subpeaks_2353	5'UTR (70.08%)
chr3L	8438931	8439122	-	42	8438991	4035	subpeaks_2357	5'UTR (70.08%)
chr3L	8438493	8438532	-	40	8438512	4035	subpeaks_2354	5'UTR (70.08%)
chr3L	8438706	8438930	-	32	8438892	4035	subpeaks_2356	5'UTR (70.08%)
chr3L	8439123	8439170	-	22	8439167	4035	subpeaks_2358	5'UTR (70.08%)
chr3R	8817534	8817641	-	337	8817594	4032	subpeaks_4036	3'UTR (6.94%)
chr3R	8817403	8817533	-	275	8817485	4032	subpeaks_4035	3'UTR (6.94%)
chr3R	8817268	8817402	-	52	8817304	4032	subpeaks_4034	3'UTR (6.94%)
chr2L	18078306	18078503	+	536	18078323	3998	subpeaks_761	Start codon (7.19%)
chr2L	18617377	18617724	+	130	18617548	3979	subpeaks_773	5'UTR (70.08%)
chrX	5673474	5673557	+	488	5673522	3955	subpeaks_1029	3'UTR (6.94%)
chr2R	24581811	24582006	+	159	24581924	3850	subpeaks_1805	5'UTR (70.08%)
chr2R	24581586	24581807	+	30	24581664	3850	subpeaks_1804	5'UTR (70.08%)
chr2R	24581395	24581546	+	26	24581477	3850	subpeaks_1803	5'UTR (70.08%)
chr2R	24581329	24581369	+	25	24581345	3850	subpeaks_1802	5'UTR (70.08%)
chr2R	18357084	18357225	-	198	18357154	3734	subpeaks_3866	5'UTR (70.08%)
chr2R	18356708	18356901	-	104	18356804	3734	subpeaks_3863	5'UTR (70.08%)
chr2R	18356902	18357026	-	73	18356936	3734	subpeaks_3864	5'UTR (70.08%)
chr2R	18356633	18356707	-	63	18356655	3734	subpeaks_3862	5'UTR (70.08%)
chr2R	18356511	18356632	-	49	18356581	3734	subpeaks_3861	5'UTR (70.08%)
chr2R	18356397	18356468	-	36	18356434	3734	subpeaks_3859	5'UTR (70.08%)
chr2R	18356469	18356510	-	17	18356484	3734	subpeaks_3860	5'UTR (70.08%)
chr2R	18357027	18357083	-	14	18357063	3734	subpeaks_3865	5'UTR (70.08%)
chr2L	18123404	18123672	+	158	18123451	3705	subpeaks_764	Start codon (7.19%)
chrX	5354890	5354925	-	230	5354915	3693	subpeaks_3094	Others (3.44%)
chrX	11374029	11374258	+	221	11374130	3645	subpeaks_1156	5'UTR (70.08%)
chrX	11373846	11374028	+	72	11373906	3645	subpeaks_1155	5'UTR (70.08%)
chrX	11374259	11374384	+	61	11374301	3645	subpeaks_1157	5'UTR (70.08%)
chrX	16913597	16913828	+	209	16913757	3612	subpeaks_1327	5'UTR (70.08%)
chrX	16913367	16913456	+	184	16913427	3612	subpeaks_1325	5'UTR (70.08%)
chrX	16913829	16914181	+	124	16913919	3612	subpeaks_1328	5'UTR (70.08%)
chrX	16913457	16913565	+	59	16913475	3612	subpeaks_1326	5'UTR (70.08%)
chrX	5165517	5165648	+	117	5165550	3607	subpeaks_1006	Intron (8.79%)
chrX	5165364	5165516	+	66	5165483	3607	subpeaks_1005	5'UTR (70.08%)
chrX	5165874	5165931	+	35	5165912	3607	subpeaks_1008	Intron (8.79%)
chrX	5166071	5166211	+	26	5166116	3607	subpeaks_1010	Intron (8.79%)
chrX	5165701	5165817	+	16	5165729	3607	subpeaks_1007	Intron (8.79%)
chrX	5165932	5165974	+	14	5165939	3607	subpeaks_1009	Intron (8.79%)
chr3R	13155513	13155623	-	142	13155562	3550	subpeaks_4150	5'UTR (70.08%)
chr3R	11329045	11329265	+	104	11329099	3517	subpeaks_1937	5'UTR (70.08%)
chr3R	11328686	11328979	+	102	11328817	3517	subpeaks_1935	5'UTR (70.08%)
chr3R	11328980	11329044	+	50	11329001	3517	subpeaks_1936	5'UTR (70.08%)
chr3L	8676064	8676277	+	190	8676170	3499	subpeaks_191	Start codon (7.19%)
chr3L	8676041	8676063	+	38	8676046	3499	subpeaks_190	5'UTR (70.08%)
chr2L	7157058	7157442	-	108	7157268	3431	subpeaks_2768	5'UTR (70.08%)
chr2L	7156665	7156885	-	77	7156822	3431	subpeaks_2766	Start codon (7.19%)
chr2L	7156886	7157057	-	67	7156962	3431	subpeaks_2767	5'UTR (70.08%)
chr2L	7157490	7157583	-	54	7157521	3431	subpeaks_2770	5'UTR (70.08%)
chr2L	7157443	7157489	-	22	7157464	3431	subpeaks_2769	5'UTR (70.08%)
chrX	16461965	16462146	-	123	16462099	3401	subpeaks_3435	3'UTR (6.94%)
chrX	16461840	16461964	-	101	16461919	3401	subpeaks_3434	3'UTR (6.94%)
chrX	16461763	16461839	-	22	16461814	3401	subpeaks_3433	3'UTR (6.94%)
chrX	16461706	16461762	-	14	16461713	3401	subpeaks_3432	3'UTR (6.94%)
chrX	17301596	17301759	-	151	17301662	3390	subpeaks_3479	5'UTR (70.08%)
chrX	17301485	17301595	-	115	17301537	3390	subpeaks_3478	5'UTR (70.08%)
chrX	17301760	17301850	-	38	17301812	3390	subpeaks_3480	5'UTR (70.08%)
chrX	17301365	17301484	-	26	17301452	3390	subpeaks_3477	Start codon (7.19%)
chr2R	19630946	19631165	-	148	19631096	3343	subpeaks_3885	5'UTR (70.08%)
chr2R	19631256	19631384	-	73	19631301	3343	subpeaks_3887	5'UTR (70.08%)
chr2R	19631385	19631430	-	61	19631415	3343	subpeaks_3888	5'UTR (70.08%)
chr2R	19631177	19631255	-	23	19631210	3343	subpeaks_3886	5'UTR (70.08%)
chrX	16091204	16091363	-	179	16091316	3323	subpeaks_3411	5'UTR (70.08%)
chrX	16091364	16091497	-	140	16091436	3323	subpeaks_3412	5'UTR (70.08%)
chrX	16091129	16091203	-	46	16091159	3323	subpeaks_3410	5'UTR (70.08%)
chrX	16090949	16091077	-	31	16090983	3323	subpeaks_3409	Intron (8.79%)
chr3R	17947277	17947381	+	155	17947338	3322	subpeaks_2039	5'UTR (70.08%)
chr3R	17947382	17947526	+	96	17947417	3322	subpeaks_2040	5'UTR (70.08%)
chr3R	17947204	17947276	+	57	17947219	3322	subpeaks_2038	5'UTR (70.08%)
chr3R	17365851	17365980	-	73	17365908	3314	subpeaks_4219	5'UTR (70.08%)
chr3R	17365767	17365850	-	64	17365832	3314	subpeaks_4218	5'UTR (70.08%)
chr3R	17365981	17366021	-	37	17366017	3314	subpeaks_4220	5'UTR (70.08%)
chr2R	10558241	10558622	+	141	10558324	3270	subpeaks_1527	5'UTR (70.08%)
chr2R	10558024	10558240	+	74	10558163	3270	subpeaks_1526	5'UTR (70.08%)
chr2R	22372841	22372982	-	151	22372922	3228	subpeaks_3913	5'UTR (70.08%)
chr2R	22372777	22372840	-	18	22372813	3228	subpeaks_3912	5'UTR (70.08%)
chr2L	1928265	1928435	+	92	1928335	3155	subpeaks_487	5'UTR (70.08%)
chr2L	1928106	1928264	+	52	1928211	3155	subpeaks_486	5'UTR (70.08%)
chr2L	1927987	1928105	+	39	1928046	3155	subpeaks_485	5'UTR (70.08%)
chr2L	1928449	1928567	+	13	1928469	3155	subpeaks_488	Start codon (7.19%)
chrX	13624822	13624979	+	122	13624926	3121	subpeaks_1242	5'UTR (70.08%)
chrX	13624980	13625099	+	43	13625025	3121	subpeaks_1243	5'UTR (70.08%)
chrX	13624790	13624821	+	26	13624790	3121	subpeaks_1241	5'UTR (70.08%)
chr2L	5306017	5306161	+	105	5306075	3109	subpeaks_536	Start codon (7.19%)
chr2L	5305935	5306016	+	38	5305963	3109	subpeaks_535	5'UTR (70.08%)
chr2L	20311220	20311404	+	154	20311311	3099	subpeaks_792	5'UTR (70.08%)
chr2L	20311405	20311500	+	119	20311466	3099	subpeaks_793	5'UTR (70.08%)
chr2L	20311511	20311781	+	59	20311707	3099	subpeaks_794	5'UTR (70.08%)
chr2L	20311797	20311899	+	12	20311842	3099	subpeaks_795	Start codon (7.19%)
chrX	4347941	4348099	+	156	4347997	3071	subpeaks_964	5'UTR (70.08%)
chr2R	18355835	18356050	-	211	18356024	3050	subpeaks_3858	5'UTR (70.08%)
chr2R	18355586	18355834	-	84	18355788	3050	subpeaks_3857	5'UTR (70.08%)
chrX	15440744	15440856	-	178	15440798	3035	subpeaks_3373	5'UTR (70.08%)
chrX	15440868	15440981	-	67	15440921	3035	subpeaks_3374	5'UTR (70.08%)
chrX	15440677	15440743	-	62	15440713	3035	subpeaks_3372	5'UTR (70.08%)
chrX	15440497	15440564	-	57	15440532	3035	subpeaks_3370	5'UTR (70.08%)
chrX	15440982	15441083	-	54	15441036	3035	subpeaks_3375	5'UTR (70.08%)
chrX	15440626	15440675	-	37	15440643	3035	subpeaks_3371	5'UTR (70.08%)
chr2L	18271057	18271237	-	100	18271122	3003	subpeaks_2963	5'UTR (70.08%)
chr2L	18271489	18271733	-	55	18271600	3003	subpeaks_2966	5'UTR (70.08%)
chr2L	18271238	18271360	-	38	18271297	3003	subpeaks_2964	5'UTR (70.08%)
chr2L	18271751	18271796	-	30	18271774	3003	subpeaks_2967	5'UTR (70.08%)
chr2L	18270971	18271056	-	26	18271018	3003	subpeaks_2962	5'UTR (70.08%)
chr2L	18271797	18271828	-	26	18271823	3003	subpeaks_2968	5'UTR (70.08%)
chr2L	18271365	18271488	-	24	18271404	3003	subpeaks_2965	5'UTR (70.08%)
chrX	16527822	16528040	-	173	16527927	2991	subpeaks_3446	5'UTR (70.08%)
chrX	16527725	16527821	-	144	16527757	2991	subpeaks_3445	5'UTR (70.08%)
chrX	16527675	16527724	-	115	16527693	2991	subpeaks_3444	5'UTR (70.08%)
chrX	16527605	16527674	-	75	16527652	2991	subpeaks_3443	5'UTR (70.08%)
chrX	16528041	16528114	-	56	16528087	2991	subpeaks_3447	Intron (8.79%)
chrX	16527462	16527604	-	21	16527477	2991	subpeaks_3442	5'UTR (70.08%)
chr2R	18007408	18007657	-	106	18007558	2909	subpeaks_3853	5'UTR (70.08%)
chr2R	18007250	18007393	-	30	18007338	2909	subpeaks_3852	5'UTR (70.08%)
chr2R	18007153	18007249	-	28	18007214	2909	subpeaks_3851	5'UTR (70.08%)
chr2R	18007700	18007784	-	13	18007725	2909	subpeaks_3854	5'UTR (70.08%)
chr2L	18275463	18275598	-	68	18275522	2892	subpeaks_2969	5'UTR (70.08%)
chr2L	18275599	18275671	-	36	18275623	2892	subpeaks_2970	5'UTR (70.08%)
chr2L	18275672	18275771	-	28	18275711	2892	subpeaks_2971	5'UTR (70.08%)
chr2L	159322	159533	+	76	159378	2859	subpeaks_441	5'UTR (70.08%)
chr2L	159100	159225	+	40	159169	2859	subpeaks_440	5'UTR (70.08%)
chr2L	159615	159664	+	21	159638	2859	subpeaks_443	5'UTR (70.08%)
chr2L	159665	159759	+	21	159708	2859	subpeaks_444	5'UTR (70.08%)
chr2L	159534	159614	+	20	159550	2859	subpeaks_442	5'UTR (70.08%)
chr3L	3371070	3371309	-	147	3371152	2854	subpeaks_2186	3'UTR (6.94%)
chr3L	3370891	3371011	-	83	3370983	2854	subpeaks_2184	3'UTR (6.94%)
chr3L	3371012	3371069	-	59	3371042	2854	subpeaks_2185	3'UTR (6.94%)
chr3L	3371312	3371474	-	59	3371364	2854	subpeaks_2187	3'UTR (6.94%)
chr3L	3371475	3371520	-	25	3371500	2854	subpeaks_2188	3'UTR (6.94%)
chrX	3099933	3100179	+	125	3100047	2833	subpeaks_887	5'UTR (70.08%)
chrX	3099652	3099764	+	114	3099712	2833	subpeaks_885	5'UTR (70.08%)
chrX	3099767	3099932	+	60	3099806	2833	subpeaks_886	5'UTR (70.08%)
chrX	3100186	3100237	+	10	3100202	2833	subpeaks_888	5'UTR (70.08%)
chrX	15626047	15626132	-	80	15626071	2815	subpeaks_3379	5'UTR (70.08%)
chrX	15626133	15626234	-	59	15626155	2815	subpeaks_3380	5'UTR (70.08%)
chrX	15625891	15626046	-	52	15626011	2815	subpeaks_3378	5'UTR (70.08%)
chrX	15625743	15625885	-	27	15625776	2815	subpeaks_3377	5'UTR (70.08%)
chrX	8925221	8925444	+	89	8925375	2814	subpeaks_1111	5'UTR (70.08%)
chrX	8925499	8925634	+	88	8925554	2814	subpeaks_1113	5'UTR (70.08%)
chrX	8925445	8925498	+	38	8925464	2814	subpeaks_1112	5'UTR (70.08%)
chrX	8925635	8925766	+	27	8925680	2814	subpeaks_1114	5'UTR (70.08%)
chrX	8925181	8925220	+	24	8925198	2814	subpeaks_1110	5'UTR (70.08%)
chr2R	22135005	22135023	-	190	22135020	2802	subpeaks_3908	Others (3.44%)
chr3L	7831696	7831857	-	177	7831752	2762	subpeaks_2327	5'UTR (70.08%)
chr3L	7831539	7831695	-	63	7831621	2762	subpeaks_2326	Start codon (7.19%)
chr3L	7831858	7831947	-	35	7831889	2762	subpeaks_2328	Intron (8.79%)
chr3L	7831417	7831538	-	22	7831521	2762	subpeaks_2325	CDS (3.56%)
chr3L	7831948	7832107	-	22	7832106	2762	subpeaks_2329	Intron (8.79%)
chr3L	5184474	5184633	-	113	5184568	2712	subpeaks_2253	5'UTR (70.08%)
chr3L	5184289	5184473	-	88	5184414	2712	subpeaks_2252	5'UTR (70.08%)
chr3L	5184634	5184703	-	78	5184662	2712	subpeaks_2254	5'UTR (70.08%)
chrX	22468782	22469031	+	156	22468941	2675	subpeaks_1394	3'UTR (6.94%)
chrX	22469098	22469156	+	38	22469133	2675	subpeaks_1395	3'UTR (6.94%)
chrX	5354896	5354941	+	266	5354917	2650	subpeaks_1020	Intron (8.79%)
chrX	12731429	12731759	-	131	12731668	2636	subpeaks_3287	Start codon (7.19%)
chrX	12731760	12731840	-	82	12731817	2636	subpeaks_3288	5'UTR (70.08%)
chrX	12732000	12732219	-	80	12732108	2636	subpeaks_3290	5'UTR (70.08%)
chrX	12731841	12731999	-	67	12731896	2636	subpeaks_3289	5'UTR (70.08%)
chrX	12732242	12732389	-	61	12732362	2636	subpeaks_3291	5'UTR (70.08%)
chrX	12731239	12731344	-	39	12731311	2636	subpeaks_3285	CDS (3.56%)
chrX	12731345	12731428	-	15	12731400	2636	subpeaks_3286	CDS (3.56%)
chr2L	2311814	2312068	+	80	2311926	2632	subpeaks_491	5'UTR (70.08%)
chr3L	8827809	8828007	+	122	8827846	2626	subpeaks_196	5'UTR (70.08%)
chr3L	8828008	8828186	+	121	8828112	2626	subpeaks_197	5'UTR (70.08%)
chr3L	8827701	8827808	+	93	8827766	2626	subpeaks_195	5'UTR (70.08%)
chr3L	8827539	8827641	+	31	8827566	2626	subpeaks_193	5'UTR (70.08%)
chr3L	8827642	8827700	+	30	8827674	2626	subpeaks_194	5'UTR (70.08%)
chr2L	1885124	1885318	+	137	1885192	2604	subpeaks_482	5'UTR (70.08%)
chr2L	1884872	1884971	+	78	1884926	2604	subpeaks_479	5'UTR (70.08%)
chr2L	1884806	1884871	+	49	1884842	2604	subpeaks_478	5'UTR (70.08%)
chr2L	1884711	1884757	+	36	1884714	2604	subpeaks_476	5'UTR (70.08%)
chr2L	1884972	1885044	+	17	1885009	2604	subpeaks_480	5'UTR (70.08%)
chr2L	1884758	1884805	+	12	1884769	2604	subpeaks_477	5'UTR (70.08%)
chr2L	1885047	1885123	+	12	1885082	2604	subpeaks_481	5'UTR (70.08%)
chr3R	14480664	14480905	-	90	14480829	2582	subpeaks_4173	5'UTR (70.08%)
chrX	4203340	4203468	-	147	4203438	2527	subpeaks_3072	5'UTR (70.08%)
chrX	4203204	4203339	-	40	4203294	2527	subpeaks_3071	Start codon (7.19%)
chr3L	5078570	5078750	-	84	5078656	2523	subpeaks_2250	5'UTR (70.08%)
chr3L	5078413	5078507	-	33	5078440	2523	subpeaks_2248	5'UTR (70.08%)
chr3L	5078517	5078548	-	12	5078531	2523	subpeaks_2249	5'UTR (70.08%)
chr3L	5078829	5078923	-	11	5078870	2523	subpeaks_2251	5'UTR (70.08%)
chrX	13285184	13285321	-	90	13285240	2520	subpeaks_3332	5'UTR (70.08%)
chrX	13285074	13285183	-	40	13285114	2520	subpeaks_3331	5'UTR (70.08%)
chrX	13285322	13285421	-	29	13285363	2520	subpeaks_3333	5'UTR (70.08%)
chrX	13285513	13285577	-	29	13285572	2520	subpeaks_3335	5'UTR (70.08%)
chrX	13284978	13285070	-	25	13285044	2520	subpeaks_3330	5'UTR (70.08%)
chrX	13284893	13284977	-	21	13284953	2520	subpeaks_3329	5'UTR (70.08%)
chrX	13285441	13285512	-	13	13285499	2520	subpeaks_3334	5'UTR (70.08%)
chr2L	16870661	16870815	+	123	16870746	2506	subpeaks_746	Others (3.44%)
chr2L	16870458	16870660	+	66	16870550	2506	subpeaks_745	Others (3.44%)
chr2L	16869972	16870136	+	51	16870056	2506	subpeaks_741	Others (3.44%)
chr2L	16870816	16870864	+	32	16870841	2506	subpeaks_747	Others (3.44%)
chr2L	16870377	16870457	+	27	16870398	2506	subpeaks_744	Others (3.44%)
chr2L	16870140	16870237	+	20	16870180	2506	subpeaks_742	Others (3.44%)
chr2L	16870270	16870376	+	20	16870319	2506	subpeaks_743	Others (3.44%)
chr2L	16870865	16870928	+	18	16870878	2506	subpeaks_748	Others (3.44%)
chr3R	4613072	4613288	+	79	4613112	2466	subpeaks_1827	5'UTR (70.08%)
chr3R	4612951	4613071	+	56	4613033	2466	subpeaks_1826	5'UTR (70.08%)
chr2L	7659192	7659443	-	132	7659322	2461	subpeaks_2788	5'UTR (70.08%)
chr2R	10126749	10127007	+	135	10126812	2457	subpeaks_1508	5'UTR (70.08%)
chr2R	10126543	10126748	+	59	10126666	2457	subpeaks_1507	5'UTR (70.08%)
chr2R	10127008	10127128	+	41	10127050	2457	subpeaks_1509	5'UTR (70.08%)
chr2R	10127129	10127228	+	26	10127161	2457	subpeaks_1510	Start codon (7.19%)
chr2R	10126486	10126542	+	11	10126508	2457	subpeaks_1506	5'UTR (70.08%)
chr2R	10127259	10127339	+	10	10127322	2457	subpeaks_1511	3'UTR (6.94%)
chr2R	23910741	23910824	+	128	23910782	2450	subpeaks_1793	5'UTR (70.08%)
chr2R	23910649	23910740	+	72	23910681	2450	subpeaks_1792	5'UTR (70.08%)
chr2L	13059659	13059823	-	84	13059750	2447	subpeaks_2911	5'UTR (70.08%)
chr2L	13059476	13059531	-	42	13059503	2447	subpeaks_2909	5'UTR (70.08%)
chr2L	13059532	13059658	-	33	13059594	2447	subpeaks_2910	5'UTR (70.08%)
chr2L	13059284	13059475	-	31	13059410	2447	subpeaks_2908	5'UTR (70.08%)
chr2L	13059955	13060048	-	23	13059991	2447	subpeaks_2912	5'UTR (70.08%)
chr2L	13060049	13060086	-	11	13060081	2447	subpeaks_2913	5'UTR (70.08%)
chrX	3373412	3373538	+	169	3373461	2436	subpeaks_931	5'UTR (70.08%)
chrX	3373301	3373411	+	78	3373351	2436	subpeaks_930	5'UTR (70.08%)
chrX	3373239	3373300	+	40	3373248	2436	subpeaks_929	5'UTR (70.08%)
chrX	3373539	3373649	+	37	3373597	2436	subpeaks_932	5'UTR (70.08%)
chrX	3373650	3373724	+	29	3373702	2436	subpeaks_933	5'UTR (70.08%)
chr3L	11092591	11092726	-	58	11092690	2364	subpeaks_2406	5'UTR (70.08%)
chr3L	11092727	11092865	-	54	11092827	2364	subpeaks_2407	5'UTR (70.08%)
chr3L	11092499	11092590	-	50	11092562	2364	subpeaks_2405	5'UTR (70.08%)
chr3L	11092389	11092496	-	22	11092414	2364	subpeaks_2404	5'UTR (70.08%)
chr2R	12118595	12118741	-	108	12118624	2351	subpeaks_3737	5'UTR (70.08%)
chr2R	12118536	12118594	-	68	12118560	2351	subpeaks_3736	5'UTR (70.08%)
chr2R	12118468	12118535	-	48	12118501	2351	subpeaks_3735	5'UTR (70.08%)
chr2R	12118330	12118467	-	43	12118401	2351	subpeaks_3734	5'UTR (70.08%)
chr2R	12118197	12118329	-	38	12118272	2351	subpeaks_3733	5'UTR (70.08%)
chr2R	12118122	12118196	-	19	12118161	2351	subpeaks_3732	5'UTR (70.08%)
chrX	15409344	15409355	-	165	15409344	2337	subpeaks_3369	Intron (8.79%)
chrX	4322917	4323108	+	96	4323018	2332	subpeaks_962	5'UTR (70.08%)
chrX	4322647	4322916	+	93	4322741	2332	subpeaks_961	5'UTR (70.08%)
chr2R	10125676	10125851	+	155	10125768	2331	subpeaks_1501	5'UTR (70.08%)
chr2R	10126087	10126246	+	44	10126161	2331	subpeaks_1504	5'UTR (70.08%)
chr2R	10125544	10125675	+	37	10125651	2331	subpeaks_1500	5'UTR (70.08%)
chr2R	10125899	10125995	+	27	10125955	2331	subpeaks_1502	5'UTR (70.08%)
chr2R	10125504	10125543	+	21	10125511	2331	subpeaks_1499	5'UTR (70.08%)
chr2R	10126349	10126449	+	20	10126421	2331	subpeaks_1505	Start codon (7.19%)
chr2R	10126047	10126086	+	10	10126062	2331	subpeaks_1503	5'UTR (70.08%)
chr3L	16799835	16799950	-	125	16799934	2329	subpeaks_2524	5'UTR (70.08%)
chr3L	16799701	16799834	-	58	16799813	2329	subpeaks_2523	Start codon (7.19%)
chr3L	16799594	16799683	-	14	16799621	2329	subpeaks_2522	CDS (3.56%)
chr3R	30533070	30533539	+	0	3.05333e+07	2309	WT-Female_head_m6A_IP_v_WT-Female_head_input_plus_peak_1078	Start codon (7.19%)
chr3R	29377734	29378205	+	0	2.9378e+07	2307	WT-Female_head_m6A_IP_v_WT-Female_head_input_plus_peak_1063	5'UTR (70.08%)
chr3R	25519161	25519765	+	0	2.55194e+07	2293	WT-Female_head_m6A_IP_v_WT-Female_head_input_plus_peak_1027	Start codon (7.19%)
chr3L	7369992	7370172	+	117	7370095	2263	subpeaks_156	5'UTR (70.08%)
chr2R	11442773	11443005	+	102	11442863	2258	subpeaks_1539	5'UTR (70.08%)
chr2R	11442584	11442693	+	93	11442613	2258	subpeaks_1537	5'UTR (70.08%)
chr2R	11442694	11442772	+	60	11442719	2258	subpeaks_1538	5'UTR (70.08%)
chr2R	11443006	11443131	+	38	11443097	2258	subpeaks_1540	5'UTR (70.08%)
chrX	16334111	16334403	+	105	16334222	2257	subpeaks_1318	Start codon (7.19%)
chrX	16333935	16333998	+	53	16333963	2257	subpeaks_1316	5'UTR (70.08%)
chrX	16333889	16333934	+	27	16333915	2257	subpeaks_1315	5'UTR (70.08%)
chrX	16333870	16333888	+	20	16333884	2257	subpeaks_1314	5'UTR (70.08%)
chrX	16333808	16333869	+	19	16333826	2257	subpeaks_1313	5'UTR (70.08%)
chrX	16333999	16334100	+	16	16334012	2257	subpeaks_1317	5'UTR (70.08%)
chr3L	8450075	8450245	+	132	8450126	2253	subpeaks_179	5'UTR (70.08%)
chr3L	8449964	8450074	+	61	8450038	2253	subpeaks_178	5'UTR (70.08%)
chr3L	8450287	8450467	+	52	8450409	2253	subpeaks_181	5'UTR (70.08%)
chr3L	8450246	8450286	+	25	8450269	2253	subpeaks_180	5'UTR (70.08%)
chr3L	8450605	8450686	+	21	8450639	2253	subpeaks_182	5'UTR (70.08%)
chr2R	10735725	10735809	+	125	10735790	2216	subpeaks_1531	5'UTR (70.08%)
chr2R	10735810	10736020	+	95	10735940	2216	subpeaks_1532	Start codon (7.19%)
chr2R	10736021	10736056	+	28	10736038	2216	subpeaks_1533	CDS (3.56%)
chr3R	9342197	9342353	+	170	9342252	2182	subpeaks_1875	5'UTR (70.08%)
chr3R	9342354	9342553	+	111	9342387	2182	subpeaks_1876	5'UTR (70.08%)
chr3R	9342031	9342196	+	90	9342096	2182	subpeaks_1874	5'UTR (70.08%)
chr3R	9341980	9342030	+	57	9342002	2182	subpeaks_1873	5'UTR (70.08%)
chr3R	9341940	9341979	+	36	9341953	2182	subpeaks_1872	5'UTR (70.08%)
chr3R	10145112	10145329	+	114	10145268	2178	subpeaks_1918	5'UTR (70.08%)
chr3R	10144985	10145111	+	68	10145040	2178	subpeaks_1917	5'UTR (70.08%)
chr3R	10144909	10144984	+	50	10144949	2178	subpeaks_1916	5'UTR (70.08%)
chr3R	10145330	10145438	+	12	10145409	2178	subpeaks_1919	Start codon (7.19%)
chr3R	31210155	31210444	-	0	3.12104e+07	2150	WT-Female_head_m6A_IP_v_WT-Female_head_input_minus_peak_1051	Start codon (7.19%)
chr3L	17668425	17668523	-	84	17668461	2131	subpeaks_2546	5'UTR (70.08%)
chr3L	17668797	17668970	-	69	17668884	2131	subpeaks_2549	5'UTR (70.08%)
chr3L	17668344	17668424	-	61	17668383	2131	subpeaks_2545	5'UTR (70.08%)
chr3L	17668171	17668343	-	52	17668287	2131	subpeaks_2544	5'UTR (70.08%)
chr3L	17668973	17669076	-	36	17669041	2131	subpeaks_2550	5'UTR (70.08%)
chr3L	17668686	17668796	-	33	17668745	2131	subpeaks_2548	5'UTR (70.08%)
chr3L	17668533	17668685	-	24	17668636	2131	subpeaks_2547	5'UTR (70.08%)
chr3L	17669077	17669142	-	24	17669135	2131	subpeaks_2551	5'UTR (70.08%)
chr3R	20783420	20783561	+	99	20783499	2119	subpeaks_2111	5'UTR (70.08%)
chr3R	20783212	20783302	+	27	20783268	2119	subpeaks_2108	5'UTR (70.08%)
chr3R	20783138	20783198	+	25	20783143	2119	subpeaks_2107	5'UTR (70.08%)
chr3R	20783353	20783419	+	22	20783398	2119	subpeaks_2110	5'UTR (70.08%)
chr3R	20783305	20783352	+	11	20783327	2119	subpeaks_2109	5'UTR (70.08%)
chr2R	9351061	9351166	-	119	9351124	2109	subpeaks_3662	5'UTR (70.08%)
chr2R	9350949	9351060	-	56	9351007	2109	subpeaks_3661	5'UTR (70.08%)
chr2R	9350778	9350948	-	45	9350884	2109	subpeaks_3660	5'UTR (70.08%)
chr3L	9178604	9178780	-	224	9178751	2107	subpeaks_2389	5'UTR (70.08%)
chr3L	9178505	9178603	-	16	9178565	2107	subpeaks_2388	5'UTR (70.08%)
chr2R	14713120	14713366	-	86	14713243	2099	subpeaks_3790	Start codon (7.19%)
chr2R	14713367	14713427	-	34	14713394	2099	subpeaks_3791	5'UTR (70.08%)
chr2R	14713428	14713487	-	32	14713461	2099	subpeaks_3792	5'UTR (70.08%)
chr2R	14713047	14713119	-	12	14713100	2099	subpeaks_3789	CDS (3.56%)
chrX	3189531	3189685	+	88	3189596	2097	subpeaks_895	5'UTR (70.08%)
chrX	3190478	3190576	+	23	3190504	2097	subpeaks_900	5'UTR (70.08%)
chrX	3189729	3189866	+	22	3189768	2097	subpeaks_896	5'UTR (70.08%)
chrX	3190281	3190474	+	19	3190421	2097	subpeaks_899	5'UTR (70.08%)
chrX	3190106	3190204	+	18	3190169	2097	subpeaks_898	5'UTR (70.08%)
chrX	3189924	3190041	+	14	3189948	2097	subpeaks_897	5'UTR (70.08%)
chrX	16459563	16459681	-	185	16459652	2089	subpeaks_3427	3'UTR (6.94%)
chrX	16459158	16459265	-	160	16459227	2089	subpeaks_3424	3'UTR (6.94%)
chrX	16459266	16459437	-	103	16459383	2089	subpeaks_3425	3'UTR (6.94%)
chrX	16459026	16459157	-	55	16459056	2089	subpeaks_3423	3'UTR (6.94%)
chrX	16459438	16459562	-	52	16459495	2089	subpeaks_3426	3'UTR (6.94%)
chrX	16459682	16459787	-	40	16459730	2089	subpeaks_3428	3'UTR (6.94%)
chrX	16458900	16458984	-	37	16458943	2089	subpeaks_3421	3'UTR (6.94%)
chrX	16458985	16459025	-	29	16459014	2089	subpeaks_3422	3'UTR (6.94%)
chrX	16458817	16458899	-	21	16458874	2089	subpeaks_3420	3'UTR (6.94%)
chrX	16459788	16459838	-	16	16459825	2089	subpeaks_3429	3'UTR (6.94%)
chrX	9555143	9555221	+	380	9555194	2085	subpeaks_1130	3'UTR (6.94%)
chrX	9555337	9555385	+	17	9555381	2085	subpeaks_1131	3'UTR (6.94%)
chr3R	20779571	20779790	+	87	20779744	2084	subpeaks_2102	5'UTR (70.08%)
chr3R	20779364	20779570	+	77	20779512	2084	subpeaks_2101	5'UTR (70.08%)
chr3R	20779315	20779363	+	26	20779340	2084	subpeaks_2100	5'UTR (70.08%)
chr3R	20779791	20779873	+	24	20779812	2084	subpeaks_2103	5'UTR (70.08%)
chr3R	20778978	20779067	+	20	20778987	2084	subpeaks_2097	5'UTR (70.08%)
chr3R	20779874	20779945	+	18	20779900	2084	subpeaks_2104	5'UTR (70.08%)
chr3R	20779171	20779261	+	15	20779220	2084	subpeaks_2098	5'UTR (70.08%)
chr3R	20779262	20779314	+	11	20779289	2084	subpeaks_2099	5'UTR (70.08%)
chr2R	13824004	13824137	-	97	13824081	2068	subpeaks_3767	Start codon (7.19%)
chr2L	16287147	16287291	-	113	16287221	2058	subpeaks_2939	Start codon (7.19%)
chr2L	16287414	16287529	-	100	16287477	2058	subpeaks_2941	5'UTR (70.08%)
chr2L	16287530	16287627	-	60	16287559	2058	subpeaks_2942	5'UTR (70.08%)
chr2L	16287292	16287413	-	46	16287372	2058	subpeaks_2940	5'UTR (70.08%)
chr2R	17275734	17275975	+	321	17275780	2051	subpeaks_1657	Start codon (7.19%)
chr2R	17275613	17275733	+	213	17275618	2051	subpeaks_1656	5'UTR (70.08%)
chr2L	13551372	13551613	+	69	13551497	2032	subpeaks_682	Start codon (7.19%)
chr2L	13551112	13551231	+	50	13551166	2032	subpeaks_680	5'UTR (70.08%)
chr2L	13551246	13551371	+	48	13551295	2032	subpeaks_681	5'UTR (70.08%)
chr2L	13550984	13551060	+	29	13550998	2032	subpeaks_679	Intron (8.79%)
chr2R	11232239	11232370	-	104	11232328	2029	subpeaks_3712	5'UTR (70.08%)
chr2R	11232371	11232426	-	18	11232424	2029	subpeaks_3713	5'UTR (70.08%)
chr3L	7979247	7979437	+	69	7979369	2009	subpeaks_166	5'UTR (70.08%)
chr3L	7979438	7979616	+	56	7979547	2009	subpeaks_167	5'UTR (70.08%)
chr3L	7979617	7979681	+	40	7979645	2009	subpeaks_168	5'UTR (70.08%)
chr3L	17147391	17147675	-	100	17147609	1997	subpeaks_2528	5'UTR (70.08%)
chr3L	17147676	17147765	-	70	17147725	1997	subpeaks_2529	5'UTR (70.08%)
chrX	7970073	7970303	+	83	7970120	1992	subpeaks_1081	5'UTR (70.08%)
chrX	7969751	7969966	+	59	7969876	1992	subpeaks_1079	5'UTR (70.08%)
chrX	7970005	7970072	+	54	7970035	1992	subpeaks_1080	5'UTR (70.08%)
chrX	7970304	7970438	+	12	7970334	1992	subpeaks_1082	5'UTR (70.08%)
chr2R	14276262	14276549	+	83	14276337	1971	subpeaks_1588	5'UTR (70.08%)
chr2R	14276238	14276261	+	15	14276239	1971	subpeaks_1587	5'UTR (70.08%)
chr2R	14276640	14276692	+	12	14276669	1971	subpeaks_1589	5'UTR (70.08%)
chrX	21374378	21374486	+	120	21374406	1970	subpeaks_1387	5'UTR (70.08%)
chr3R	25752634	25752940	-	0	2.57528e+07	1940	WT-Female_head_m6A_IP_v_WT-Female_head_input_minus_peak_1001	5'UTR (70.08%)
chrX	12868511	12868684	-	88	12868621	1933	subpeaks_3305	5'UTR (70.08%)
chrX	12868229	12868418	-	53	12868314	1933	subpeaks_3303	5'UTR (70.08%)
chrX	12868685	12868715	-	23	12868711	1933	subpeaks_3306	5'UTR (70.08%)
chrX	12868419	12868510	-	14	12868495	1933	subpeaks_3304	5'UTR (70.08%)
chr3R	9493463	9493639	-	74	9493572	1927	subpeaks_4070	5'UTR (70.08%)
chr3R	9493163	9493252	-	21	9493213	1927	subpeaks_4069	Intron (8.79%)
chr3L	7855236	7855442	-	109	7855414	1918	subpeaks_2344	5'UTR (70.08%)
chrX	13777265	13777606	+	170	13777336	1907	subpeaks_1249	3'UTR (6.94%)
chrX	13777061	13777264	+	64	13777181	1907	subpeaks_1248	3'UTR (6.94%)
chrX	13777607	13777677	+	17	13777620	1907	subpeaks_1250	3'UTR (6.94%)
chrX	12938855	12938923	+	87	12938890	1905	subpeaks_1213	5'UTR (70.08%)
chrX	12938924	12939002	+	66	12938964	1905	subpeaks_1214	5'UTR (70.08%)
chrX	12938808	12938854	+	51	12938830	1905	subpeaks_1212	5'UTR (70.08%)
chrX	12939003	12939242	+	44	12939074	1905	subpeaks_1215	5'UTR (70.08%)
chrX	12938682	12938807	+	37	12938741	1905	subpeaks_1211	5'UTR (70.08%)
chr2R	21646288	21646376	+	95	21646318	1892	subpeaks_1764	5'UTR (70.08%)
chr2R	21646377	21646491	+	54	21646432	1892	subpeaks_1765	5'UTR (70.08%)
chr2R	21646209	21646287	+	35	21646251	1892	subpeaks_1763	5'UTR (70.08%)
chrX	8912439	8912585	+	153	8912503	1888	subpeaks_1107	5'UTR (70.08%)
chrX	8912586	8912765	+	56	8912689	1888	subpeaks_1108	Start codon (7.19%)
chrX	8912766	8912841	+	17	8912779	1888	subpeaks_1109	CDS (3.56%)
chrX	10243827	10244150	-	84	10244014	1887	subpeaks_3215	Start codon (7.19%)
chrX	10244396	10244492	-	77	10244431	1887	subpeaks_3219	5'UTR (70.08%)
chrX	10244543	10244579	-	45	10244573	1887	subpeaks_3221	5'UTR (70.08%)
chrX	10244219	10244271	-	42	10244250	1887	subpeaks_3217	5'UTR (70.08%)
chrX	10244318	10244395	-	29	10244342	1887	subpeaks_3218	5'UTR (70.08%)
chrX	10244493	10244542	-	23	10244518	1887	subpeaks_3220	5'UTR (70.08%)
chrX	10244151	10244209	-	15	10244175	1887	subpeaks_3216	5'UTR (70.08%)
chr3R	8799464	8799655	-	74	8799575	1883	subpeaks_4028	5'UTR (70.08%)
chr3R	8799656	8799873	-	56	8799764	1883	subpeaks_4029	5'UTR (70.08%)
chr2L	12821747	12821959	-	106	12821809	1869	subpeaks_2901	5'UTR (70.08%)
chr2L	12822078	12822181	-	92	12822161	1869	subpeaks_2903	5'UTR (70.08%)
chr2L	12822182	12822397	-	66	12822251	1869	subpeaks_2904	5'UTR (70.08%)
chr2L	12822559	12822683	-	47	12822644	1869	subpeaks_2907	5'UTR (70.08%)
chr2L	12822398	12822464	-	27	12822440	1869	subpeaks_2905	5'UTR (70.08%)
chr2L	12822465	12822558	-	26	12822542	1869	subpeaks_2906	5'UTR (70.08%)
chr2L	12821960	12822077	-	23	12822014	1869	subpeaks_2902	5'UTR (70.08%)
chr2L	12821657	12821746	-	11	12821716	1869	subpeaks_2900	Start codon (7.19%)
chrX	12230127	12230356	+	131	12230232	1862	subpeaks_1185	Start codon (7.19%)
chrX	10214229	10214339	+	128	10214241	1862	subpeaks_1143	3'UTR (6.94%)
chrX	12229677	12229891	+	54	12229728	1862	subpeaks_1182	5'UTR (70.08%)
chrX	10214346	10214502	+	41	10214443	1862	subpeaks_1144	3'UTR (6.94%)
chrX	12229935	12230003	+	21	12229964	1862	subpeaks_1183	5'UTR (70.08%)
chrX	10214569	10214608	+	16	10214580	1862	subpeaks_1146	3'UTR (6.94%)
chrX	12230027	12230126	+	15	12230065	1862	subpeaks_1184	5'UTR (70.08%)
chrX	10214528	10214568	+	10	10214546	1862	subpeaks_1145	3'UTR (6.94%)
chr3L	9462953	9463124	+	99	9462978	1858	subpeaks_210	5'UTR (70.08%)
chr3L	9462861	9462952	+	47	9462910	1858	subpeaks_209	5'UTR (70.08%)
chr3L	9462622	9462732	+	21	9462692	1858	subpeaks_207	5'UTR (70.08%)
chr3L	9463125	9463214	+	21	9463158	1858	subpeaks_211	5'UTR (70.08%)
chr3L	9462733	9462860	+	19	9462788	1858	subpeaks_208	5'UTR (70.08%)
chrX	12582737	12582900	-	139	12582812	1851	subpeaks_3284	5'UTR (70.08%)
chrX	12582524	12582736	-	63	12582686	1851	subpeaks_3283	Start codon (7.19%)
chrX	12741449	12741564	-	80	12741497	1828	subpeaks_3292	5'UTR (70.08%)
chrX	12741565	12741741	-	58	12741624	1828	subpeaks_3293	5'UTR (70.08%)
chrX	12741829	12741976	-	48	12741947	1828	subpeaks_3295	5'UTR (70.08%)
chrX	12741756	12741828	-	24	12741795	1828	subpeaks_3294	Intron (8.79%)
chr3R	10638604	10638937	-	45	10638816	1826	subpeaks_4097	5'UTR (70.08%)
chr3R	10639361	10639492	-	32	10639413	1826	subpeaks_4100	5'UTR (70.08%)
chr3R	10639029	10639250	-	31	10639087	1826	subpeaks_4098	5'UTR (70.08%)
chr3R	10639251	10639339	-	22	10639300	1826	subpeaks_4099	5'UTR (70.08%)
chr3R	31609175	31609719	-	0	3.16094e+07	1819	WT-Female_head_m6A_IP_v_WT-Female_head_input_minus_peak_1054	5'UTR (70.08%)
chrX	1409938	1409989	+	74	1409964	1818	subpeaks_838	5'UTR (70.08%)
chrX	1409796	1409937	+	62	1409829	1818	subpeaks_837	5'UTR (70.08%)
chrX	1409694	1409795	+	34	1409749	1818	subpeaks_836	5'UTR (70.08%)
chrX	1409990	1410098	+	34	1410015	1818	subpeaks_839	5'UTR (70.08%)
chrX	1409552	1409619	+	21	1409554	1818	subpeaks_834	5'UTR (70.08%)
chrX	1409654	1409693	+	20	1409678	1818	subpeaks_835	5'UTR (70.08%)
chr2R	14278808	14279048	+	103	14278999	1817	subpeaks_1594	5'UTR (70.08%)
chr2R	14279049	14279202	+	69	14279084	1817	subpeaks_1595	5'UTR (70.08%)
chr2R	14279203	14279642	+	44	14279407	1817	subpeaks_1596	Start codon (7.19%)
chr3R	11329793	11329959	+	81	11329893	1814	subpeaks_1940	5'UTR (70.08%)
chr3R	11329665	11329702	+	23	11329684	1814	subpeaks_1938	5'UTR (70.08%)
chr3R	11329703	11329771	+	14	11329718	1814	subpeaks_1939	5'UTR (70.08%)
chr3L	3964652	3964679	-	66	3964668	1793	subpeaks_2219	5'UTR (70.08%)
chr3L	3964573	3964651	-	59	3964638	1793	subpeaks_2218	5'UTR (70.08%)
chr3L	3964491	3964572	-	50	3964535	1793	subpeaks_2217	5'UTR (70.08%)
chrX	21323586	21323789	-	51	21323683	1771	subpeaks_3579	5'UTR (70.08%)
chrX	21323428	21323585	-	44	21323543	1771	subpeaks_3578	5'UTR (70.08%)
chrX	21323209	21323280	-	39	21323253	1771	subpeaks_3576	Start codon (7.19%)
chrX	21323281	21323427	-	19	21323361	1771	subpeaks_3577	5'UTR (70.08%)
chrX	21323839	21323935	-	16	21323902	1771	subpeaks_3580	5'UTR (70.08%)
chr3R	17920522	17920686	+	95	17920592	1766	subpeaks_2030	5'UTR (70.08%)
chr3R	17920093	17920308	+	80	17920243	1766	subpeaks_2027	5'UTR (70.08%)
chr3R	17920309	17920449	+	40	17920344	1766	subpeaks_2028	5'UTR (70.08%)
chr3R	17919912	17920037	+	37	17919929	1766	subpeaks_2026	5'UTR (70.08%)
chr3R	17920687	17920814	+	29	17920709	1766	subpeaks_2031	5'UTR (70.08%)
chr3R	17920450	17920521	+	13	17920514	1766	subpeaks_2029	5'UTR (70.08%)
chrX	15972864	15973013	-	138	15972975	1762	subpeaks_3400	5'UTR (70.08%)
chrX	15973014	15973039	-	84	15973023	1762	subpeaks_3401	5'UTR (70.08%)
chrX	15972212	15972391	-	53	15972301	1762	subpeaks_3394	5'UTR (70.08%)
chrX	15972780	15972863	-	53	15972826	1762	subpeaks_3399	5'UTR (70.08%)
chrX	15972560	15972693	-	46	15972606	1762	subpeaks_3397	5'UTR (70.08%)
chrX	15972462	15972559	-	39	15972516	1762	subpeaks_3396	5'UTR (70.08%)
chrX	15972702	15972760	-	33	15972734	1762	subpeaks_3398	5'UTR (70.08%)
chrX	15972392	15972460	-	20	15972421	1762	subpeaks_3395	5'UTR (70.08%)
chr3L	5277731	5277807	-	44	5277759	1754	subpeaks_2267	5'UTR (70.08%)
chr3L	5277666	5277730	-	38	5277694	1754	subpeaks_2266	5'UTR (70.08%)
chr3L	5277808	5277867	-	27	5277828	1754	subpeaks_2268	5'UTR (70.08%)
chr3L	5277614	5277665	-	17	5277639	1754	subpeaks_2265	5'UTR (70.08%)
chr2L	1652916	1653050	+	105	1652973	1750	subpeaks_466	5'UTR (70.08%)
chr2L	1652821	1652915	+	42	1652837	1750	subpeaks_465	5'UTR (70.08%)
chr2L	1653051	1653188	+	16	1653075	1750	subpeaks_467	5'UTR (70.08%)
chr3L	14329087	14329101	-	132	14329087	1749	subpeaks_2468	Others (3.44%)
chr2R	17216902	17216957	+	61	17216927	1740	subpeaks_1650	5'UTR (70.08%)
chr2R	17216958	17217075	+	35	17217002	1740	subpeaks_1651	5'UTR (70.08%)
chrX	5341456	5341581	+	111	5341495	1726	subpeaks_1019	5'UTR (70.08%)
chr3L	17961016	17961120	-	62	17961080	1722	subpeaks_2554	Start codon (7.19%)
chr3L	17961242	17961411	-	45	17961310	1722	subpeaks_2556	5'UTR (70.08%)
chr3L	17961412	17961556	-	38	17961515	1722	subpeaks_2557	5'UTR (70.08%)
chr3L	17961121	17961241	-	37	17961161	1722	subpeaks_2555	5'UTR (70.08%)
chr3L	17961557	17961617	-	12	17961609	1722	subpeaks_2558	5'UTR (70.08%)
chr3R	7809323	7809419	-	76	7809382	1719	subpeaks_4008	5'UTR (70.08%)
chr3R	7809420	7809620	-	68	7809523	1719	subpeaks_4009	5'UTR (70.08%)
chr3R	7809621	7809681	-	40	7809669	1719	subpeaks_4010	5'UTR (70.08%)
chr3R	7809182	7809313	-	16	7809272	1719	subpeaks_4007	5'UTR (70.08%)
chr3L	13786921	13787000	-	89	13786961	1717	subpeaks_2448	5'UTR (70.08%)
chr3L	13786864	13786920	-	20	13786882	1717	subpeaks_2447	5'UTR (70.08%)
chr2L	1651612	1651713	+	69	1651643	1716	subpeaks_461	5'UTR (70.08%)
chr2L	1651441	1651611	+	54	1651516	1716	subpeaks_460	5'UTR (70.08%)
chr3R	21632242	21632447	-	82	21632362	1714	subpeaks_4297	5'UTR (70.08%)
chr3R	21632507	21632804	-	57	21632612	1714	subpeaks_4299	5'UTR (70.08%)
chr3R	21632448	21632506	-	52	21632484	1714	subpeaks_4298	5'UTR (70.08%)
chr3R	21632897	21632933	-	23	21632926	1714	subpeaks_4301	5'UTR (70.08%)
chr3R	21632141	21632241	-	18	21632185	1714	subpeaks_4296	5'UTR (70.08%)
chr3R	21632805	21632896	-	13	21632856	1714	subpeaks_4300	5'UTR (70.08%)
chr3L	19234795	19235008	-	50	19234856	1708	subpeaks_2604	5'UTR (70.08%)
chr3L	19235009	19235169	-	48	19235100	1708	subpeaks_2605	5'UTR (70.08%)
chr3L	19235170	19235199	-	20	19235189	1708	subpeaks_2606	5'UTR (70.08%)
chr3L	19085929	19086160	-	94	19086022	1701	subpeaks_2597	5'UTR (70.08%)
chr3L	19085699	19085928	-	84	19085795	1701	subpeaks_2596	Start codon (7.19%)
chr3L	19086161	19086263	-	33	19086220	1701	subpeaks_2598	5'UTR (70.08%)
chr3L	19086264	19086392	-	33	19086339	1701	subpeaks_2599	5'UTR (70.08%)
chr2R	7758237	7758464	-	140	7758314	1698	subpeaks_3633	5'UTR (70.08%)
chr2R	7758078	7758231	-	25	7758185	1698	subpeaks_3632	5'UTR (70.08%)
chr2R	9246951	9247186	-	110	9247160	1693	subpeaks_3649	5'UTR (70.08%)
chrX	19348007	19348136	-	93	19348075	1693	subpeaks_3547	5'UTR (70.08%)
chr2L	1737719	1737889	+	63	1737779	1693	subpeaks_473	5'UTR (70.08%)
chr2R	9246769	9246950	-	42	9246890	1693	subpeaks_3648	Start codon (7.19%)
chr2L	1737606	1737643	+	13	1737619	1693	subpeaks_471	5'UTR (70.08%)
chr2L	1737644	1737718	+	13	1737681	1693	subpeaks_472	5'UTR (70.08%)
chr2L	1737890	1737967	+	11	1737934	1693	subpeaks_474	5'UTR (70.08%)
chrX	19347966	19348003	-	10	19347989	1693	subpeaks_3546	5'UTR (70.08%)
chr2R	20313406	20313490	-	163	20313428	1684	subpeaks_3894	5'UTR (70.08%)
chr2R	20313064	20313176	-	101	20313144	1684	subpeaks_3892	5'UTR (70.08%)
chr2R	20313177	20313387	-	80	20313329	1684	subpeaks_3893	5'UTR (70.08%)
chr2R	20313020	20313063	-	13	20313034	1684	subpeaks_3891	5'UTR (70.08%)
chr3L	8096666	8096936	+	102	8096786	1679	subpeaks_172	5'UTR (70.08%)
chr3L	8096937	8097026	+	24	8096957	1679	subpeaks_173	5'UTR (70.08%)
chrX	4428200	4428377	+	64	4428299	1673	subpeaks_971	5'UTR (70.08%)
chrX	4428391	4428466	+	10	4428429	1673	subpeaks_972	Start codon (7.19%)
chr3R	8931495	8931622	-	57	8931549	1667	subpeaks_4043	5'UTR (70.08%)
chr3R	8931642	8931738	-	42	8931696	1667	subpeaks_4044	5'UTR (70.08%)
chr3R	8931378	8931488	-	30	8931458	1667	subpeaks_4042	5'UTR (70.08%)
chr2L	5637581	5637599	+	122	5637590	1647	subpeaks_539	Others (3.44%)
chrX	2641561	2641900	+	101	2641689	1645	subpeaks_872	5'UTR (70.08%)
chrX	2641142	2641315	+	53	2641219	1645	subpeaks_869	5'UTR (70.08%)
chrX	2641372	2641516	+	26	2641398	1645	subpeaks_871	Intron (8.79%)
chrX	2641323	2641371	+	16	2641347	1645	subpeaks_870	5'UTR (70.08%)
chrX	19605350	19605682	+	242	19605393	1639	subpeaks_1373	Start codon (7.19%)
chrX	19605300	19605349	+	37	19605315	1639	subpeaks_1372	5'UTR (70.08%)
chrX	15886126	15886458	-	58	15886265	1633	subpeaks_3386	Intron (8.79%)
chrX	15886668	15886729	-	36	15886694	1633	subpeaks_3388	Intron (8.79%)
chrX	15886730	15886792	-	35	15886765	1633	subpeaks_3389	Intron (8.79%)
chrX	15886475	15886568	-	22	15886512	1633	subpeaks_3387	Intron (8.79%)
chrX	15886793	15886846	-	11	15886832	1633	subpeaks_3390	Intron (8.79%)
chr3L	1969602	1969838	-	103	1969751	1631	subpeaks_2170	Start codon (7.19%)
chr3L	1969839	1969951	-	39	1969867	1631	subpeaks_2171	5'UTR (70.08%)
chr2L	14041771	14041933	+	73	14041885	1625	subpeaks_695	5'UTR (70.08%)
chr2L	14041338	14041465	+	53	14041370	1625	subpeaks_691	5'UTR (70.08%)
chr2L	14041630	14041769	+	41	14041723	1625	subpeaks_694	5'UTR (70.08%)
chr2L	14041466	14041567	+	37	14041528	1625	subpeaks_692	5'UTR (70.08%)
chr2L	14041934	14042015	+	25	14041971	1625	subpeaks_696	5'UTR (70.08%)
chr2L	14041569	14041629	+	18	14041601	1625	subpeaks_693	5'UTR (70.08%)
chr2L	14042046	14042084	+	14	14042062	1625	subpeaks_697	5'UTR (70.08%)
chr3L	17235842	17235999	-	47	17235959	1615	subpeaks_2532	5'UTR (70.08%)
chr3L	17235756	17235841	-	38	17235814	1615	subpeaks_2531	5'UTR (70.08%)
chr3L	17235620	17235745	-	17	17235683	1615	subpeaks_2530	5'UTR (70.08%)
chrX	5175015	5175153	+	77	5175041	1595	subpeaks_1013	5'UTR (70.08%)
chrX	5174894	5174940	+	60	5174923	1595	subpeaks_1011	5'UTR (70.08%)
chrX	5174941	5175014	+	57	5174972	1595	subpeaks_1012	5'UTR (70.08%)
chr3L	14225507	14225767	+	93	14225544	1589	subpeaks_304	Start codon (7.19%)
chr3R	21949748	21949809	+	59	21949780	1580	subpeaks_2125	5'UTR (70.08%)
chr3R	21949633	21949685	+	49	21949646	1580	subpeaks_2123	5'UTR (70.08%)
chr3R	21949689	21949747	+	28	21949709	1580	subpeaks_2124	5'UTR (70.08%)
chrX	15299390	15299528	+	57	15299438	1579	subpeaks_1275	5'UTR (70.08%)
chrX	15299292	15299389	+	26	15299358	1579	subpeaks_1274	5'UTR (70.08%)
chrX	20923347	20923489	-	91	20923441	1578	subpeaks_3573	5'UTR (70.08%)
chrX	20923607	20923683	-	43	20923636	1578	subpeaks_3575	5'UTR (70.08%)
chrX	20923490	20923604	-	22	20923556	1578	subpeaks_3574	5'UTR (70.08%)
chrX	20923298	20923329	-	14	20923310	1578	subpeaks_3572	5'UTR (70.08%)
chrX	19297450	19297694	-	96	19297574	1574	subpeaks_3545	5'UTR (70.08%)
chr2L	20797910	20798020	+	76	20797958	1574	subpeaks_804	5'UTR (70.08%)
chr2L	20798021	20798091	+	69	20798045	1574	subpeaks_805	5'UTR (70.08%)
chrX	19297323	19297449	-	63	19297397	1574	subpeaks_3544	5'UTR (70.08%)
chr2L	20798320	20798502	+	38	20798346	1574	subpeaks_807	5'UTR (70.08%)
chr2L	20798121	20798294	+	32	20798211	1574	subpeaks_806	5'UTR (70.08%)
chr2L	20797852	20797903	+	21	20797866	1574	subpeaks_803	5'UTR (70.08%)
chrX	19297183	19297322	-	19	19297288	1574	subpeaks_3543	Start codon (7.19%)
chr3L	13903008	13903203	-	88	13903138	1573	subpeaks_2463	5'UTR (70.08%)
chr3L	13902893	13903007	-	58	13902920	1573	subpeaks_2462	5'UTR (70.08%)
chr3L	13902551	13902670	-	50	13902643	1573	subpeaks_2459	5'UTR (70.08%)
chr3L	13902671	13902808	-	44	13902751	1573	subpeaks_2460	5'UTR (70.08%)
chr3L	13902809	13902892	-	41	13902862	1573	subpeaks_2461	5'UTR (70.08%)
chr3L	13902483	13902550	-	12	13902521	1573	subpeaks_2458	5'UTR (70.08%)
chr3L	4379455	4379606	-	73	4379550	1569	subpeaks_2234	5'UTR (70.08%)
chrX	3929818	3929883	-	54	3929852	1569	subpeaks_3063	5'UTR (70.08%)
chr3L	4379963	4380113	-	49	4380071	1569	subpeaks_2238	5'UTR (70.08%)
chrX	3929689	3929808	-	42	3929751	1569	subpeaks_3062	5'UTR (70.08%)
chr3L	4379607	4379734	-	41	4379643	1569	subpeaks_2235	Intron (8.79%)
chrX	3930312	3930488	-	26	3930432	1569	subpeaks_3067	5'UTR (70.08%)
chr3L	4380114	4380271	-	24	4380149	1569	subpeaks_2239	5'UTR (70.08%)
chr3L	4379745	4379866	-	19	4379833	1569	subpeaks_2236	Intron (8.79%)
chr3L	4379867	4379962	-	18	4379936	1569	subpeaks_2237	5'UTR (70.08%)
chrX	3929979	3930109	-	18	3930038	1569	subpeaks_3065	5'UTR (70.08%)
chrX	3929891	3929922	-	17	3929908	1569	subpeaks_3064	5'UTR (70.08%)
chrX	3930120	3930185	-	11	3930160	1569	subpeaks_3066	5'UTR (70.08%)
chrX	3930489	3930539	-	11	3930537	1569	subpeaks_3068	5'UTR (70.08%)
chrX	17878147	17878289	-	68	17878258	1546	subpeaks_3495	5'UTR (70.08%)
chrX	17877553	17877712	-	55	17877621	1546	subpeaks_3491	5'UTR (70.08%)
chrX	17878290	17878387	-	47	17878327	1546	subpeaks_3496	5'UTR (70.08%)
chrX	17878054	17878146	-	45	17878081	1546	subpeaks_3494	5'UTR (70.08%)
chrX	17877861	17878053	-	32	17877922	1546	subpeaks_3493	5'UTR (70.08%)
chrX	17877714	17877849	-	26	17877797	1546	subpeaks_3492	5'UTR (70.08%)
chr3R	16273215	16273282	+	52	16273247	1536	subpeaks_2011	5'UTR (70.08%)
chr3R	16273283	16273335	+	32	16273314	1536	subpeaks_2012	5'UTR (70.08%)
chr3R	16273151	16273214	+	20	16273176	1536	subpeaks_2010	5'UTR (70.08%)
chrX	17506627	17506911	-	62	17506734	1533	subpeaks_3481	5'UTR (70.08%)
chr2R	11632101	11632176	-	93	11632128	1528	subpeaks_3723	5'UTR (70.08%)
chr2R	11632291	11632423	-	80	11632349	1528	subpeaks_3725	5'UTR (70.08%)
chr2R	11632002	11632100	-	55	11632055	1528	subpeaks_3722	5'UTR (70.08%)
chr2R	11632177	11632238	-	13	11632215	1528	subpeaks_3724	5'UTR (70.08%)
chr3L	7804454	7804580	-	79	7804494	1521	subpeaks_2316	5'UTR (70.08%)
chr3L	7804581	7804663	-	45	7804638	1521	subpeaks_2317	5'UTR (70.08%)
chr3L	7804414	7804453	-	13	7804436	1521	subpeaks_2315	5'UTR (70.08%)
chr3L	7808997	7809232	-	61	7809160	1517	subpeaks_2318	5'UTR (70.08%)
chr3L	7809233	7809351	-	54	7809250	1517	subpeaks_2319	5'UTR (70.08%)
chr3L	7809543	7809688	-	36	7809621	1517	subpeaks_2322	5'UTR (70.08%)
chr3L	7809352	7809494	-	32	7809405	1517	subpeaks_2320	5'UTR (70.08%)
chr3L	7809495	7809525	-	10	7809512	1517	subpeaks_2321	5'UTR (70.08%)
chr3R	11338309	11338534	+	43	11338416	1511	subpeaks_1948	Intron (8.79%)
chr3R	11338535	11338594	+	20	11338568	1511	subpeaks_1949	Intron (8.79%)
chrX	22487522	22487702	+	103	22487595	1508	subpeaks_1401	Start codon (7.19%)
chrX	22487334	22487521	+	47	22487486	1508	subpeaks_1400	5'UTR (70.08%)
chrX	22487212	22487333	+	22	22487262	1508	subpeaks_1399	5'UTR (70.08%)
chr3L	10506171	10506311	+	56	10506254	1499	subpeaks_236	5'UTR (70.08%)
chr3L	10506072	10506170	+	55	10506093	1499	subpeaks_235	5'UTR (70.08%)
chr3L	10506312	10506436	+	38	10506379	1499	subpeaks_237	5'UTR (70.08%)
chr3L	10506437	10506483	+	25	10506452	1499	subpeaks_238	5'UTR (70.08%)
chr2L	16325494	16325551	-	97	16325521	1487	subpeaks_2943	5'UTR (70.08%)
chr3L	3073243	3073449	+	66	3073284	1485	subpeaks_54	Start codon (7.19%)
chr3L	3073125	3073242	+	49	3073143	1485	subpeaks_53	5'UTR (70.08%)
chr3L	5657994	5658105	+	59	5658055	1483	subpeaks_102	5'UTR (70.08%)
chr3L	5658106	5658198	+	24	5658124	1483	subpeaks_103	5'UTR (70.08%)
chr3R	24295143	24295890	+	0	2.42953e+07	1478	WT-Female_head_m6A_IP_v_WT-Female_head_input_plus_peak_1013	Start codon (7.19%)
chrX	17967014	17967134	-	50	17967065	1476	subpeaks_3513	5'UTR (70.08%)
chrX	17966351	17966447	-	48	17966416	1476	subpeaks_3509	5'UTR (70.08%)
chrX	17966449	17966788	-	46	17966711	1476	subpeaks_3510	5'UTR (70.08%)
chrX	17966920	17966974	-	35	17966946	1476	subpeaks_3512	5'UTR (70.08%)
chrX	17966841	17966919	-	16	17966909	1476	subpeaks_3511	5'UTR (70.08%)
chrX	15306251	15306387	+	56	15306345	1475	subpeaks_1280	5'UTR (70.08%)
chrX	15305996	15306089	+	50	15306043	1475	subpeaks_1277	5'UTR (70.08%)
chrX	15305899	15305995	+	38	15305951	1475	subpeaks_1276	5'UTR (70.08%)
chrX	15306090	15306187	+	34	15306119	1475	subpeaks_1278	5'UTR (70.08%)
chrX	15306188	15306243	+	18	15306205	1475	subpeaks_1279	5'UTR (70.08%)
chrX	15306406	15306533	+	11	15306481	1475	subpeaks_1281	5'UTR (70.08%)
chr3R	17345641	17345767	-	100	17345677	1469	subpeaks_4214	5'UTR (70.08%)
chr3R	17345998	17346117	-	63	17346091	1469	subpeaks_4217	5'UTR (70.08%)
chr3R	17345807	17345997	-	52	17345932	1469	subpeaks_4216	5'UTR (70.08%)
chr3R	17345567	17345640	-	46	17345618	1469	subpeaks_4213	Start codon (7.19%)
chr3R	17345768	17345806	-	20	17345794	1469	subpeaks_4215	5'UTR (70.08%)
chr3R	17345423	17345537	-	11	17345510	1469	subpeaks_4212	CDS (3.56%)
chr3R	21856035	21856117	-	62	21856094	1462	subpeaks_4311	5'UTR (70.08%)
chr3R	21855891	21856034	-	62	21855993	1462	subpeaks_4310	Start codon (7.19%)
chr3R	18931220	18931384	+	93	18931278	1458	subpeaks_2054	5'UTR (70.08%)
chr3R	18931083	18931163	+	25	18931084	1458	subpeaks_2052	5'UTR (70.08%)
chr3R	18931164	18931219	+	25	18931190	1458	subpeaks_2053	5'UTR (70.08%)
chr3L	18060429	18060636	-	69	18060540	1456	subpeaks_2559	5'UTR (70.08%)
chr3L	18061014	18061153	-	43	18061060	1456	subpeaks_2563	5'UTR (70.08%)
chr3L	18060637	18060726	-	38	18060669	1456	subpeaks_2560	5'UTR (70.08%)
chr3L	18060756	18060928	-	34	18060896	1456	subpeaks_2561	5'UTR (70.08%)
chr3L	18060929	18061013	-	25	18060960	1456	subpeaks_2562	5'UTR (70.08%)
chr3R	21097650	21097731	-	42	21097705	1448	subpeaks_4282	5'UTR (70.08%)
chr3R	21097530	21097649	-	39	21097580	1448	subpeaks_4281	5'UTR (70.08%)
chr3R	20309828	20309942	+	109	20309864	1442	subpeaks_2090	5'UTR (70.08%)
chr3R	20310043	20310175	+	58	20310131	1442	subpeaks_2092	5'UTR (70.08%)
chr3R	20309943	20310042	+	24	20309990	1442	subpeaks_2091	5'UTR (70.08%)
chr3R	20310176	20310278	+	22	20310192	1442	subpeaks_2093	Start codon (7.19%)
chr3R	20309723	20309827	+	15	20309783	1442	subpeaks_2089	5'UTR (70.08%)
chr3R	20309576	20309634	+	14	20309604	1442	subpeaks_2087	5'UTR (70.08%)
chr3R	20309635	20309719	+	10	20309661	1442	subpeaks_2088	5'UTR (70.08%)
chr3L	6944444	6944661	+	77	6944473	1431	subpeaks_146	5'UTR (70.08%)
chr3L	6944696	6944746	+	11	6944718	1431	subpeaks_147	CDS (3.56%)
chr3R	14557529	14557681	-	84	14557635	1427	subpeaks_4177	5'UTR (70.08%)
chr3R	14557682	14557814	-	46	14557775	1427	subpeaks_4178	5'UTR (70.08%)
chr3R	14557815	14557951	-	34	14557863	1427	subpeaks_4179	5'UTR (70.08%)
chr3R	14558000	14558144	-	21	14558094	1427	subpeaks_4180	5'UTR (70.08%)
chr3L	18800711	18800987	-	70	18800882	1424	subpeaks_2577	5'UTR (70.08%)
chr3L	18801176	18801226	-	32	18801204	1424	subpeaks_2580	5'UTR (70.08%)
chr3L	18800259	18800344	-	24	18800308	1424	subpeaks_2572	5'UTR (70.08%)
chr3L	18800498	18800578	-	24	18800538	1424	subpeaks_2574	5'UTR (70.08%)
chr3L	18800657	18800710	-	21	18800689	1424	subpeaks_2576	5'UTR (70.08%)
chr3L	18800988	18801113	-	19	18801097	1424	subpeaks_2578	5'UTR (70.08%)
chr3L	18801114	18801175	-	19	18801139	1424	subpeaks_2579	5'UTR (70.08%)
chr3L	18800579	18800656	-	17	18800605	1424	subpeaks_2575	5'UTR (70.08%)
chr3L	18800345	18800427	-	15	18800363	1424	subpeaks_2573	5'UTR (70.08%)
chr3L	18800150	18800258	-	11	18800221	1424	subpeaks_2571	5'UTR (70.08%)
chrX	13754921	13755087	-	140	13754991	1421	subpeaks_3338	5'UTR (70.08%)
chrX	13128421	13128521	-	95	13128482	1421	subpeaks_3321	5'UTR (70.08%)
chrX	13755145	13755272	-	63	13755260	1421	subpeaks_3340	5'UTR (70.08%)
chrX	13128522	13128633	-	46	13128614	1421	subpeaks_3322	5'UTR (70.08%)
chrX	13755088	13755144	-	41	13755115	1421	subpeaks_3339	5'UTR (70.08%)
chrX	13754831	13754912	-	12	13754866	1421	subpeaks_3337	5'UTR (70.08%)
chrX	13128324	13128420	-	11	13128403	1421	subpeaks_3320	5'UTR (70.08%)
chr3L	22998611	22998766	+	48	22998645	1419	subpeaks_419	5'UTR (70.08%)
chr3L	22998542	22998610	+	33	22998580	1419	subpeaks_418	5'UTR (70.08%)
chr3L	22998497	22998541	+	32	22998514	1419	subpeaks_417	5'UTR (70.08%)
chr3L	22998451	22998496	+	21	22998460	1419	subpeaks_416	5'UTR (70.08%)
chr3R	12281385	12281558	+	60	12281426	1400	subpeaks_1962	5'UTR (70.08%)
chr3R	30278011	30278723	+	0	3.02781e+07	1399	WT-Female_head_m6A_IP_v_WT-Female_head_input_plus_peak_1075	5'UTR (70.08%)
chr3R	8444123	8444255	-	71	8444189	1397	subpeaks_4022	5'UTR (70.08%)
chrX	17579944	17580146	+	66	17580020	1397	subpeaks_1337	5'UTR (70.08%)
chr3R	8444256	8444434	-	45	8444304	1397	subpeaks_4023	5'UTR (70.08%)
chr3R	8444026	8444122	-	30	8444093	1397	subpeaks_4021	5'UTR (70.08%)
chr3R	8443893	8444013	-	21	8443979	1397	subpeaks_4020	5'UTR (70.08%)
chr3R	8443699	8443777	-	11	8443723	1397	subpeaks_4019	5'UTR (70.08%)
chr3R	8443510	8443578	-	10	8443541	1397	subpeaks_4018	Start codon (7.19%)
chr3L	15924483	15924683	-	65	15924583	1394	subpeaks_2490	5'UTR (70.08%)
chr3L	15924709	15924851	-	25	15924803	1394	subpeaks_2491	5'UTR (70.08%)
chr3L	15924336	15924373	-	11	15924353	1394	subpeaks_2489	5'UTR (70.08%)
chr3L	15825677	15825838	-	46	15825711	1391	subpeaks_2481	5'UTR (70.08%)
chr3L	15826147	15826247	-	34	15826185	1391	subpeaks_2483	5'UTR (70.08%)
chr3L	15825588	15825676	-	33	15825647	1391	subpeaks_2480	5'UTR (70.08%)
chr3L	15826053	15826146	-	24	15826100	1391	subpeaks_2482	5'UTR (70.08%)
chrX	2588999	2589180	+	76	2589060	1385	subpeaks_863	5'UTR (70.08%)
chr2L	20028067	20028223	+	73	20028151	1385	subpeaks_790	5'UTR (70.08%)
chrX	2588919	2588998	+	37	2588969	1385	subpeaks_862	5'UTR (70.08%)
chr2L	20028224	20028309	+	30	20028252	1385	subpeaks_791	5'UTR (70.08%)
chrX	2589181	2589331	+	22	2589219	1385	subpeaks_864	5'UTR (70.08%)
chrX	2588787	2588877	+	20	2588808	1385	subpeaks_860	5'UTR (70.08%)
chrX	2589345	2589461	+	16	2589437	1385	subpeaks_865	5'UTR (70.08%)
chrX	2588878	2588918	+	14	2588897	1385	subpeaks_861	5'UTR (70.08%)
chrX	18155493	18155611	+	87	18155537	1380	subpeaks_1346	5'UTR (70.08%)
chrX	18155634	18155756	+	41	18155718	1380	subpeaks_1347	5'UTR (70.08%)
chrX	18155757	18155943	+	16	18155808	1380	subpeaks_1348	Intron (8.79%)
chr2R	12202453	12202476	+	158	12202464	1377	subpeaks_1554	Others (3.44%)
chr3L	17400757	17401022	-	1856	17400940	1371	subpeaks_2536	Intron (8.79%)
chr3L	14053561	14053742	+	91	14053657	1371	subpeaks_300	5'UTR (70.08%)
chr3L	14053517	14053560	+	22	14053543	1371	subpeaks_299	5'UTR (70.08%)
chr3L	13803106	13803223	-	59	13803182	1364	subpeaks_2454	5'UTR (70.08%)
chr3L	13803062	13803105	-	11	13803076	1364	subpeaks_2453	Intron (8.79%)
chr3R	24571836	24572459	-	0	2.4572e+07	1357	WT-Female_head_m6A_IP_v_WT-Female_head_input_minus_peak_995	5'UTR (70.08%)
chr3R	7639087	7639278	-	59	7639218	1352	subpeaks_4006	5'UTR (70.08%)
chr3R	7638952	7639086	-	30	7639060	1352	subpeaks_4005	5'UTR (70.08%)
chr3R	7638685	7638708	-	30	7638698	1352	subpeaks_4003	Intron (8.79%)
chr3R	7638830	7638951	-	13	7638894	1352	subpeaks_4004	5'UTR (70.08%)
chr2L	8088401	8088456	+	101	8088436	1350	subpeaks_588	5'UTR (70.08%)
chr2L	19389925	19389987	-	133	19389957	1347	subpeaks_2988	5'UTR (70.08%)
chrX	5082057	5082190	-	97	5082144	1347	subpeaks_3089	5'UTR (70.08%)
chr3R	16513267	16513469	+	95	16513291	1347	subpeaks_2023	Start codon (7.19%)
chrX	5081673	5081965	-	52	5081907	1347	subpeaks_3088	5'UTR (70.08%)
chr3R	16513241	16513266	+	37	16513256	1347	subpeaks_2022	5'UTR (70.08%)
chrX	5081635	5081672	-	10	5081657	1347	subpeaks_3087	5'UTR (70.08%)
chr3L	20695127	20695223	-	47	20695165	1335	subpeaks_2627	5'UTR (70.08%)
chr3L	20695092	20695126	-	14	20695117	1335	subpeaks_2626	5'UTR (70.08%)
chrX	5186914	5187027	+	118	5186940	1327	subpeaks_1014	5'UTR (70.08%)
chr2L	9191629	9191722	+	92	9191668	1325	subpeaks_628	5'UTR (70.08%)
chr3R	18199192	18199346	-	80	18199272	1321	subpeaks_4231	5'UTR (70.08%)
chr3R	18199093	18199191	-	29	18199136	1321	subpeaks_4230	5'UTR (70.08%)
chr3R	18199360	18199486	-	25	18199448	1321	subpeaks_4232	5'UTR (70.08%)
chr2L	16257200	16257450	-	59	16257284	1315	subpeaks_2936	5'UTR (70.08%)
chr2L	16257451	16257491	-	22	16257485	1315	subpeaks_2937	5'UTR (70.08%)
chr3L	3416948	3417181	-	94	3417093	1311	subpeaks_2189	5'UTR (70.08%)
chr3L	3417751	3417853	-	51	3417789	1311	subpeaks_2194	5'UTR (70.08%)
chr3L	3417509	3417616	-	48	3417552	1311	subpeaks_2192	5'UTR (70.08%)
chr3L	3417285	3417508	-	33	3417390	1311	subpeaks_2191	5'UTR (70.08%)
chr3L	3417617	3417750	-	30	3417733	1311	subpeaks_2193	5'UTR (70.08%)
chr3L	3417182	3417246	-	26	3417209	1311	subpeaks_2190	5'UTR (70.08%)
chrX	13784046	13784292	+	63	13784186	1310	subpeaks_1256	5'UTR (70.08%)
chrX	13783847	13784045	+	46	13784002	1310	subpeaks_1255	5'UTR (70.08%)
chrX	14322712	14322854	+	55	14322772	1308	subpeaks_1262	5'UTR (70.08%)
chrX	14322868	14322917	+	24	14322900	1308	subpeaks_1263	5'UTR (70.08%)
chr3L	3743503	3743624	-	49	3743580	1306	subpeaks_2202	5'UTR (70.08%)
chr3L	3742975	3743141	-	21	3743030	1306	subpeaks_2199	5'UTR (70.08%)
chr3L	3743153	3743298	-	15	3743198	1306	subpeaks_2200	5'UTR (70.08%)
chr3L	3743410	3743502	-	13	3743475	1306	subpeaks_2201	5'UTR (70.08%)
chr3L	3742858	3742973	-	11	3742927	1306	subpeaks_2198	Start codon (7.19%)
chr2L	19405318	19405329	-	141	19405318	1304	subpeaks_2989	Intron (8.79%)
chr2L	17389439	17389531	+	74	17389506	1304	subpeaks_758	5'UTR (70.08%)
chr3L	14550536	14550678	-	124	14550618	1298	subpeaks_2470	5'UTR (70.08%)
chr3L	14550830	14550953	-	46	14550936	1298	subpeaks_2472	5'UTR (70.08%)
chr3L	14550679	14550829	-	23	14550759	1298	subpeaks_2471	5'UTR (70.08%)
chrX	11290100	11290252	-	63	11290189	1295	subpeaks_3269	5'UTR (70.08%)
chr3R	8105591	8105860	+	51	8105687	1286	subpeaks_1862	5'UTR (70.08%)
chr3R	8105939	8106005	+	26	8105966	1286	subpeaks_1864	CDS (3.56%)
chr3R	8105485	8105517	+	20	8105487	1286	subpeaks_1860	5'UTR (70.08%)
chr3R	8105518	8105590	+	16	8105546	1286	subpeaks_1861	5'UTR (70.08%)
chr3R	8105861	8105938	+	16	8105915	1286	subpeaks_1863	Start codon (7.19%)
chr2L	14689045	14689201	-	62	14689176	1282	subpeaks_2924	5'UTR (70.08%)
chr2L	14689297	14689336	-	50	14689316	1282	subpeaks_2926	5'UTR (70.08%)
chr2L	14688671	14688924	-	48	14688800	1282	subpeaks_2922	Start codon (7.19%)
chr2L	14688925	14689035	-	39	14689012	1282	subpeaks_2923	5'UTR (70.08%)
chr2L	14689202	14689296	-	17	14689227	1282	subpeaks_2925	5'UTR (70.08%)
chr3R	27656352	27656692	-	0	2.76565e+07	1280	WT-Female_head_m6A_IP_v_WT-Female_head_input_minus_peak_1018	Start codon (7.19%)
chr3R	27274861	27275170	+	0	2.7275e+07	1278	WT-Female_head_m6A_IP_v_WT-Female_head_input_plus_peak_1049	5'UTR (70.08%)
chrX	2333441	2333632	-	88	2333526	1275	subpeaks_3050	5'UTR (70.08%)
chrX	7285467	7285680	-	63	7285626	1275	subpeaks_3144	5'UTR (70.08%)
chrX	2333658	2333768	-	44	2333714	1275	subpeaks_3051	5'UTR (70.08%)
chrX	7285362	7285466	-	39	7285417	1275	subpeaks_3143	5'UTR (70.08%)
chrX	7285687	7285832	-	39	7285782	1275	subpeaks_3145	5'UTR (70.08%)
chrX	2333357	2333399	-	13	2333378	1275	subpeaks_3048	5'UTR (70.08%)
chrX	2333400	2333440	-	12	2333407	1275	subpeaks_3049	5'UTR (70.08%)
chrX	7082857	7083089	-	57	7082960	1263	subpeaks_3129	3'UTR (6.94%)
chrX	7083430	7083562	-	46	7083510	1263	subpeaks_3133	3'UTR (6.94%)
chrX	7083570	7083697	-	35	7083674	1263	subpeaks_3134	3'UTR (6.94%)
chrX	7082745	7082856	-	28	7082810	1263	subpeaks_3128	Intron (8.79%)
chrX	7083090	7083203	-	24	7083155	1263	subpeaks_3130	3'UTR (6.94%)
chrX	7083322	7083377	-	13	7083350	1263	subpeaks_3132	3'UTR (6.94%)
chrX	7083242	7083320	-	11	7083299	1263	subpeaks_3131	3'UTR (6.94%)
chrX	3693009	3693206	+	51	3693152	1259	subpeaks_941	5'UTR (70.08%)
chrX	3693252	3693334	+	31	3693271	1259	subpeaks_943	5'UTR (70.08%)
chrX	3693207	3693251	+	26	3693225	1259	subpeaks_942	5'UTR (70.08%)
chr3R	26799232	26799564	+	0	2.67994e+07	1257	WT-Female_head_m6A_IP_v_WT-Female_head_input_plus_peak_1045	5'UTR (70.08%)
chr3R	11777594	11777769	-	44	11777698	1252	subpeaks_4111	Start codon (7.19%)
chr3R	11778321	11778345	-	28	11778337	1252	subpeaks_4117	5'UTR (70.08%)
chr3R	11777972	11778049	-	24	11778010	1252	subpeaks_4114	5'UTR (70.08%)
chr3R	11778264	11778320	-	24	11778294	1252	subpeaks_4116	5'UTR (70.08%)
chr3R	11777836	11777971	-	23	11777934	1252	subpeaks_4113	5'UTR (70.08%)
chr3R	11777770	11777832	-	21	11777792	1252	subpeaks_4112	5'UTR (70.08%)
chr3R	11778050	11778081	-	10	11778064	1252	subpeaks_4115	5'UTR (70.08%)
chr3R	9432397	9432569	+	83	9432453	1244	subpeaks_1884	5'UTR (70.08%)
chr3R	9432570	9432646	+	59	9432617	1244	subpeaks_1885	5'UTR (70.08%)
chr2R	20996356	20996482	+	51	20996418	1244	subpeaks_1750	5'UTR (70.08%)
chr2R	20996483	20996629	+	45	20996604	1244	subpeaks_1751	5'UTR (70.08%)
chr3R	9432649	9432840	+	36	9432668	1244	subpeaks_1886	Start codon (7.19%)
chr2R	20996630	20996855	+	30	20996804	1244	subpeaks_1752	5'UTR (70.08%)
chr3L	16163752	16163984	-	78	16163897	1240	subpeaks_2502	5'UTR (70.08%)
chr3L	16164065	16164185	-	41	16164126	1240	subpeaks_2504	5'UTR (70.08%)
chr3L	16163985	16164064	-	21	16164033	1240	subpeaks_2503	5'UTR (70.08%)
chr3L	16163696	16163751	-	17	16163740	1240	subpeaks_2501	5'UTR (70.08%)
chr3L	14274601	14274745	+	28	14274669	1236	subpeaks_306	5'UTR (70.08%)
chr3L	14274520	14274595	+	25	14274563	1236	subpeaks_305	5'UTR (70.08%)
chr3L	14275147	14275282	+	24	14275204	1236	subpeaks_309	CDS (3.56%)
chr3L	14274757	14274826	+	16	14274783	1236	subpeaks_307	5'UTR (70.08%)
chr3L	14275080	14275141	+	10	14275105	1236	subpeaks_308	CDS (3.56%)
chr2L	12421641	12421762	-	252	12421753	1232	subpeaks_2869	Start codon (7.19%)
chrX	2292909	2293132	-	67	2293034	1228	subpeaks_3046	5'UTR (70.08%)
chrX	2293133	2293289	-	64	2293260	1228	subpeaks_3047	5'UTR (70.08%)
chrX	2292651	2292756	-	22	2292709	1228	subpeaks_3044	Start codon (7.19%)
chrX	2292757	2292859	-	17	2292838	1228	subpeaks_3045	5'UTR (70.08%)
chr3R	23921372	23921637	-	0	2.39215e+07	1221	WT-Female_head_m6A_IP_v_WT-Female_head_input_minus_peak_981	5'UTR (70.08%)
chr3R	8816779	8816944	-	194	8816879	1215	subpeaks_4031	3'UTR (6.94%)
chr3R	8816945	8817046	-	153	8817013	1215	subpeaks_4032	3'UTR (6.94%)
chr3R	8817047	8817087	-	98	8817074	1215	subpeaks_4033	3'UTR (6.94%)
chr3R	8816637	8816778	-	46	8816688	1215	subpeaks_4030	3'UTR (6.94%)
chr3R	5349781	5349925	-	68	5349892	1214	subpeaks_3970	5'UTR (70.08%)
chr3R	5349578	5349777	-	64	5349645	1214	subpeaks_3969	5'UTR (70.08%)
chr3L	18185352	18185454	-	67	18185409	1213	subpeaks_2566	5'UTR (70.08%)
chr3L	18185238	18185294	-	23	18185265	1213	subpeaks_2565	5'UTR (70.08%)
chr3L	18185177	18185237	-	19	18185209	1213	subpeaks_2564	5'UTR (70.08%)
chr3L	18185455	18185501	-	12	18185493	1213	subpeaks_2567	5'UTR (70.08%)
chr3R	24456741	24457133	-	0	2.44569e+07	1212	WT-Female_head_m6A_IP_v_WT-Female_head_input_minus_peak_993	5'UTR (70.08%)
chr2L	7999047	7999173	+	86	7999133	1210	subpeaks_573	Start codon (7.19%)
chr3L	23002066	23002252	+	72	23002163	1210	subpeaks_420	5'UTR (70.08%)
chr3L	23002253	23002340	+	19	23002300	1210	subpeaks_421	Start codon (7.19%)
chr3L	23002341	23002443	+	11	23002358	1210	subpeaks_422	CDS (3.56%)
chr2R	8031734	8031842	+	46	8031779	1203	subpeaks_1447	5'UTR (70.08%)
chr2R	8031843	8031950	+	34	8031884	1203	subpeaks_1448	5'UTR (70.08%)
chr3R	26107152	26107446	+	0	2.61073e+07	1201	WT-Female_head_m6A_IP_v_WT-Female_head_input_plus_peak_1036	5'UTR (70.08%)
chrX	3258430	3258574	+	103	3258474	1200	subpeaks_907	Intron (8.79%)
chrX	3258597	3258663	+	45	3258637	1200	subpeaks_908	5'UTR (70.08%)
chrX	3258664	3258780	+	34	3258680	1200	subpeaks_909	5'UTR (70.08%)
chrX	3258814	3258929	+	13	3258831	1200	subpeaks_910	5'UTR (70.08%)
chr3L	13399752	13399766	-	99	13399752	1197	subpeaks_2439	CDS (3.56%)
chr3R	17944182	17944311	+	72	17944212	1197	subpeaks_2035	5'UTR (70.08%)
chr3R	28049379	28049680	+	0	2.80495e+07	1196	WT-Female_head_m6A_IP_v_WT-Female_head_input_plus_peak_1054	5'UTR (70.08%)
chrX	15861204	15861345	+	138	15861267	1193	subpeaks_1291	5'UTR (70.08%)
chrX	15861134	15861203	+	62	15861156	1193	subpeaks_1290	5'UTR (70.08%)
chrX	15861346	15861490	+	40	15861372	1193	subpeaks_1292	5'UTR (70.08%)
chrX	6352312	6352605	+	219	6352330	1191	subpeaks_1044	Start codon (7.19%)
chr3R	23668091	23668438	-	0	2.36682e+07	1190	WT-Female_head_m6A_IP_v_WT-Female_head_input_minus_peak_976	5'UTR (70.08%)
chr2L	15016694	15016818	+	38	15016764	1189	subpeaks_706	5'UTR (70.08%)
chr2L	15016534	15016639	+	35	15016554	1189	subpeaks_705	5'UTR (70.08%)
chr2L	15016450	15016533	+	26	15016509	1189	subpeaks_704	5'UTR (70.08%)
chr2L	15016819	15016937	+	17	15016916	1189	subpeaks_707	5'UTR (70.08%)
chr2L	15016938	15017052	+	12	15016989	1189	subpeaks_708	5'UTR (70.08%)
chr2L	15017284	15017353	+	11	15017318	1189	subpeaks_709	5'UTR (70.08%)
chrX	9472470	9472752	-	119	9472565	1188	subpeaks_3188	5'UTR (70.08%)
chrX	9473025	9473133	-	45	9473064	1188	subpeaks_3192	5'UTR (70.08%)
chrX	18225729	18225841	-	38	18225769	1188	subpeaks_3529	5'UTR (70.08%)
chrX	9472936	9473024	-	37	9472994	1188	subpeaks_3191	5'UTR (70.08%)
chrX	9473196	9473254	-	28	9473227	1188	subpeaks_3193	5'UTR (70.08%)
chrX	9472753	9472810	-	23	9472776	1188	subpeaks_3189	5'UTR (70.08%)
chrX	9472885	9472930	-	12	9472908	1188	subpeaks_3190	5'UTR (70.08%)
chrX	18225664	18225728	-	10	18225710	1188	subpeaks_3528	5'UTR (70.08%)
chr2L	16973271	16973427	+	60	16973349	1187	subpeaks_750	5'UTR (70.08%)
chr2L	16973219	16973270	+	28	16973228	1187	subpeaks_749	5'UTR (70.08%)
chr2L	16973428	16973508	+	12	16973475	1187	subpeaks_751	5'UTR (70.08%)
chr3R	29382984	29383409	+	0	2.93831e+07	1184	WT-Female_head_m6A_IP_v_WT-Female_head_input_plus_peak_1064	Start codon (7.19%)
chr3L	5679014	5679074	+	43	5679044	1183	subpeaks_112	5'UTR (70.08%)
chr3L	5679075	5679185	+	32	5679133	1183	subpeaks_113	5'UTR (70.08%)
chr3L	5678814	5678947	+	29	5678892	1183	subpeaks_110	5'UTR (70.08%)
chr3L	5678718	5678813	+	21	5678782	1183	subpeaks_109	5'UTR (70.08%)
chr3L	5678948	5678995	+	11	5678986	1183	subpeaks_111	5'UTR (70.08%)
chrX	10308649	10308886	-	69	10308793	1181	subpeaks_3235	5'UTR (70.08%)
chrX	10308972	10309132	-	34	10309050	1181	subpeaks_3237	5'UTR (70.08%)
chrX	10308895	10308971	-	30	10308942	1181	subpeaks_3236	5'UTR (70.08%)
chrX	10309133	10309171	-	16	10309164	1181	subpeaks_3238	Intron (8.79%)
chr3R	30021523	30021933	-	0	3.00216e+07	1173	WT-Female_head_m6A_IP_v_WT-Female_head_input_minus_peak_1035	5'UTR (70.08%)
chr2L	11843614	11843835	+	114	11843645	1171	subpeaks_661	Start codon (7.19%)
chr2L	11843564	11843613	+	36	11843588	1171	subpeaks_660	5'UTR (70.08%)
chrX	13084220	13084308	+	93	13084230	1170	subpeaks_1230	Others (3.44%)
chr2R	13592904	13593102	-	52	13592966	1168	subpeaks_3760	5'UTR (70.08%)
chr2R	13593127	13593208	-	13	13593197	1168	subpeaks_3761	5'UTR (70.08%)
chr2L	5326269	5326461	-	46	5326358	1159	subpeaks_2748	5'UTR (70.08%)
chr2L	5326032	5326189	-	40	5326144	1159	subpeaks_2747	5'UTR (70.08%)
chr2L	5326462	5326565	-	35	5326511	1159	subpeaks_2749	5'UTR (70.08%)
chrX	13822068	13822144	-	48	13822098	1155	subpeaks_3343	5'UTR (70.08%)
chrX	13822026	13822067	-	44	13822049	1155	subpeaks_3342	5'UTR (70.08%)
chrX	13821927	13822025	-	29	13822002	1155	subpeaks_3341	Start codon (7.19%)
chrX	13822145	13822258	-	25	13822195	1155	subpeaks_3344	5'UTR (70.08%)
chr3L	4085661	4085749	-	82	4085736	1153	subpeaks_2224	5'UTR (70.08%)
chr3L	4085597	4085660	-	20	4085639	1153	subpeaks_2223	5'UTR (70.08%)
chr3L	4085476	4085531	-	15	4085512	1153	subpeaks_2222	5'UTR (70.08%)
chr2L	10755904	10755982	-	76	10755968	1151	subpeaks_2856	5'UTR (70.08%)
chrX	10289938	10290123	-	47	10290063	1150	subpeaks_3233	5'UTR (70.08%)
chrX	10289874	10289937	-	27	10289895	1150	subpeaks_3232	5'UTR (70.08%)
chrX	10290131	10290171	-	20	10290163	1150	subpeaks_3234	Intron (8.79%)
chrX	10289813	10289872	-	16	10289835	1150	subpeaks_3231	Intron (8.79%)
chr2L	5046491	5046661	+	91	5046579	1146	subpeaks_533	Start codon (7.19%)
chr2L	5046426	5046490	+	68	5046449	1146	subpeaks_532	5'UTR (70.08%)
chrX	5647900	5648047	-	59	5647965	1146	subpeaks_3099	5'UTR (70.08%)
chrX	5648048	5648170	-	49	5648130	1146	subpeaks_3100	5'UTR (70.08%)
chr2L	5046374	5046425	+	47	5046406	1146	subpeaks_531	5'UTR (70.08%)
chrX	5648282	5648423	-	22	5648400	1146	subpeaks_3102	5'UTR (70.08%)
chrX	5648171	5648281	-	20	5648203	1146	subpeaks_3101	5'UTR (70.08%)
chr2L	11928351	11928483	-	53	11928388	1142	subpeaks_2865	Intron (8.79%)
chr2L	11928261	11928337	-	21	11928289	1142	subpeaks_2864	Intron (8.79%)
chr2L	11928188	11928260	-	16	11928223	1142	subpeaks_2863	Intron (8.79%)
chr3L	10516104	10516323	+	58	10516168	1141	subpeaks_239	5'UTR (70.08%)
chr3L	10516355	10516417	+	16	10516376	1141	subpeaks_240	Intron (8.79%)
chr3L	3828448	3828505	+	43	3828467	1140	subpeaks_69	3'UTR (6.94%)
chr3L	3828506	3828650	+	35	3828596	1140	subpeaks_70	3'UTR (6.94%)
chr3L	3829112	3829168	+	29	3829145	1140	subpeaks_73	5'UTR (70.08%)
chr3L	3828879	3829053	+	25	3828911	1140	subpeaks_72	5'UTR (70.08%)
chr3L	3828651	3828878	+	17	3828722	1140	subpeaks_71	Intron (8.79%)
chr3L	14622859	14622988	+	111	14622906	1133	subpeaks_310	5'UTR (70.08%)
chrX	9682631	9682808	-	47	9682694	1131	subpeaks_3207	5'UTR (70.08%)
chrX	9682848	9682956	-	16	9682884	1131	subpeaks_3208	5'UTR (70.08%)
chr2L	8089195	8089270	+	154	8089213	1130	subpeaks_591	5'UTR (70.08%)
chr2L	8089271	8089374	+	87	8089338	1130	subpeaks_592	5'UTR (70.08%)
chr2L	8089375	8089451	+	81	8089405	1130	subpeaks_593	5'UTR (70.08%)
chr2L	8089452	8089709	+	70	8089492	1130	subpeaks_594	Start codon (7.19%)
chr3L	1882576	1882656	-	41	1882632	1130	subpeaks_2166	Intron (8.79%)
chr3L	1882093	1882308	-	38	1882212	1130	subpeaks_2163	Intron (8.79%)
chr3L	1882028	1882092	-	35	1882067	1130	subpeaks_2162	Intron (8.79%)
chr3L	1882309	1882404	-	23	1882344	1130	subpeaks_2164	5'UTR (70.08%)
chr3L	1882824	1882883	-	23	1882865	1130	subpeaks_2168	Intron (8.79%)
chr3L	1882460	1882575	-	20	1882507	1130	subpeaks_2165	5'UTR (70.08%)
chr3L	1882657	1882777	-	19	1882712	1130	subpeaks_2167	Intron (8.79%)
chrX	11817729	11817824	+	82	11817767	1120	subpeaks_1174	5'UTR (70.08%)
chrX	11817243	11817419	+	71	11817333	1120	subpeaks_1170	5'UTR (70.08%)
chrX	11816958	11817080	+	38	11816989	1120	subpeaks_1168	5'UTR (70.08%)
chrX	11817140	11817242	+	38	11817219	1120	subpeaks_1169	5'UTR (70.08%)
chrX	11817583	11817691	+	26	11817639	1120	subpeaks_1172	5'UTR (70.08%)
chrX	11817692	11817728	+	24	11817711	1120	subpeaks_1173	5'UTR (70.08%)
chrX	11816929	11816957	+	23	11816932	1120	subpeaks_1167	5'UTR (70.08%)
chrX	11817420	11817578	+	23	11817459	1120	subpeaks_1171	5'UTR (70.08%)
chrX	11817825	11818055	+	21	11817861	1120	subpeaks_1175	5'UTR (70.08%)
chr3L	7695395	7695453	-	53	7695427	1119	subpeaks_2309	5'UTR (70.08%)
chr3L	7695454	7695540	-	25	7695539	1119	subpeaks_2310	5'UTR (70.08%)
chr3L	3070676	3070763	-	63	3070746	1114	subpeaks_2181	5'UTR (70.08%)
chr3L	5659524	5659678	+	62	5659614	1114	subpeaks_106	5'UTR (70.08%)
chr3L	3070438	3070675	-	54	3070635	1114	subpeaks_2180	Start codon (7.19%)
chr3L	5659459	5659482	+	17	5659460	1114	subpeaks_104	5'UTR (70.08%)
chr3L	5659483	5659520	+	12	5659501	1114	subpeaks_105	5'UTR (70.08%)
chr2R	20327856	20328065	+	62	20327972	1104	subpeaks_1734	Start codon (7.19%)
chr2R	20328066	20328169	+	12	20328129	1104	subpeaks_1735	CDS (3.56%)
chrX	3724407	3724516	+	40	3724473	1101	subpeaks_951	Intron (8.79%)
chrX	3724517	3724608	+	21	3724543	1101	subpeaks_952	Intron (8.79%)
chrX	3724162	3724203	+	15	3724173	1101	subpeaks_949	Intron (8.79%)
chrX	3724229	3724263	+	15	3724243	1101	subpeaks_950	Intron (8.79%)
chrX	3724698	3724733	+	11	3724712	1101	subpeaks_953	5'UTR (70.08%)
chrX	3724735	3724815	+	11	3724775	1101	subpeaks_954	5'UTR (70.08%)
chrX	20828623	20828815	-	64	20828775	1100	subpeaks_3564	5'UTR (70.08%)
chrX	20828458	20828578	-	10	20828528	1100	subpeaks_3563	5'UTR (70.08%)
chr2R	16772403	16772455	-	29	16772428	1098	subpeaks_3825	5'UTR (70.08%)
chr2R	16772261	16772402	-	28	16772392	1098	subpeaks_3824	5'UTR (70.08%)
chrX	15892877	15892957	+	81	15892925	1097	subpeaks_1297	5'UTR (70.08%)
chrX	15892958	15893089	+	66	15893012	1097	subpeaks_1298	Start codon (7.19%)
chr3L	3758750	3758931	-	53	3758878	1096	subpeaks_2209	5'UTR (70.08%)
chr3L	3758613	3758749	-	51	3758663	1096	subpeaks_2208	5'UTR (70.08%)
chr3L	3759022	3759255	-	38	3759076	1096	subpeaks_2211	5'UTR (70.08%)
chr3L	3758939	3759021	-	25	3759001	1096	subpeaks_2210	5'UTR (70.08%)
chr3L	3758554	3758612	-	21	3758598	1096	subpeaks_2207	5'UTR (70.08%)
chrX	10256345	10256564	-	55	10256485	1095	subpeaks_3225	5'UTR (70.08%)
chr2R	7628826	7628929	+	47	7628847	1092	subpeaks_1440	5'UTR (70.08%)
chr2R	7628971	7629118	+	33	7629094	1092	subpeaks_1442	5'UTR (70.08%)
chr2R	7628730	7628825	+	24	7628795	1092	subpeaks_1439	5'UTR (70.08%)
chr2R	7628450	7628706	+	24	7628626	1092	subpeaks_1438	Intron (8.79%)
chr2R	7628930	7628970	+	14	7628932	1092	subpeaks_1441	5'UTR (70.08%)
chr3L	7095203	7095329	+	47	7095233	1090	subpeaks_155	5'UTR (70.08%)
chr3L	7094823	7094875	+	17	7094837	1090	subpeaks_153	5'UTR (70.08%)
chr3L	7094995	7095092	+	12	7095039	1090	subpeaks_154	5'UTR (70.08%)
chrX	15319636	15319753	+	73	15319695	1088	subpeaks_1282	5'UTR (70.08%)
chr3L	18641992	18642225	+	60	18642067	1082	subpeaks_371	5'UTR (70.08%)
chr3L	18641852	18641991	+	41	18641884	1082	subpeaks_370	5'UTR (70.08%)
chr3L	18641780	18641851	+	35	18641830	1082	subpeaks_369	5'UTR (70.08%)
chr3L	18641656	18641779	+	33	18641731	1082	subpeaks_368	5'UTR (70.08%)
chr3L	18642254	18642343	+	25	18642288	1082	subpeaks_372	5'UTR (70.08%)
chr3R	19093751	19093985	-	53	19093957	1080	subpeaks_4249	5'UTR (70.08%)
chr3R	19093986	19094077	-	42	19094032	1080	subpeaks_4250	5'UTR (70.08%)
chr3R	19094091	19094156	-	36	19094140	1080	subpeaks_4251	5'UTR (70.08%)
chr3R	19094157	19094218	-	16	19094215	1080	subpeaks_4252	5'UTR (70.08%)
chr3R	19093690	19093750	-	11	19093714	1080	subpeaks_4248	5'UTR (70.08%)
chr3L	1810625	1810720	+	59	1810685	1078	subpeaks_44	5'UTR (70.08%)
chr3L	1810827	1810954	+	13	1810895	1078	subpeaks_45	Intron (8.79%)
chr3R	18705569	18705649	+	80	18705601	1077	subpeaks_2044	5'UTR (70.08%)
chr3R	18705650	18705733	+	54	18705679	1077	subpeaks_2045	5'UTR (70.08%)
chr3L	17690056	17690176	+	42	17690072	1077	subpeaks_359	5'UTR (70.08%)
chr3L	17690177	17690256	+	31	17690216	1077	subpeaks_360	5'UTR (70.08%)
chrX	3720079	3720348	+	29	3720202	1077	subpeaks_946	5'UTR (70.08%)
chr3R	18705734	18705893	+	18	18705781	1077	subpeaks_2046	5'UTR (70.08%)
chr3R	26318360	26319086	+	0	2.63185e+07	1073	WT-Female_head_m6A_IP_v_WT-Female_head_input_plus_peak_1039a	5'UTR (70.08%)
chr3L	1953730	1953743	+	88	1953730	1072	subpeaks_46	Others (3.44%)
chr3R	10388530	10388670	+	40	10388616	1072	subpeaks_1923	5'UTR (70.08%)
chr3R	10388263	10388352	+	33	10388320	1072	subpeaks_1920	5'UTR (70.08%)
chr3R	10388773	10388990	+	30	10388917	1072	subpeaks_1925	5'UTR (70.08%)
chr3R	10388353	10388491	+	27	10388427	1072	subpeaks_1921	5'UTR (70.08%)
chr3R	10388671	10388746	+	12	10388699	1072	subpeaks_1924	5'UTR (70.08%)
chr3R	10388492	10388529	+	10	10388506	1072	subpeaks_1922	5'UTR (70.08%)
chrX	11293482	11293631	-	33	11293524	1067	subpeaks_3270	5'UTR (70.08%)
chr3R	9419785	9420049	+	73	9419839	1066	subpeaks_1883	5'UTR (70.08%)
chr3R	9419564	9419779	+	67	9419665	1066	subpeaks_1882	5'UTR (70.08%)
chrX	15804975	15805033	+	41	15804997	1065	subpeaks_1284	5'UTR (70.08%)
chrX	15805810	15806032	+	36	15805872	1065	subpeaks_1289	5'UTR (70.08%)
chrX	15805299	15805415	+	34	15805348	1065	subpeaks_1286	Intron (8.79%)
chrX	15805724	15805808	+	23	15805781	1065	subpeaks_1288	5'UTR (70.08%)
chrX	15805087	15805176	+	22	15805140	1065	subpeaks_1285	5'UTR (70.08%)
chrX	15805567	15805723	+	16	15805642	1065	subpeaks_1287	5'UTR (70.08%)
chrX	14206243	14206322	-	76	14206307	1060	subpeaks_3358	3'UTR (6.94%)
chr3R	31936540	31937050	-	0	3.19366e+07	1060	WT-Female_head_m6A_IP_v_WT-Female_head_input_minus_peak_1057	5'UTR (70.08%)
chr3R	20780593	20780719	+	82	20780657	1048	subpeaks_2106	5'UTR (70.08%)
chr2R	13953329	13953525	-	72	13953429	1048	subpeaks_3772	Intron (8.79%)
chrX	8179021	8179129	+	49	8179080	1048	subpeaks_1084	5'UTR (70.08%)
chr2R	13953210	13953328	-	46	13953283	1048	subpeaks_3771	5'UTR (70.08%)
chr2R	9388030	9388171	-	42	9388097	1048	subpeaks_3666	5'UTR (70.08%)
chrX	8179266	8179418	+	41	8179320	1048	subpeaks_1086	5'UTR (70.08%)
chr2R	13953101	13953209	-	41	13953169	1048	subpeaks_3770	5'UTR (70.08%)
chrX	8178933	8179020	+	34	8178950	1048	subpeaks_1083	5'UTR (70.08%)
chr2R	13953675	13953742	-	28	13953698	1048	subpeaks_3775	Intron (8.79%)
chr3R	20780508	20780592	+	24	20780561	1048	subpeaks_2105	5'UTR (70.08%)
chr2R	9387937	9388029	-	20	9387969	1048	subpeaks_3665	5'UTR (70.08%)
chr2R	13953595	13953674	-	19	13953633	1048	subpeaks_3774	Intron (8.79%)
chrX	8179425	8179522	+	15	8179450	1048	subpeaks_1087	5'UTR (70.08%)
chr2R	13953526	13953594	-	12	13953560	1048	subpeaks_3773	Intron (8.79%)
chrX	8179130	8179198	+	11	8179145	1048	subpeaks_1085	5'UTR (70.08%)
chrX	18161023	18161163	+	93	18161091	1045	subpeaks_1349	5'UTR (70.08%)
chrX	18161194	18161262	+	10	18161217	1045	subpeaks_1350	Start codon (7.19%)
chr2L	3506562	3506720	-	65	3506702	1044	subpeaks_2717	5'UTR (70.08%)
chr3R	21972552	21972608	+	14	21972591	1037	subpeaks_2126	Intron (8.79%)
chr3R	31933453	31933771	-	0	3.19336e+07	1036	WT-Female_head_m6A_IP_v_WT-Female_head_input_minus_peak_1055	Start codon (7.19%)
chr3L	14987685	14987765	+	55	14987732	1033	subpeaks_319	5'UTR (70.08%)
chr3L	14987766	14987832	+	21	14987782	1033	subpeaks_320	5'UTR (70.08%)
chr3L	14987639	14987684	+	19	14987660	1033	subpeaks_318	5'UTR (70.08%)
chrX	10249878	10250027	-	50	10249978	1029	subpeaks_3222	Intron (8.79%)
chrX	4585132	4585148	+	85	4585140	1024	subpeaks_975	Others (3.44%)
chrX	18039394	18039605	-	40	18039432	1024	subpeaks_3519	5'UTR (70.08%)
chr3L	3765575	3765657	-	38	3765620	1024	subpeaks_2213	5'UTR (70.08%)
chr3L	3765506	3765574	-	23	3765547	1024	subpeaks_2212	Intron (8.79%)
chrX	18039347	18039393	-	14	18039373	1024	subpeaks_3518	5'UTR (70.08%)
chr3R	26043000	26043258	+	0	2.60431e+07	1024	WT-Female_head_m6A_IP_v_WT-Female_head_input_plus_peak_1034	5'UTR (70.08%)
chr3L	7189762	7189884	-	58	7189855	1023	subpeaks_2297	5'UTR (70.08%)
chr3L	7189483	7189663	-	50	7189584	1023	subpeaks_2295	5'UTR (70.08%)
chr3L	7189664	7189761	-	19	7189722	1023	subpeaks_2296	5'UTR (70.08%)
chr3L	7189416	7189482	-	13	7189441	1023	subpeaks_2294	5'UTR (70.08%)
chr2R	16637886	16637947	-	65	16637920	1022	subpeaks_3814	5'UTR (70.08%)
chr2R	16637639	16637772	-	57	16637716	1022	subpeaks_3812	5'UTR (70.08%)
chr2R	16637773	16637885	-	43	16637848	1022	subpeaks_3813	5'UTR (70.08%)
chr2R	9283855	9283980	-	36	9283952	1022	subpeaks_3654	5'UTR (70.08%)
chr3L	16004587	16004666	-	34	16004612	1022	subpeaks_2498	5'UTR (70.08%)
chr3L	16004387	16004586	-	31	16004509	1022	subpeaks_2497	5'UTR (70.08%)
chr2R	9283981	9284084	-	27	9284035	1022	subpeaks_3655	5'UTR (70.08%)
chr2L	5004614	5004796	-	82	5004770	1021	subpeaks_2738	Start codon (7.19%)
chr3R	25085038	25085239	-	0	2.50851e+07	1019	WT-Female_head_m6A_IP_v_WT-Female_head_input_minus_peak_998	Others (3.44%)
chr3L	12515229	12515344	+	55	12515258	1010	subpeaks_279	5'UTR (70.08%)
chr3L	12515121	12515228	+	47	12515165	1010	subpeaks_278	5'UTR (70.08%)
chr3L	15589325	15589553	+	51	15589372	1005	subpeaks_330	Start codon (7.19%)
chrX	6572036	6572146	+	46	6572088	1001	subpeaks_1048	5'UTR (70.08%)
chrX	6571992	6572035	+	40	6572010	1001	subpeaks_1047	5'UTR (70.08%)
chrX	6572147	6572187	+	12	6572175	1001	subpeaks_1049	5'UTR (70.08%)
chrX	6572188	6572230	+	11	6572200	1001	subpeaks_1050	5'UTR (70.08%)
chr3L	16201816	16201864	+	94	16201841	1000	subpeaks_334	Intron (8.79%)
chr3R	23112491	23112635	-	110	23112598	998	subpeaks_4321	5'UTR (70.08%)
chr3R	23112336	23112490	-	40	23112440	998	subpeaks_4320	Start codon (7.19%)
chr2L	20885567	20885652	-	32	20885626	996	subpeaks_3001	5'UTR (70.08%)
chrX	1274483	1274579	-	28	1274532	996	subpeaks_3035	5'UTR (70.08%)
chrX	1274658	1274865	-	28	1274850	996	subpeaks_3037	5'UTR (70.08%)
chr2L	20885653	20885704	-	22	20885682	996	subpeaks_3002	5'UTR (70.08%)
chr2L	20885442	20885566	-	18	20885522	996	subpeaks_3000	Start codon (7.19%)
chrX	1274589	1274657	-	15	1274630	996	subpeaks_3036	5'UTR (70.08%)
chr2R	17793142	17793328	+	69	17793234	995	subpeaks_1670	5'UTR (70.08%)
chr2R	17793513	17793607	+	32	17793524	995	subpeaks_1672	5'UTR (70.08%)
chr2R	17793329	17793512	+	26	17793434	995	subpeaks_1671	5'UTR (70.08%)
chr2R	17793754	17793952	+	22	17793821	995	subpeaks_1674	5'UTR (70.08%)
chr2R	17793608	17793753	+	19	17793675	995	subpeaks_1673	5'UTR (70.08%)
chr2R	17793953	17794018	+	13	17793978	995	subpeaks_1675	5'UTR (70.08%)
chrX	12942477	12942653	+	107	12942530	994	subpeaks_1220	5'UTR (70.08%)
chrX	12942305	12942361	+	90	12942318	994	subpeaks_1218	5'UTR (70.08%)
chr2L	8084323	8084482	+	39	8084390	994	subpeaks_587	Intron (8.79%)
chr2L	8083478	8083533	+	36	8083488	994	subpeaks_577	5'UTR (70.08%)
chr2L	8083658	8083705	+	36	8083681	994	subpeaks_580	Intron (8.79%)
chrX	12942362	12942476	+	34	12942389	994	subpeaks_1219	5'UTR (70.08%)
chr2L	8084014	8084055	+	28	8084036	994	subpeaks_583	Intron (8.79%)
chr2L	8084138	8084200	+	26	8084176	994	subpeaks_585	Intron (8.79%)
chr2L	8083880	8084013	+	23	8083931	994	subpeaks_582	Intron (8.79%)
chr2L	8084201	8084259	+	20	8084233	994	subpeaks_586	Intron (8.79%)
chrX	12942656	12942717	+	16	12942694	994	subpeaks_1221	Start codon (7.19%)
chr2L	8083706	8083748	+	16	8083730	994	subpeaks_581	Intron (8.79%)
chr2L	8083534	8083568	+	12	8083546	994	subpeaks_578	5'UTR (70.08%)
chr2L	8084056	8084123	+	12	8084080	994	subpeaks_584	Intron (8.79%)
chr2L	8083609	8083637	+	11	8083622	994	subpeaks_579	5'UTR (70.08%)
chrX	13397132	13397180	+	75	13397151	993	subpeaks_1235	5'UTR (70.08%)
chr2L	12539793	12539876	-	42	12539822	993	subpeaks_2889	5'UTR (70.08%)
chrX	13397018	13397131	+	39	13397105	993	subpeaks_1234	5'UTR (70.08%)
chrX	13396930	13397016	+	29	13396930	993	subpeaks_1233	5'UTR (70.08%)
chr2L	12540135	12540277	-	28	12540226	993	subpeaks_2891	5'UTR (70.08%)
chr2L	12540490	12540619	-	26	12540588	993	subpeaks_2893	5'UTR (70.08%)
chr2L	12539641	12539792	-	22	12539741	993	subpeaks_2888	Start codon (7.19%)
chr2L	12540705	12540780	-	20	12540737	993	subpeaks_2895	5'UTR (70.08%)
chr2L	12539498	12539550	-	16	12539527	993	subpeaks_2886	CDS (3.56%)
chr2L	12539941	12540038	-	14	12539981	993	subpeaks_2890	5'UTR (70.08%)
chr2L	12539562	12539634	-	11	12539598	993	subpeaks_2887	CDS (3.56%)
chr2L	12540278	12540378	-	11	12540340	993	subpeaks_2892	5'UTR (70.08%)
chr2L	12540620	12540697	-	10	12540644	993	subpeaks_2894	5'UTR (70.08%)
chr2R	5373978	5373993	+	83	5373978	992	subpeaks_1413	Others (3.44%)
chr2R	15675762	15675840	-	36	15675816	992	subpeaks_3806	5'UTR (70.08%)
chr2R	15675647	15675760	-	32	15675735	992	subpeaks_3805	5'UTR (70.08%)
chr2R	15675520	15675646	-	10	15675612	992	subpeaks_3804	5'UTR (70.08%)
chr2L	17260510	17260651	-	35	17260598	990	subpeaks_2950	5'UTR (70.08%)
chr2L	17260652	17260678	-	23	17260675	990	subpeaks_2951	5'UTR (70.08%)
chr2L	17260398	17260501	-	15	17260461	990	subpeaks_2949	5'UTR (70.08%)
chr2R	9753792	9753853	+	70	9753806	989	subpeaks_1484	5'UTR (70.08%)
chr2R	9753854	9754001	+	39	9753947	989	subpeaks_1485	5'UTR (70.08%)
chr3L	16807556	16807630	-	59	16807585	982	subpeaks_2525	5'UTR (70.08%)
chr3R	16502935	16503086	+	43	16503002	981	subpeaks_2020	5'UTR (70.08%)
chr3R	16502872	16502906	+	19	16502872	981	subpeaks_2019	5'UTR (70.08%)
chr3R	16503087	16503293	+	15	16503147	981	subpeaks_2021	5'UTR (70.08%)
chr2R	19456374	19456537	+	59	19456465	979	subpeaks_1718	5'UTR (70.08%)
chr2R	17081492	17081622	-	49	17081553	979	subpeaks_3833	5'UTR (70.08%)
chr3R	13258445	13258564	-	43	13258515	979	subpeaks_4151	5'UTR (70.08%)
chr2R	19456538	19456789	+	37	19456628	979	subpeaks_1719	5'UTR (70.08%)
chr2R	19456256	19456373	+	35	19456311	979	subpeaks_1717	5'UTR (70.08%)
chr2R	19456796	19456924	+	34	19456816	979	subpeaks_1720	5'UTR (70.08%)
chr2R	17081342	17081491	-	32	17081447	979	subpeaks_3832	5'UTR (70.08%)
chr2R	17081773	17081819	-	28	17081817	979	subpeaks_3835	5'UTR (70.08%)
chr2R	17081623	17081723	-	20	17081686	979	subpeaks_3834	5'UTR (70.08%)
chr3R	13258565	13258642	-	18	13258639	979	subpeaks_4152	5'UTR (70.08%)
chr2L	7939251	7939265	-	85	7939251	976	subpeaks_2793	Intron (8.79%)
chr3R	19781735	19781752	-	85	19781735	976	subpeaks_4258	Others (3.44%)
chr2R	20698883	20699033	+	37	20698966	970	subpeaks_1748	5'UTR (70.08%)
chr2R	20698794	20698832	+	30	20698820	970	subpeaks_1747	5'UTR (70.08%)
chr2R	20698698	20698793	+	20	20698715	970	subpeaks_1746	5'UTR (70.08%)
chr2R	20698638	20698697	+	14	20698655	970	subpeaks_1745	5'UTR (70.08%)
chr2R	14981532	14981725	+	78	14981615	969	subpeaks_1607	5'UTR (70.08%)
chr3R	28418275	28418940	+	0	2.84184e+07	968	WT-Female_head_m6A_IP_v_WT-Female_head_input_plus_peak_1057a	5'UTR (70.08%)
chrX	9495717	9495840	-	36	9495761	965	subpeaks_3194	5'UTR (70.08%)
chr3R	28539882	28540313	-	0	2.854e+07	963	WT-Female_head_m6A_IP_v_WT-Female_head_input_minus_peak_1025	Start codon (7.19%)
chr3L	5810604	5810698	-	74	5810638	962	subpeaks_2278	5'UTR (70.08%)
chr3L	5810501	5810557	-	20	5810532	962	subpeaks_2277	5'UTR (70.08%)
chr2L	8325013	8325140	-	94	8325076	960	subpeaks_2807	Start codon (7.19%)
chr3R	9439369	9439695	+	60	9439398	960	subpeaks_1889	5'UTR (70.08%)
chr3R	9439311	9439368	+	26	9439348	960	subpeaks_1888	5'UTR (70.08%)
chr3R	9439244	9439310	+	24	9439265	960	subpeaks_1887	Intron (8.79%)
chrX	6330928	6331021	+	65	6330962	957	subpeaks_1042	5'UTR (70.08%)
chrX	17160149	17160329	+	48	17160239	957	subpeaks_1330	5'UTR (70.08%)
chrX	6331022	6331132	+	40	6331093	957	subpeaks_1043	Start codon (7.19%)
chrX	6330888	6330927	+	35	6330906	957	subpeaks_1041	5'UTR (70.08%)
chrX	17160476	17160590	+	32	17160509	957	subpeaks_1332	5'UTR (70.08%)
chrX	17160330	17160431	+	16	17160383	957	subpeaks_1331	5'UTR (70.08%)
chr3R	29039238	29039496	+	0	2.90393e+07	956	WT-Female_head_m6A_IP_v_WT-Female_head_input_plus_peak_1059	5'UTR (70.08%)
chr3R	9486977	9487150	-	50	9487052	955	subpeaks_4068	5'UTR (70.08%)
chr3R	9486768	9486838	-	26	9486800	955	subpeaks_4065	5'UTR (70.08%)
chr3R	9486839	9486923	-	25	9486874	955	subpeaks_4066	5'UTR (70.08%)
chr3R	9486665	9486711	-	14	9486693	955	subpeaks_4063	5'UTR (70.08%)
chr3R	9486924	9486976	-	14	9486951	955	subpeaks_4067	5'UTR (70.08%)
chr3R	9486712	9486755	-	13	9486739	955	subpeaks_4064	5'UTR (70.08%)
chrX	1251677	1251838	-	57	1251772	954	subpeaks_3033	5'UTR (70.08%)
chrX	1251861	1251922	-	17	1251902	954	subpeaks_3034	5'UTR (70.08%)
chr3L	5354736	5354832	-	63	5354776	953	subpeaks_2270	5'UTR (70.08%)
chr3L	5355016	5355100	-	20	5355073	953	subpeaks_2271	5'UTR (70.08%)
chr3L	5354668	5354735	-	10	5354692	953	subpeaks_2269	5'UTR (70.08%)
chr3L	4407264	4407393	+	66	4407290	952	subpeaks_83	5'UTR (70.08%)
chr2L	20084788	20084912	-	166	20084868	948	subpeaks_2996	5'UTR (70.08%)
chr2L	20084675	20084787	-	11	20084718	948	subpeaks_2995	Start codon (7.19%)
chrX	7082356	7082575	-	39	7082518	946	subpeaks_3127	Intron (8.79%)
chrX	7082253	7082341	-	16	7082309	946	subpeaks_3126	Intron (8.79%)
chr2R	24891718	24891854	+	55	24891782	945	subpeaks_1811	5'UTR (70.08%)
chr3R	13154512	13154726	-	63	13154677	942	subpeaks_4149	5'UTR (70.08%)
chr3R	18792208	18792313	-	52	18792280	939	subpeaks_4242	5'UTR (70.08%)
chr4	334761	334843	-	78	334800	936	subpeaks_2131	3'UTR (6.94%)
chr4	334844	334909	-	40	334864	936	subpeaks_2132	3'UTR (6.94%)
chr4	334920	334973	-	17	334957	936	subpeaks_2133	3'UTR (6.94%)
chr3L	3515977	3516131	+	35	3516059	934	subpeaks_62	5'UTR (70.08%)
chr3L	3516276	3516356	+	27	3516303	934	subpeaks_65	5'UTR (70.08%)
chr3L	3515833	3515913	+	24	3515849	934	subpeaks_61	5'UTR (70.08%)
chr3L	3516170	3516275	+	18	3516211	934	subpeaks_64	5'UTR (70.08%)
chr3L	3516132	3516169	+	12	3516148	934	subpeaks_63	5'UTR (70.08%)
chr3L	3516389	3516445	+	12	3516413	934	subpeaks_66	5'UTR (70.08%)
chr2R	1344627	1344747	-	89	1344703	930	subpeaks_3586	CDS (3.56%)
chr2R	7042714	7042770	+	85	7042746	930	subpeaks_1431	5'UTR (70.08%)
chrX	4427369	4427480	+	34	4427450	930	subpeaks_969	5'UTR (70.08%)
chr2R	1344531	1344616	-	23	1344586	930	subpeaks_3585	CDS (3.56%)
chrX	4427481	4427549	+	20	4427499	930	subpeaks_970	5'UTR (70.08%)
chr2R	1344449	1344530	-	16	1344506	930	subpeaks_3584	CDS (3.56%)
chr3R	24101272	24101610	-	0	2.41014e+07	929	WT-Female_head_m6A_IP_v_WT-Female_head_input_minus_peak_985	3'UTR (6.94%)
chr3R	15095106	15095282	-	42	15095253	927	subpeaks_4193	5'UTR (70.08%)
chr3R	15095283	15095358	-	28	15095318	927	subpeaks_4194	5'UTR (70.08%)
chr3R	30058394	30058940	+	0	3.00585e+07	926	WT-Female_head_m6A_IP_v_WT-Female_head_input_plus_peak_1072	Start codon (7.19%)
chr3R	27436095	27437367	-	0	2.74362e+07	923	WT-Female_head_m6A_IP_v_WT-Female_head_input_minus_peak_1014c	5'UTR (70.08%)
chr2L	13330860	13331031	-	39	13331012	922	subpeaks_2914	5'UTR (70.08%)
chr3R	14031573	14031625	-	29	14031598	918	subpeaks_4164	5'UTR (70.08%)
chr3R	14031658	14031784	-	23	14031706	918	subpeaks_4165	5'UTR (70.08%)
chr3R	22369430	22369660	+	0	2.23695e+07	917	WT-Female_head_m6A_IP_v_WT-Female_head_input_plus_peak_985	Start codon (7.19%)
chrX	9638561	9638679	-	59	9638606	916	subpeaks_3204	Intron (8.79%)
chrX	9638800	9638943	-	50	9638876	916	subpeaks_3206	5'UTR (70.08%)
chrX	9638279	9638336	-	28	9638302	916	subpeaks_3202	5'UTR (70.08%)
chrX	9638337	9638473	-	26	9638409	916	subpeaks_3203	5'UTR (70.08%)
chrX	9638680	9638799	-	17	9638739	916	subpeaks_3205	Intron (8.79%)
chrX	9638225	9638278	-	15	9638268	916	subpeaks_3201	5'UTR (70.08%)
chr2R	18692144	18692263	+	50	18692226	915	subpeaks_1696	5'UTR (70.08%)
chr2R	18692099	18692143	+	29	18692116	915	subpeaks_1695	5'UTR (70.08%)
chr2L	3104609	3104615	-	81	3104609	914	subpeaks_2709	Intron (8.79%)
chr2R	17109071	17109197	+	51	17109135	914	subpeaks_1649	CDS (3.56%)
chr2R	10439380	10439490	+	66	10439405	913	subpeaks_1520	5'UTR (70.08%)
chr2R	10439578	10439633	+	10	10439606	913	subpeaks_1521	CDS (3.56%)
chrX	3949251	3949379	+	77	3949312	907	subpeaks_958	5'UTR (70.08%)
chrX	3949482	3949622	+	69	3949525	907	subpeaks_959	5'UTR (70.08%)
chrX	3949669	3949715	+	11	3949698	907	subpeaks_960	CDS (3.56%)
chrX	12128715	12128882	+	42	12128795	905	subpeaks_1178	5'UTR (70.08%)
chrX	12128639	12128712	+	25	12128677	905	subpeaks_1177	5'UTR (70.08%)
chrX	12128503	12128638	+	17	12128580	905	subpeaks_1176	5'UTR (70.08%)
chr2R	16764206	16764325	-	51	16764245	904	subpeaks_3819	5'UTR (70.08%)
chr2L	19120069	19120215	-	48	19120098	904	subpeaks_2987	5'UTR (70.08%)
chr2L	19119989	19120068	-	32	19120015	904	subpeaks_2986	5'UTR (70.08%)
chr2R	16764326	16764363	-	31	16764359	904	subpeaks_3820	5'UTR (70.08%)
chr2L	19119818	19119905	-	25	19119844	904	subpeaks_2984	5'UTR (70.08%)
chr2L	19119771	19119817	-	21	19119794	904	subpeaks_2983	5'UTR (70.08%)
chr2L	19119661	19119759	-	19	19119731	904	subpeaks_2982	5'UTR (70.08%)
chr2L	19119906	19119988	-	18	19119961	904	subpeaks_2985	5'UTR (70.08%)
chr2R	16764139	16764205	-	15	16764172	904	subpeaks_3818	5'UTR (70.08%)
chrX	3256391	3256518	+	45	3256461	901	subpeaks_906	Intron (8.79%)
chrX	3256336	3256374	+	14	3256351	901	subpeaks_905	Intron (8.79%)
chr2L	4793710	4793867	-	33	4793829	897	subpeaks_2730	5'UTR (70.08%)
chr2L	9257111	9257357	+	104	9257193	894	subpeaks_629	5'UTR (70.08%)
chr3L	11552754	11552877	-	37	11552850	892	subpeaks_2414	5'UTR (70.08%)
chr3L	11552878	11552979	-	17	11552921	892	subpeaks_2415	5'UTR (70.08%)
chr3L	11552980	11553028	-	17	11553027	892	subpeaks_2416	5'UTR (70.08%)
chrX	16461542	16461656	-	114	16461595	890	subpeaks_3431	3'UTR (6.94%)
chrX	16461465	16461541	-	17	16461521	890	subpeaks_3430	3'UTR (6.94%)
chrX	263761	263898	-	35	263823	887	subpeaks_3023	5'UTR (70.08%)
chr3R	23965824	23966142	+	0	2.39659e+07	884	WT-Female_head_m6A_IP_v_WT-Female_head_input_plus_peak_1007	5'UTR (70.08%)
chr2R	5804970	5805153	+	43	5805096	882	subpeaks_1416	5'UTR (70.08%)
chr2R	5804796	5804969	+	31	5804859	882	subpeaks_1415	5'UTR (70.08%)
chr2R	5805154	5805285	+	30	5805213	882	subpeaks_1417	5'UTR (70.08%)
chr2R	5805286	5805379	+	29	5805314	882	subpeaks_1418	5'UTR (70.08%)
chr3L	7519541	7519619	+	64	7519581	881	subpeaks_160	5'UTR (70.08%)
chr3L	7519241	7519392	+	63	7519351	881	subpeaks_158	5'UTR (70.08%)
chr3L	7519620	7519719	+	29	7519689	881	subpeaks_161	Start codon (7.19%)
chr3L	7519393	7519540	+	28	7519492	881	subpeaks_159	5'UTR (70.08%)
chr3L	7519161	7519202	+	13	7519162	881	subpeaks_157	5'UTR (70.08%)
chrX	6094086	6094147	+	31	6094125	880	subpeaks_1034	5'UTR (70.08%)
chrX	6093994	6094085	+	28	6094050	880	subpeaks_1033	5'UTR (70.08%)
chrX	15892275	15892429	+	59	15892294	877	subpeaks_1296	5'UTR (70.08%)
chr3R	21236898	21237008	-	32	21236934	877	subpeaks_4283	5'UTR (70.08%)
chr3R	5086331	5086481	-	67	5086401	876	subpeaks_3963	5'UTR (70.08%)
chr3R	5086482	5086549	-	45	5086512	876	subpeaks_3964	5'UTR (70.08%)
chr3R	5086213	5086330	-	36	5086303	876	subpeaks_3962	5'UTR (70.08%)
chr3R	5086026	5086212	-	30	5086128	876	subpeaks_3961	5'UTR (70.08%)
chr3R	5085969	5086025	-	13	5086006	876	subpeaks_3960	Start codon (7.19%)
chr3R	24030620	24031096	-	0	2.40307e+07	876	WT-Female_head_m6A_IP_v_WT-Female_head_input_minus_peak_983	Start codon (7.19%)
chrX	9550457	9550652	-	73	9550543	873	subpeaks_3198	5'UTR (70.08%)
chrX	9729772	9729923	+	34	9729840	873	subpeaks_1135	5'UTR (70.08%)
chrX	9729976	9730080	+	34	9730052	873	subpeaks_1136	5'UTR (70.08%)
chrX	9730081	9730149	+	28	9730101	873	subpeaks_1137	5'UTR (70.08%)
chrX	12917727	12917857	+	44	12917821	871	subpeaks_1200	5'UTR (70.08%)
chrX	12917858	12917964	+	39	12917920	871	subpeaks_1201	5'UTR (70.08%)
chrX	12917965	12918014	+	31	12917981	871	subpeaks_1202	5'UTR (70.08%)
chrX	22468348	22468551	+	78	22468454	870	subpeaks_1392	3'UTR (6.94%)
chrX	22468552	22468707	+	14	22468706	870	subpeaks_1393	3'UTR (6.94%)
chr2L	17385071	17385217	+	60	17385137	867	subpeaks_755	5'UTR (70.08%)
chr2L	17384946	17385070	+	28	17385003	867	subpeaks_754	5'UTR (70.08%)
chr3L	9974859	9975042	+	23	9974994	867	subpeaks_225	5'UTR (70.08%)
chr2L	17385218	17385268	+	18	17385239	867	subpeaks_756	5'UTR (70.08%)
chr2L	17384864	17384900	+	15	17384883	867	subpeaks_753	5'UTR (70.08%)
chr2L	17385379	17385423	+	15	17385397	867	subpeaks_757	5'UTR (70.08%)
chr2L	2890470	2890532	+	33	2890501	866	subpeaks_502	5'UTR (70.08%)
chr2L	2890533	2890593	+	32	2890552	866	subpeaks_503	5'UTR (70.08%)
chr2L	2890173	2890311	+	28	2890277	866	subpeaks_500	5'UTR (70.08%)
chrX	4325419	4325615	+	27	4325478	866	subpeaks_963	5'UTR (70.08%)
chr2L	2890390	2890432	+	19	2890411	866	subpeaks_501	5'UTR (70.08%)
chr2L	18320528	18320697	+	36	18320586	865	subpeaks_767	Start codon (7.19%)
chr2L	18320456	18320527	+	32	18320484	865	subpeaks_766	5'UTR (70.08%)
chr2L	18320347	18320455	+	17	18320407	865	subpeaks_765	5'UTR (70.08%)
chr2L	19190420	19190629	+	38	19190458	863	subpeaks_779	5'UTR (70.08%)
chr2L	19190630	19190729	+	13	19190689	863	subpeaks_780	Start codon (7.19%)
chr3R	10133363	10133452	-	37	10133415	862	subpeaks_4085	5'UTR (70.08%)
chr3R	10133489	10133550	-	21	10133546	862	subpeaks_4087	5'UTR (70.08%)
chr3R	10133453	10133488	-	14	10133479	862	subpeaks_4086	5'UTR (70.08%)
chr3R	27736567	27736999	+	0	2.77366e+07	862	WT-Female_head_m6A_IP_v_WT-Female_head_input_plus_peak_1050	5'UTR (70.08%)
chrX	9030603	9030814	+	81	9030629	854	subpeaks_1123	5'UTR (70.08%)
chr3L	13228985	13229142	+	44	13229011	854	subpeaks_284	5'UTR (70.08%)
chr2R	25084092	25084180	-	37	25084129	854	subpeaks_3951	5'UTR (70.08%)
chr2R	25083903	25084007	-	34	25083976	854	subpeaks_3949	5'UTR (70.08%)
chr2R	25084008	25084091	-	30	25084038	854	subpeaks_3950	5'UTR (70.08%)
chrX	10309487	10309610	-	44	10309540	853	subpeaks_3240	Intron (8.79%)
chrX	10309370	10309486	-	27	10309460	853	subpeaks_3239	Intron (8.79%)
chrX	10309664	10309750	-	25	10309701	853	subpeaks_3242	Intron (8.79%)
chrX	10309611	10309663	-	19	10309642	853	subpeaks_3241	Intron (8.79%)
chrX	10309763	10309887	-	11	10309880	853	subpeaks_3243	Intron (8.79%)
chrX	12653942	12654101	+	89	12653981	852	subpeaks_1196	5'UTR (70.08%)
chrX	12654102	12654206	+	17	12654130	852	subpeaks_1197	5'UTR (70.08%)
chrX	8502509	8502574	+	46	8502540	846	subpeaks_1096	5'UTR (70.08%)
chrX	8502580	8502741	+	17	8502665	846	subpeaks_1097	5'UTR (70.08%)
chrX	18059804	18059888	-	41	18059843	844	subpeaks_3522	5'UTR (70.08%)
chr2L	18012823	18012992	+	35	18012859	844	subpeaks_760	5'UTR (70.08%)
chrX	18059954	18060019	-	26	18059973	844	subpeaks_3523	5'UTR (70.08%)
chrX	18060324	18060380	-	24	18060369	844	subpeaks_3526	5'UTR (70.08%)
chrX	18060097	18060252	-	22	18060165	844	subpeaks_3525	5'UTR (70.08%)
chr2L	18012630	18012753	+	21	18012710	844	subpeaks_759	5'UTR (70.08%)
chrX	18060020	18060092	-	20	18060050	844	subpeaks_3524	5'UTR (70.08%)
chrX	12988993	12989082	+	54	12989035	839	subpeaks_1223	5'UTR (70.08%)
chrX	12989083	12989148	+	27	12989110	839	subpeaks_1224	5'UTR (70.08%)
chrX	12988730	12988779	+	15	12988731	839	subpeaks_1222	5'UTR (70.08%)
chr2R	22592494	22592720	-	36	22592613	838	subpeaks_3929	5'UTR (70.08%)
chr2R	22592728	22592830	-	29	22592820	838	subpeaks_3930	5'UTR (70.08%)
chr3L	20772678	20772762	+	70	20772733	837	subpeaks_389	5'UTR (70.08%)
chr3L	20772763	20772849	+	51	20772803	837	subpeaks_390	5'UTR (70.08%)
chr3L	20772850	20772966	+	10	20772864	837	subpeaks_391	5'UTR (70.08%)
chrX	2743773	2743836	-	23	2743789	833	subpeaks_3057	5'UTR (70.08%)
chrX	2743837	2743880	-	16	2743866	833	subpeaks_3058	5'UTR (70.08%)
chrX	2743881	2743908	-	12	2743900	833	subpeaks_3059	5'UTR (70.08%)
chrX	2743699	2743772	-	11	2743721	833	subpeaks_3056	5'UTR (70.08%)
chr3R	26883639	26884034	+	0	2.68837e+07	833	WT-Female_head_m6A_IP_v_WT-Female_head_input_plus_peak_1048	Start codon (7.19%)
chr3L	4557541	4557656	+	28	4557571	831	subpeaks_89	5'UTR (70.08%)
chr3L	4557484	4557540	+	18	4557500	831	subpeaks_88	5'UTR (70.08%)
chr3L	4557814	4557877	+	12	4557836	831	subpeaks_91	5'UTR (70.08%)
chr3L	4557774	4557813	+	11	4557790	831	subpeaks_90	5'UTR (70.08%)
chr2R	22455254	22455333	+	26	22455300	830	subpeaks_1774	5'UTR (70.08%)
chr2R	22455334	22455394	+	26	22455362	830	subpeaks_1775	5'UTR (70.08%)
chr3L	21844979	21845209	+	22	21845153	829	subpeaks_405	5'UTR (70.08%)
chr3R	14740574	14740649	-	98	14740634	828	subpeaks_4191	5'UTR (70.08%)
chr3R	14740379	14740573	-	43	14740487	828	subpeaks_4190	Start codon (7.19%)
chr3L	21025262	21025435	-	37	21025339	828	subpeaks_2638	5'UTR (70.08%)
chr3L	21024961	21025073	-	25	21025042	828	subpeaks_2635	Start codon (7.19%)
chr3L	21025074	21025134	-	21	21025101	828	subpeaks_2636	5'UTR (70.08%)
chr3L	21025135	21025204	-	16	21025174	828	subpeaks_2637	5'UTR (70.08%)
chr2R	13501853	13502075	-	49	13501933	827	subpeaks_3756	Start codon (7.19%)
chr2R	13502086	13502167	-	11	13502162	827	subpeaks_3757	5'UTR (70.08%)
chr3L	9751419	9751537	-	25	9751519	826	subpeaks_2397	5'UTR (70.08%)
chr3L	9751333	9751418	-	23	9751371	826	subpeaks_2396	5'UTR (70.08%)
chr3R	19847424	19847568	+	46	19847522	824	subpeaks_2078	CDS (3.56%)
chr3R	19847576	19847642	+	24	19847593	824	subpeaks_2079	CDS (3.56%)
chrX	8410325	8410549	+	58	8410421	821	subpeaks_1090	5'UTR (70.08%)
chrX	8410550	8410633	+	45	8410576	821	subpeaks_1091	5'UTR (70.08%)
chrX	8410634	8410692	+	13	8410662	821	subpeaks_1092	5'UTR (70.08%)
chr2L	13483550	13483774	+	42	13483720	820	subpeaks_673	5'UTR (70.08%)
chr2L	13483775	13483825	+	15	13483799	820	subpeaks_674	5'UTR (70.08%)
chr2L	13483498	13483544	+	12	13483519	820	subpeaks_672	5'UTR (70.08%)
chr3L	18819640	18819761	-	32	18819698	818	subpeaks_2583	5'UTR (70.08%)
chr3L	18819545	18819639	-	26	18819593	818	subpeaks_2582	5'UTR (70.08%)
chr3L	18819805	18819923	-	25	18819859	818	subpeaks_2585	5'UTR (70.08%)
chr3L	18819762	18819804	-	19	18819786	818	subpeaks_2584	5'UTR (70.08%)
chr3L	18819924	18819966	-	11	18819937	818	subpeaks_2586	Intron (8.79%)
chr3L	18819485	18819544	-	10	18819518	818	subpeaks_2581	5'UTR (70.08%)
chr3R	5612833	5612877	-	36	5612864	813	subpeaks_3975	5'UTR (70.08%)
chr3R	5612676	5612832	-	30	5612787	813	subpeaks_3974	5'UTR (70.08%)
chr3R	5612517	5612657	-	17	5612612	813	subpeaks_3973	5'UTR (70.08%)
chrX	11493731	11493855	+	60	11493784	812	subpeaks_1160	5'UTR (70.08%)
chr3L	4414763	4414889	+	85	4414766	808	subpeaks_84	5'UTR (70.08%)
chr3L	13939969	13940088	+	30	13940033	805	subpeaks_294	Intron (8.79%)
chr3L	13939542	13939574	+	10	13939545	805	subpeaks_291	Intron (8.79%)
chr3L	13939748	13939813	+	10	13939766	805	subpeaks_292	Intron (8.79%)
chr3L	13939852	13939968	+	10	13939884	805	subpeaks_293	Intron (8.79%)
chr3R	8660084	8660235	-	103	8660157	804	subpeaks_4026	5'UTR (70.08%)
chr3R	8659979	8660077	-	15	8660024	804	subpeaks_4025	Start codon (7.19%)
chr2L	6647966	6648028	-	39	6648016	803	subpeaks_2759	5'UTR (70.08%)
chr2L	6647911	6647959	-	15	6647936	803	subpeaks_2758	5'UTR (70.08%)
chr3L	19794034	19794159	+	48	19794111	802	subpeaks_376	5'UTR (70.08%)
chrX	18535126	18535421	+	40	18535219	801	subpeaks_1356	5'UTR (70.08%)
chrX	18534973	18535125	+	32	18535074	801	subpeaks_1355	5'UTR (70.08%)
chrX	18534894	18534972	+	24	18534923	801	subpeaks_1354	5'UTR (70.08%)
chrX	18534674	18534806	+	21	18534685	801	subpeaks_1353	5'UTR (70.08%)
chr2L	8545110	8545215	+	21	8545137	799	subpeaks_614	5'UTR (70.08%)
chr2L	8544981	8545030	+	20	8544998	799	subpeaks_612	5'UTR (70.08%)
chr2L	8545031	8545109	+	14	8545065	799	subpeaks_613	5'UTR (70.08%)
chr3L	9799068	9799262	+	44	9799088	798	subpeaks_216	Start codon (7.19%)
chr2R	18673125	18673282	-	27	18673253	795	subpeaks_3873	5'UTR (70.08%)
chr2R	18673283	18673380	-	25	18673323	795	subpeaks_3874	5'UTR (70.08%)
chr3R	27657487	27657759	-	0	2.76576e+07	795	WT-Female_head_m6A_IP_v_WT-Female_head_input_minus_peak_1019	3'UTR (6.94%)
chr3R	11993095	11993192	-	62	11993136	794	subpeaks_4127	5'UTR (70.08%)
chr3R	11993019	11993094	-	16	11993066	794	subpeaks_4126	5'UTR (70.08%)
chr2R	8736161	8736267	+	40	8736180	793	subpeaks_1461	5'UTR (70.08%)
chr2R	8736268	8736353	+	20	8736322	793	subpeaks_1462	5'UTR (70.08%)
chr2R	8736354	8736409	+	20	8736376	793	subpeaks_1463	5'UTR (70.08%)
chr3L	9123786	9123842	-	38	9123824	790	subpeaks_2379	Intron (8.79%)
chr3L	9123643	9123783	-	33	9123750	790	subpeaks_2378	5'UTR (70.08%)
chr3L	9123843	9123871	-	26	9123860	790	subpeaks_2380	Intron (8.79%)
chr3L	20730731	20730845	+	24	20730810	789	subpeaks_388	5'UTR (70.08%)
chr3L	20730653	20730730	+	16	20730698	789	subpeaks_387	5'UTR (70.08%)
chr3L	15952141	15952334	-	86	15952270	782	subpeaks_2492	5'UTR (70.08%)
chr2L	6875088	6875221	+	35	6875163	780	subpeaks_563	5'UTR (70.08%)
chr2L	6874991	6875075	+	29	6875007	780	subpeaks_562	5'UTR (70.08%)
chrX	8650314	8650464	-	23	8650388	780	subpeaks_3173	5'UTR (70.08%)
chrX	8650211	8650313	-	21	8650258	780	subpeaks_3172	5'UTR (70.08%)
chr2L	6875341	6875431	+	19	6875369	780	subpeaks_564	5'UTR (70.08%)
chrX	8650114	8650197	-	14	8650179	780	subpeaks_3171	5'UTR (70.08%)
chr2R	9292058	9292180	+	23	9292083	777	subpeaks_1470	5'UTR (70.08%)
chr2R	9292012	9292057	+	20	9292022	777	subpeaks_1469	5'UTR (70.08%)
chr2L	14134777	14134853	+	44	14134794	775	subpeaks_699	5'UTR (70.08%)
chr2L	14134684	14134776	+	12	14134743	775	subpeaks_698	5'UTR (70.08%)
chr3L	13993159	13993280	-	29	13993226	774	subpeaks_2465	5'UTR (70.08%)
chr3L	540009	540087	-	25	540065	772	subpeaks_2147	5'UTR (70.08%)
chr3L	540092	540186	-	25	540130	772	subpeaks_2148	5'UTR (70.08%)
chr3L	539952	539989	-	12	539976	772	subpeaks_2146	5'UTR (70.08%)
chr3R	9326928	9327123	-	37	9327049	769	subpeaks_4058	Start codon (7.19%)
chr3R	9327124	9327257	-	35	9327218	769	subpeaks_4059	5'UTR (70.08%)
chr2R	22379768	22379941	+	31	22379792	769	subpeaks_1772	Start codon (7.19%)
chrX	5737557	5737706	-	29	5737641	769	subpeaks_3105	5'UTR (70.08%)
chrX	5737707	5737841	-	27	5737735	769	subpeaks_3106	5'UTR (70.08%)
chrX	5737866	5737912	-	21	5737901	769	subpeaks_3107	5'UTR (70.08%)
chrX	5737500	5737556	-	11	5737523	769	subpeaks_3104	5'UTR (70.08%)
chr2R	13845936	13846088	-	65	13846037	767	subpeaks_3768	5'UTR (70.08%)
chr3L	19232375	19232502	-	27	19232461	764	subpeaks_2603	5'UTR (70.08%)
chrX	11616576	11616709	+	52	11616619	763	subpeaks_1162	5'UTR (70.08%)
chrX	11616393	11616575	+	22	11616398	763	subpeaks_1161	5'UTR (70.08%)
chr3L	10665035	10665125	+	27	10665094	755	subpeaks_248	5'UTR (70.08%)
chr3L	10664917	10665034	+	16	10664921	755	subpeaks_247	5'UTR (70.08%)
chr3L	10665126	10665231	+	16	10665175	755	subpeaks_249	5'UTR (70.08%)
chr2R	7885630	7885780	-	25	7885704	754	subpeaks_3635	5'UTR (70.08%)
chr2R	7885791	7885839	-	24	7885825	754	subpeaks_3636	5'UTR (70.08%)
chrX	16532356	16532517	-	53	16532461	751	subpeaks_3451	Intron (8.79%)
chrX	16699145	16699321	-	119	16699309	750	subpeaks_3457	3'UTR (6.94%)
chr3R	21807599	21807715	-	41	21807687	749	subpeaks_4307	5'UTR (70.08%)
chr3L	3745950	3746023	-	33	3745999	744	subpeaks_2204	5'UTR (70.08%)
chr3L	3746024	3746096	-	19	3746071	744	subpeaks_2205	5'UTR (70.08%)
chr3L	3745874	3745949	-	18	3745923	744	subpeaks_2203	5'UTR (70.08%)
chrX	17160985	17161179	+	45	17161020	739	subpeaks_1335	Start codon (7.19%)
chrX	17160892	17160984	+	42	17160949	739	subpeaks_1334	5'UTR (70.08%)
chrX	17160829	17160891	+	26	17160839	739	subpeaks_1333	5'UTR (70.08%)
chr2L	1047956	1048014	-	62	1047988	738	subpeaks_2681	5'UTR (70.08%)
chr3L	16854278	16854467	+	44	16854418	736	subpeaks_343	5'UTR (70.08%)
chr3L	16853865	16853932	+	35	16853899	736	subpeaks_339	5'UTR (70.08%)
chr3L	16854022	16854141	+	31	16854083	736	subpeaks_341	5'UTR (70.08%)
chr3L	16853933	16854013	+	21	16853960	736	subpeaks_340	5'UTR (70.08%)
chr3L	16854183	16854269	+	18	16854211	736	subpeaks_342	5'UTR (70.08%)
chr3L	9829665	9829808	+	66	9829744	735	subpeaks_220	5'UTR (70.08%)
chr3L	9829809	9829909	+	66	9829840	735	subpeaks_221	5'UTR (70.08%)
chr3L	9829910	9830077	+	37	9829972	735	subpeaks_222	Start codon (7.19%)
chr3L	9829535	9829588	+	31	9829535	735	subpeaks_218	5'UTR (70.08%)
chr3L	9829589	9829664	+	24	9829607	735	subpeaks_219	5'UTR (70.08%)
chr4	90704	90814	+	29	90748	733	subpeaks_4	5'UTR (70.08%)
chr4	91100	91207	+	29	91168	733	subpeaks_8	5'UTR (70.08%)
chr4	90465	90584	+	22	90493	733	subpeaks_3	5'UTR (70.08%)
chr4	90815	90908	+	20	90858	733	subpeaks_5	5'UTR (70.08%)
chr4	90909	90973	+	12	90917	733	subpeaks_6	5'UTR (70.08%)
chr4	91314	91493	+	11	91396	733	subpeaks_9	CDS (3.56%)
chr4	90974	91061	+	11	90997	733	subpeaks_7	5'UTR (70.08%)
chr3R	4360096	4360204	+	44	4360137	730	subpeaks_1824	5'UTR (70.08%)
chr3R	4360205	4360289	+	14	4360253	730	subpeaks_1825	5'UTR (70.08%)
chr2L	19586818	19586938	+	30	19586879	726	subpeaks_785	5'UTR (70.08%)
chr2L	19586704	19586817	+	21	19586758	726	subpeaks_784	5'UTR (70.08%)
chr2R	8123937	8124136	+	79	8123937	725	subpeaks_1450	CDS (3.56%)
chrX	12633734	12633829	+	40	12633749	725	subpeaks_1194	5'UTR (70.08%)
chrX	12633830	12633957	+	26	12633856	725	subpeaks_1195	5'UTR (70.08%)
chr2L	19068864	19069055	-	33	19068992	724	subpeaks_2979	5'UTR (70.08%)
chr2L	19069056	19069071	-	16	19069068	724	subpeaks_2980	5'UTR (70.08%)
chr2L	1118694	1118835	-	79	1118828	721	subpeaks_2687	5'UTR (70.08%)
chr3L	4681526	4681650	-	22	4681569	721	subpeaks_2243	Intron (8.79%)
chrX	10744804	10744856	-	21	10744819	721	subpeaks_3258	5'UTR (70.08%)
chrX	10744743	10744803	-	20	10744769	721	subpeaks_3257	5'UTR (70.08%)
chrX	10744857	10744887	-	19	10744878	721	subpeaks_3259	5'UTR (70.08%)
chr3L	4681411	4681479	-	14	4681450	721	subpeaks_2242	5'UTR (70.08%)
chr2L	1118600	1118693	-	12	1118657	721	subpeaks_2686	5'UTR (70.08%)
chr3R	22720674	22720732	-	34	22720704	718	subpeaks_4313	5'UTR (70.08%)
chr3R	22720733	22720888	-	29	22720851	718	subpeaks_4314	5'UTR (70.08%)
chr3R	22720928	22720976	-	24	22720957	718	subpeaks_4316	5'UTR (70.08%)
chr3R	22720980	22721008	-	20	22721002	718	subpeaks_4317	5'UTR (70.08%)
chr3R	22720889	22720927	-	15	22720910	718	subpeaks_4315	5'UTR (70.08%)
chrX	12660719	12660781	+	32	12660745	714	subpeaks_1199	5'UTR (70.08%)
chrX	12660595	12660718	+	29	12660679	714	subpeaks_1198	5'UTR (70.08%)
chr2L	10388332	10388431	+	36	10388352	711	subpeaks_637	5'UTR (70.08%)
chr3L	2878917	2879040	-	29	2878946	711	subpeaks_2179	5'UTR (70.08%)
chr2R	24892280	24892434	+	30	24892326	710	subpeaks_1812	5'UTR (70.08%)
chr2R	24892435	24892554	+	23	24892469	710	subpeaks_1813	5'UTR (70.08%)
chr3L	15536224	15536331	+	52	15536262	708	subpeaks_329	5'UTR (70.08%)
chr3R	14723670	14723819	-	39	14723741	708	subpeaks_4186	5'UTR (70.08%)
chr3L	15535947	15536034	+	32	15535985	708	subpeaks_327	5'UTR (70.08%)
chr3R	14723560	14723661	-	25	14723598	708	subpeaks_4185	Start codon (7.19%)
chr3L	15536043	15536105	+	21	15536074	708	subpeaks_328	5'UTR (70.08%)
chr3R	14723981	14724073	-	15	14724034	708	subpeaks_4188	5'UTR (70.08%)
chr3R	14724078	14724126	-	14	14724107	708	subpeaks_4189	5'UTR (70.08%)
chr3R	14723873	14723980	-	10	14723920	708	subpeaks_4187	5'UTR (70.08%)
chrX	17589995	17590008	-	67	17589995	707	subpeaks_3489	Others (3.44%)
chr2R	23441212	23441225	-	67	23441212	707	subpeaks_3940	Others (3.44%)
chr3R	8477420	8477537	-	25	8477478	707	subpeaks_4024	5'UTR (70.08%)
chr2R	10078673	10078795	+	32	10078713	706	subpeaks_1497	5'UTR (70.08%)
chr2R	10078613	10078672	+	17	10078631	706	subpeaks_1496	5'UTR (70.08%)
chrX	5819040	5819153	+	79	5819060	705	subpeaks_1030	Start codon (7.19%)
chrX	16528276	16528482	-	64	16528360	705	subpeaks_3449	Intron (8.79%)
chr2L	9877918	9877958	-	51	9877943	705	subpeaks_2836	5'UTR (70.08%)
chr2L	9877758	9877917	-	41	9877858	705	subpeaks_2835	5'UTR (70.08%)
chrX	2659137	2659256	+	35	2659219	705	subpeaks_876	5'UTR (70.08%)
chr2L	9877703	9877757	-	31	9877724	705	subpeaks_2834	5'UTR (70.08%)
chrX	2659258	2659424	+	21	2659337	705	subpeaks_877	Start codon (7.19%)
chr2L	9877632	9877702	-	15	9877674	705	subpeaks_2833	5'UTR (70.08%)
chrX	16528238	16528275	-	15	16528264	705	subpeaks_3448	Intron (8.79%)
chrX	16528492	16528542	-	15	16528518	705	subpeaks_3450	Intron (8.79%)
chrX	16968303	16968383	-	31	16968331	703	subpeaks_3473	Intron (8.79%)
chrX	16968260	16968302	-	25	16968293	703	subpeaks_3472	Intron (8.79%)
chrX	16967918	16967982	-	17	16967962	703	subpeaks_3469	Intron (8.79%)
chrX	16968199	16968259	-	17	16968234	703	subpeaks_3471	Intron (8.79%)
chrX	16968134	16968172	-	11	16968149	703	subpeaks_3470	Intron (8.79%)
chr3R	28418275	28418940	+	0	2.84183e+07	703	WT-Female_head_m6A_IP_v_WT-Female_head_input_plus_peak_1057b	5'UTR (70.08%)
chr3L	6624318	6624409	+	23	6624345	702	subpeaks_137	5'UTR (70.08%)
chr3L	6624271	6624317	+	17	6624296	702	subpeaks_136	5'UTR (70.08%)
chr3L	6624504	6624580	+	17	6624539	702	subpeaks_138	Start codon (7.19%)
chr3L	6624186	6624270	+	11	6624236	702	subpeaks_135	5'UTR (70.08%)
chr2L	14409347	14409434	-	38	14409425	701	subpeaks_2921	5'UTR (70.08%)
chr2L	14409211	14409346	-	37	14409291	701	subpeaks_2920	5'UTR (70.08%)
chr2R	9744938	9745067	-	28	9745012	701	subpeaks_3669	5'UTR (70.08%)
chr2R	9745068	9745136	-	16	9745102	701	subpeaks_3670	5'UTR (70.08%)
chr2L	14409140	14409210	-	15	14409170	701	subpeaks_2919	5'UTR (70.08%)
chr2R	17087364	17087478	-	30	17087448	700	subpeaks_3836	5'UTR (70.08%)
chr2R	17087479	17087514	-	21	17087501	700	subpeaks_3837	5'UTR (70.08%)
chr3R	29773287	29773732	+	0	2.97734e+07	700	WT-Female_head_m6A_IP_v_WT-Female_head_input_plus_peak_1068	Start codon (7.19%)
chr2L	6109773	6109848	+	99	6109788	699	subpeaks_550	5'UTR (70.08%)
chr2L	6109941	6110121	+	73	6110077	699	subpeaks_552	5'UTR (70.08%)
chr2L	11210848	11210983	+	22	11210903	699	subpeaks_645	Intron (8.79%)
chr2L	6109849	6109940	+	21	6109874	699	subpeaks_551	5'UTR (70.08%)
chr2L	6110122	6110225	+	13	6110155	699	subpeaks_553	Start codon (7.19%)
chr2L	11210796	11210847	+	13	11210812	699	subpeaks_644	Intron (8.79%)
chr2L	11582447	11582567	+	27	11582493	698	subpeaks_653	5'UTR (70.08%)
chr2L	11582791	11582873	+	27	11582839	698	subpeaks_655	5'UTR (70.08%)
chr2L	11582669	11582779	+	23	11582731	698	subpeaks_654	5'UTR (70.08%)
chrX	14955879	14955927	+	19	14955899	698	subpeaks_1271	5'UTR (70.08%)
chrX	14955928	14956055	+	17	14956001	698	subpeaks_1272	5'UTR (70.08%)
chr2L	11582142	11582183	+	16	11582160	698	subpeaks_649	5'UTR (70.08%)
chr2L	11582256	11582293	+	11	11582275	698	subpeaks_650	5'UTR (70.08%)
chr2L	11582294	11582361	+	11	11582300	698	subpeaks_651	5'UTR (70.08%)
chr2L	11582374	11582446	+	10	11582424	698	subpeaks_652	5'UTR (70.08%)
chr2R	24133409	24133475	-	39	24133435	695	subpeaks_3946	5'UTR (70.08%)
chr2R	24133315	24133408	-	14	24133372	695	subpeaks_3945	5'UTR (70.08%)
chr2R	20316585	20316807	-	57	20316736	694	subpeaks_3895	5'UTR (70.08%)
chr2R	20316808	20316866	-	26	20316864	694	subpeaks_3896	5'UTR (70.08%)
chr2L	16000817	16000943	+	25	16000886	693	subpeaks_714	5'UTR (70.08%)
chr2L	16001007	16001077	+	16	16001036	693	subpeaks_716	5'UTR (70.08%)
chr2L	16000944	16001006	+	11	16000958	693	subpeaks_715	5'UTR (70.08%)
chr3L	3984655	3984824	+	51	3984686	692	subpeaks_80	5'UTR (70.08%)
chr3L	3984377	3984506	+	46	3984414	692	subpeaks_78	5'UTR (70.08%)
chr3R	14749806	14749904	+	43	14749834	692	subpeaks_1986	Intron (8.79%)
chr3L	3984511	3984654	+	33	3984568	692	subpeaks_79	5'UTR (70.08%)
chr3L	3984127	3984229	+	31	3984137	692	subpeaks_74	5'UTR (70.08%)
chr3R	14750038	14750164	+	29	14750076	692	subpeaks_1988	Intron (8.79%)
chr3L	3984230	3984273	+	20	3984250	692	subpeaks_75	5'UTR (70.08%)
chr3L	3984322	3984376	+	17	3984354	692	subpeaks_77	5'UTR (70.08%)
chr3R	14749630	14749729	+	17	14749665	692	subpeaks_1985	Intron (8.79%)
chr3R	14749572	14749629	+	14	14749598	692	subpeaks_1984	5'UTR (70.08%)
chr3R	14749922	14750037	+	13	14749993	692	subpeaks_1987	Intron (8.79%)
chr3L	3984274	3984321	+	11	3984295	692	subpeaks_76	5'UTR (70.08%)
chr3L	3984877	3984925	+	10	3984921	692	subpeaks_81	5'UTR (70.08%)
chr3L	7312037	7312137	-	48	7312095	691	subpeaks_2301	5'UTR (70.08%)
chr3L	7312138	7312190	-	21	7312189	691	subpeaks_2302	5'UTR (70.08%)
chrX	15175830	15175908	+	35	15175884	689	subpeaks_1273	5'UTR (70.08%)
chr2R	22037561	22037698	-	30	22037660	689	subpeaks_3905	5'UTR (70.08%)
chr3R	17921248	17921386	+	36	17921324	686	subpeaks_2033	5'UTR (70.08%)
chr3R	17921076	17921136	+	15	17921089	686	subpeaks_2032	5'UTR (70.08%)
chr3L	21662570	21662586	+	63	21662570	685	subpeaks_404	CDS (3.56%)
chr2L	15163510	15163520	+	63	15163510	685	subpeaks_711	Others (3.44%)
chr3R	5083981	5084102	-	58	5084057	685	subpeaks_3957	3'UTR (6.94%)
chr3R	5083791	5083930	-	42	5083859	685	subpeaks_3956	3'UTR (6.94%)
chr3R	5084186	5084240	-	29	5084239	685	subpeaks_3959	3'UTR (6.94%)
chr3R	5083638	5083665	-	17	5083638	685	subpeaks_3955	3'UTR (6.94%)
chr3R	5084103	5084185	-	17	5084120	685	subpeaks_3958	3'UTR (6.94%)
chr3R	14481524	14481623	-	36	14481606	684	subpeaks_4176	5'UTR (70.08%)
chr3L	2897332	2897429	+	35	2897357	684	subpeaks_52	5'UTR (70.08%)
chr3R	14481354	14481491	-	19	14481466	684	subpeaks_4175	5'UTR (70.08%)
chr3R	14481107	14481231	-	16	14481199	684	subpeaks_4174	5'UTR (70.08%)
chr2L	22756134	22756209	-	52	22756173	681	subpeaks_3021	5'UTR (70.08%)
chr2L	22756092	22756133	-	12	22756126	681	subpeaks_3020	Start codon (7.19%)
chrX	9579779	9579898	-	51	9579858	680	subpeaks_3200	5'UTR (70.08%)
chrX	9579650	9579717	-	19	9579686	680	subpeaks_3199	Start codon (7.19%)
chr3R	9705105	9705274	-	54	9705195	679	subpeaks_4077	5'UTR (70.08%)
chr3R	9705026	9705104	-	18	9705075	679	subpeaks_4076	5'UTR (70.08%)
chr2R	19358398	19358431	-	64	19358426	678	subpeaks_3877	Others (3.44%)
chr3L	1730638	1730798	-	50	1730735	678	subpeaks_2160	5'UTR (70.08%)
chr3L	1730799	1730947	-	41	1730932	678	subpeaks_2161	5'UTR (70.08%)
chr3L	1730527	1730624	-	12	1730601	678	subpeaks_2159	5'UTR (70.08%)
chr2L	9877399	9877498	-	71	9877426	677	subpeaks_2832	5'UTR (70.08%)
chr2L	9877299	9877398	-	31	9877356	677	subpeaks_2831	5'UTR (70.08%)
chr2L	9877153	9877246	-	19	9877178	677	subpeaks_2830	5'UTR (70.08%)
chr2L	9877110	9877152	-	17	9877131	677	subpeaks_2829	5'UTR (70.08%)
chr3R	11335352	11335496	+	76	11335432	675	subpeaks_1945	5'UTR (70.08%)
chr3R	11335019	11335108	+	47	11335078	675	subpeaks_1942	5'UTR (70.08%)
chr3R	11335535	11335624	+	18	11335554	675	subpeaks_1946	5'UTR (70.08%)
chr3R	11335109	11335160	+	17	11335127	675	subpeaks_1943	5'UTR (70.08%)
chr3R	11335225	11335256	+	10	11335240	675	subpeaks_1944	5'UTR (70.08%)
chr2R	18718445	18718557	+	48	18718538	673	subpeaks_1700	5'UTR (70.08%)
chr2R	18718186	18718392	+	34	18718354	673	subpeaks_1698	5'UTR (70.08%)
chr2R	18718393	18718444	+	17	18718422	673	subpeaks_1699	5'UTR (70.08%)
chr2R	18718699	18718948	+	13	18718763	673	subpeaks_1701	5'UTR (70.08%)
chr3L	4420651	4420683	+	99	4420663	672	subpeaks_85	Others (3.44%)
chrX	5636433	5636569	-	72	5636549	672	subpeaks_3098	5'UTR (70.08%)
chr3L	4420684	4420746	+	64	4420709	672	subpeaks_86	Others (3.44%)
chr2R	17394832	17394930	+	28	17394881	672	subpeaks_1662	5'UTR (70.08%)
chr2R	17394931	17395008	+	25	17394950	672	subpeaks_1663	5'UTR (70.08%)
chrX	5636373	5636431	-	11	5636411	672	subpeaks_3097	Start codon (7.19%)
chr2R	17394729	17394781	+	10	17394738	672	subpeaks_1661	5'UTR (70.08%)
chr2L	930061	930175	+	55	930097	670	subpeaks_457	5'UTR (70.08%)
chr3R	4660215	4660393	+	39	4660269	670	subpeaks_1829	5'UTR (70.08%)
chr2L	13835711	13835897	+	20	13835853	670	subpeaks_686	5'UTR (70.08%)
chr3R	4660001	4660114	+	13	4660063	670	subpeaks_1828	5'UTR (70.08%)
chr2L	930176	930278	+	11	930248	670	subpeaks_458	5'UTR (70.08%)
chr2R	6829616	6829707	+	25	6829632	667	subpeaks_1428	5'UTR (70.08%)
chr2R	6829708	6829826	+	16	6829774	667	subpeaks_1429	5'UTR (70.08%)
chr2R	6829827	6829867	+	12	6829850	667	subpeaks_1430	5'UTR (70.08%)
chr2R	11106533	11106674	-	35	11106637	666	subpeaks_3711	5'UTR (70.08%)
chr2R	11106122	11106265	-	21	11106199	666	subpeaks_3708	5'UTR (70.08%)
chr2R	11106399	11106460	-	13	11106432	666	subpeaks_3710	5'UTR (70.08%)
chr2R	11106266	11106377	-	11	11106318	666	subpeaks_3709	5'UTR (70.08%)
chr2R	14728786	14728811	-	63	14728804	664	subpeaks_3793	Others (3.44%)
chrX	18855739	18855768	-	49	18855753	662	subpeaks_3538	Others (3.44%)
chrX	18855682	18855719	-	28	18855700	662	subpeaks_3537	Others (3.44%)
chr3R	9394245	9394345	-	42	9394292	659	subpeaks_4061	5'UTR (70.08%)
chrX	10813782	10813943	-	25	10813911	659	subpeaks_3263	5'UTR (70.08%)
chrX	10813946	10814048	-	21	10813979	659	subpeaks_3264	5'UTR (70.08%)
chrX	2643119	2643301	+	42	2643228	657	subpeaks_873	5'UTR (70.08%)
chr2L	7976328	7976483	-	23	7976424	657	subpeaks_2794	5'UTR (70.08%)
chrX	16216309	16216493	-	23	16216393	657	subpeaks_3418	5'UTR (70.08%)
chr2L	7976681	7976740	-	22	7976731	657	subpeaks_2797	5'UTR (70.08%)
chrX	2643326	2643601	+	17	2643373	657	subpeaks_874	5'UTR (70.08%)
chr2L	7976611	7976680	-	17	7976651	657	subpeaks_2796	5'UTR (70.08%)
chr2L	7976528	7976610	-	15	7976583	657	subpeaks_2795	5'UTR (70.08%)
chrX	16216494	16216534	-	15	16216523	657	subpeaks_3419	5'UTR (70.08%)
chr3R	25472384	25472957	-	0	2.54724e+07	657	WT-Female_head_m6A_IP_v_WT-Female_head_input_minus_peak_999b	5'UTR (70.08%)
chr3R	23696899	23697109	+	0	2.3697e+07	656	WT-Female_head_m6A_IP_v_WT-Female_head_input_plus_peak_1003	Others (3.44%)
chr3L	6979777	6979952	-	48	6979871	654	subpeaks_2288	5'UTR (70.08%)
chr3L	21972166	21972242	+	45	21972228	654	subpeaks_407	CDS (3.56%)
chr3L	6979688	6979776	-	32	6979738	654	subpeaks_2287	5'UTR (70.08%)
chrX	16423118	16423192	+	26	16423161	654	subpeaks_1320	5'UTR (70.08%)
chr3L	6979586	6979687	-	24	6979641	654	subpeaks_2286	Start codon (7.19%)
chrX	16423017	16423117	+	18	16423043	654	subpeaks_1319	5'UTR (70.08%)
chr3L	5577133	5577201	-	102	5577166	652	subpeaks_2272	5'UTR (70.08%)
chr3R	12547914	12548017	-	33	12547972	652	subpeaks_4131	5'UTR (70.08%)
chr3R	12548027	12548135	-	11	12548077	652	subpeaks_4132	5'UTR (70.08%)
chr3R	31405585	31405944	+	0	3.14056e+07	651	WT-Female_head_m6A_IP_v_WT-Female_head_input_plus_peak_1082	5'UTR (70.08%)
chr2R	19164477	19164557	+	28	19164522	650	subpeaks_1713	Intron (8.79%)
chr2R	19164399	19164456	+	14	19164415	650	subpeaks_1712	Intron (8.79%)
chr3L	5751916	5752020	-	48	5751980	649	subpeaks_2274	5'UTR (70.08%)
chr2R	18652561	18652693	-	27	18652628	649	subpeaks_3872	5'UTR (70.08%)
chr3L	5751853	5751908	-	13	5751875	649	subpeaks_2273	5'UTR (70.08%)
chr3L	22824399	22824478	-	26	22824446	647	subpeaks_2648	5'UTR (70.08%)
chr3L	22824579	22824629	-	19	22824627	647	subpeaks_2650	5'UTR (70.08%)
chr3L	22824479	22824578	-	15	22824518	647	subpeaks_2649	5'UTR (70.08%)
chr2R	24815143	24815259	+	27	24815209	646	subpeaks_1808	5'UTR (70.08%)
chr2R	24815286	24815363	+	14	24815315	646	subpeaks_1809	5'UTR (70.08%)
chr2R	24815002	24815106	+	10	24815057	646	subpeaks_1807	5'UTR (70.08%)
chr3L	8064007	8064144	+	32	8064061	642	subpeaks_169	5'UTR (70.08%)
chrX	1134623	1134753	-	28	1134680	642	subpeaks_3031	5'UTR (70.08%)
chr3L	1463951	1464032	+	22	1464001	642	subpeaks_35	5'UTR (70.08%)
chrX	1134351	1134478	-	22	1134437	642	subpeaks_3029	5'UTR (70.08%)
chrX	1134490	1134622	-	21	1134595	642	subpeaks_3030	5'UTR (70.08%)
chr3L	1464033	1464100	+	16	1464071	642	subpeaks_36	5'UTR (70.08%)
chr3L	8064270	8064372	+	14	8064298	642	subpeaks_170	5'UTR (70.08%)
chr3L	2198025	2198051	+	37	2198025	641	subpeaks_48	3'UTR (6.94%)
chr2R	17593151	17593280	+	30	17593239	641	subpeaks_1669	5'UTR (70.08%)
chr3L	2198076	2198111	+	23	2198091	641	subpeaks_49	3'UTR (6.94%)
chr2L	19606979	19607084	+	23	19607060	641	subpeaks_788	5'UTR (70.08%)
chr2L	19606810	19606886	+	13	19606852	641	subpeaks_786	5'UTR (70.08%)
chr2L	19606890	19606973	+	10	19606913	641	subpeaks_787	5'UTR (70.08%)
chr2R	17593066	17593150	+	10	17593087	641	subpeaks_1668	5'UTR (70.08%)
chr3R	21973396	21974076	+	0	2.19735e+07	640	WT-Female_head_m6A_IP_v_WT-Female_head_input_plus_peak_979b	Intron (8.79%)
chr3L	4363848	4363968	-	29	4363916	639	subpeaks_2232	Start codon (7.19%)
chr3L	4363787	4363847	-	15	4363817	639	subpeaks_2231	CDS (3.56%)
chr3R	12562716	12562801	-	36	12562770	638	subpeaks_4140	5'UTR (70.08%)
chr2L	10800807	10800948	-	30	10800922	638	subpeaks_2859	5'UTR (70.08%)
chr3R	12562616	12562707	-	29	12562672	638	subpeaks_4139	5'UTR (70.08%)
chr3R	12562838	12562970	-	17	12562940	638	subpeaks_4141	5'UTR (70.08%)
chr3R	12563013	12563048	-	16	12563037	638	subpeaks_4143	5'UTR (70.08%)
chr3R	12562971	12563012	-	13	12562998	638	subpeaks_4142	5'UTR (70.08%)
chr2R	18629250	18629267	-	89	18629259	637	subpeaks_3871	Others (3.44%)
chr2L	12504289	12504433	-	25	12504385	636	subpeaks_2880	5'UTR (70.08%)
chr2L	12504635	12504723	-	22	12504714	636	subpeaks_2884	5'UTR (70.08%)
chr2L	12504198	12504288	-	21	12504235	636	subpeaks_2879	5'UTR (70.08%)
chr2L	12504500	12504550	-	15	12504514	636	subpeaks_2882	5'UTR (70.08%)
chr2L	12504434	12504499	-	12	12504457	636	subpeaks_2881	5'UTR (70.08%)
chr2L	12504551	12504634	-	10	12504570	636	subpeaks_2883	5'UTR (70.08%)
chrX	8483164	8483192	-	59	8483188	635	subpeaks_3169	Intron (8.79%)
chr3L	3139754	3139848	-	34	3139813	635	subpeaks_2182	5'UTR (70.08%)
chr3L	11197401	11197466	-	30	11197446	635	subpeaks_2409	5'UTR (70.08%)
chr3R	5257187	5257315	+	28	5257255	635	subpeaks_1831	5'UTR (70.08%)
chr3R	5257328	5257452	+	26	5257376	635	subpeaks_1832	5'UTR (70.08%)
chr3R	5257453	5257495	+	11	5257460	635	subpeaks_1833	5'UTR (70.08%)
chr3R	30559891	30560141	-	0	3.056e+07	635	WT-Female_head_m6A_IP_v_WT-Female_head_input_minus_peak_1041	5'UTR (70.08%)
chr3R	29619227	29619570	+	0	2.96193e+07	635	WT-Female_head_m6A_IP_v_WT-Female_head_input_plus_peak_1067	Start codon (7.19%)
chr2R	12613873	12614019	+	80	12613943	633	subpeaks_1567	5'UTR (70.08%)
chr2R	12614121	12614302	+	66	12614206	633	subpeaks_1568	5'UTR (70.08%)
chr2R	12613587	12613665	+	31	12613608	633	subpeaks_1564	5'UTR (70.08%)
chr2R	12613667	12613804	+	29	12613765	633	subpeaks_1565	5'UTR (70.08%)
chr2R	12613809	12613872	+	11	12613843	633	subpeaks_1566	5'UTR (70.08%)
chrX	15075889	15076121	-	67	15076000	629	subpeaks_3366	Start codon (7.19%)
chrX	15075814	15075888	-	11	15075855	629	subpeaks_3365	CDS (3.56%)
chr3R	21268814	21268915	-	66	21268851	627	subpeaks_4285	5'UTR (70.08%)
chr3R	7652954	7652970	+	59	7652954	627	subpeaks_1855	Others (3.44%)
chr2R	11429210	11429379	-	47	11429310	627	subpeaks_3715	5'UTR (70.08%)
chr3R	21268916	21268944	-	46	21268933	627	subpeaks_4286	5'UTR (70.08%)
chr2R	15727495	15727570	+	35	15727522	627	subpeaks_1619	5'UTR (70.08%)
chrX	13703636	13703749	+	34	13703673	627	subpeaks_1247	5'UTR (70.08%)
chr2R	11429542	11429637	-	30	11429628	627	subpeaks_3718	5'UTR (70.08%)
chr2R	11429055	11429143	-	18	11429105	627	subpeaks_3714	Start codon (7.19%)
chr3R	21268771	21268813	-	13	21268793	627	subpeaks_4284	Start codon (7.19%)
chr2R	11429447	11429530	-	12	11429485	627	subpeaks_3717	5'UTR (70.08%)
chr2R	11429380	11429444	-	10	11429409	627	subpeaks_3716	5'UTR (70.08%)
chr3R	17718063	17718136	-	48	17718103	626	subpeaks_4223	5'UTR (70.08%)
chr2L	17752072	17752274	-	21	17752180	625	subpeaks_2961	5'UTR (70.08%)
chr2L	17751986	17752071	-	12	17752048	625	subpeaks_2960	5'UTR (70.08%)
chr3R	12561495	12561628	-	46	12561583	624	subpeaks_4136	5'UTR (70.08%)
chr3R	12561688	12561739	-	41	12561718	624	subpeaks_4138	5'UTR (70.08%)
chr3R	12561629	12561687	-	18	12561663	624	subpeaks_4137	5'UTR (70.08%)
chr3R	12561385	12561482	-	14	12561453	624	subpeaks_4135	5'UTR (70.08%)
chr2L	15962003	15962067	-	29	15962043	621	subpeaks_2934	5'UTR (70.08%)
chr2L	15962103	15962189	-	19	15962171	621	subpeaks_2935	5'UTR (70.08%)
chrX	8760939	8760954	-	182	8760949	620	subpeaks_3175	Intron (8.79%)
chr2L	7976914	7977071	-	33	7977022	619	subpeaks_2798	5'UTR (70.08%)
chr3R	7504902	7505060	-	29	7504984	619	subpeaks_4000	5'UTR (70.08%)
chr3R	7504701	7504835	-	20	7504755	619	subpeaks_3999	5'UTR (70.08%)
chr3R	7504605	7504700	-	18	7504678	619	subpeaks_3998	5'UTR (70.08%)
chr3L	21770229	21770310	-	48	21770281	616	subpeaks_2643	5'UTR (70.08%)
chr3L	21770096	21770204	-	20	21770143	616	subpeaks_2642	5'UTR (70.08%)
chr3L	21770003	21770093	-	13	21770056	616	subpeaks_2641	5'UTR (70.08%)
chr2R	10192129	10192207	-	20	10192182	615	subpeaks_3686	5'UTR (70.08%)
chr2R	10192063	10192128	-	18	10192102	615	subpeaks_3685	5'UTR (70.08%)
chr2L	6083547	6083656	+	36	6083615	614	subpeaks_548	5'UTR (70.08%)
chr2L	4822697	4822799	+	31	4822764	614	subpeaks_526	5'UTR (70.08%)
chr2L	6083046	6083174	+	31	6083141	614	subpeaks_544	5'UTR (70.08%)
chr2L	4822258	4822358	+	29	4822285	614	subpeaks_522	5'UTR (70.08%)
chr2L	4822814	4822989	+	28	4822861	614	subpeaks_527	5'UTR (70.08%)
chr2L	4822129	4822252	+	26	4822143	614	subpeaks_521	5'UTR (70.08%)
chr3R	11804269	11804369	-	26	11804319	614	subpeaks_4119	5'UTR (70.08%)
chr2L	6082813	6082943	+	22	6082839	614	subpeaks_543	5'UTR (70.08%)
chr2L	6083339	6083437	+	22	6083402	614	subpeaks_546	5'UTR (70.08%)
chr2L	6083451	6083546	+	21	6083507	614	subpeaks_547	5'UTR (70.08%)
chr2R	15155521	15155563	+	21	15155534	614	subpeaks_1609	5'UTR (70.08%)
chr2R	15155667	15155717	+	20	15155693	614	subpeaks_1611	5'UTR (70.08%)
chr3R	11804193	11804268	-	20	11804240	614	subpeaks_4118	5'UTR (70.08%)
chr2L	4822457	4822521	+	16	4822479	614	subpeaks_524	5'UTR (70.08%)
chr2L	4822401	4822453	+	14	4822429	614	subpeaks_523	5'UTR (70.08%)
chr2L	6083175	6083263	+	14	6083206	614	subpeaks_545	5'UTR (70.08%)
chr2R	15155825	15155905	+	14	15155860	614	subpeaks_1612	5'UTR (70.08%)
chr2R	15155564	15155601	+	13	15155590	614	subpeaks_1610	5'UTR (70.08%)
chr2L	4822522	4822696	+	12	4822616	614	subpeaks_525	5'UTR (70.08%)
chr4	69687	69764	+	30	69733	612	subpeaks_2	5'UTR (70.08%)
chr4	69571	69657	+	16	69595	612	subpeaks_1	5'UTR (70.08%)
chr2R	22061125	22061302	+	29	22061155	611	subpeaks_1767	5'UTR (70.08%)
chr3L	10481539	10481633	+	26	10481602	611	subpeaks_231	5'UTR (70.08%)
chr3L	10481887	10481947	+	24	10481934	611	subpeaks_234	5'UTR (70.08%)
chr2R	22060993	22061121	+	20	22061052	611	subpeaks_1766	5'UTR (70.08%)
chr2R	22061336	22061447	+	19	22061417	611	subpeaks_1768	5'UTR (70.08%)
chr2R	22061448	22061522	+	16	22061496	611	subpeaks_1769	5'UTR (70.08%)
chr3L	10481634	10481716	+	12	10481674	611	subpeaks_232	5'UTR (70.08%)
chr3L	10481821	10481886	+	12	10481844	611	subpeaks_233	5'UTR (70.08%)
chr2R	16399173	16399257	+	26	16399197	609	subpeaks_1634	CDS (3.56%)
chr2R	16399101	16399172	+	20	16399142	609	subpeaks_1633	CDS (3.56%)
chr2R	16399028	16399100	+	10	16399057	609	subpeaks_1632	Start codon (7.19%)
chr2L	8699091	8699154	-	36	8699132	608	subpeaks_2810	5'UTR (70.08%)
chrX	13034669	13034834	+	23	13034743	608	subpeaks_1225	5'UTR (70.08%)
chrX	13034896	13035060	+	20	13034957	608	subpeaks_1227	5'UTR (70.08%)
chrX	13034849	13034885	+	14	13034866	608	subpeaks_1226	5'UTR (70.08%)
chr2L	8699250	8699364	-	13	8699304	608	subpeaks_2812	5'UTR (70.08%)
chr2L	8699155	8699249	-	11	8699217	608	subpeaks_2811	5'UTR (70.08%)
chr2L	8699015	8699080	-	10	8699051	608	subpeaks_2809	5'UTR (70.08%)
chr2L	2873784	2873900	-	53	2873859	607	subpeaks_2703	5'UTR (70.08%)
chr2L	2874020	2874165	-	39	2874104	607	subpeaks_2706	5'UTR (70.08%)
chrX	15593306	15593411	-	33	15593379	607	subpeaks_3376	5'UTR (70.08%)
chr2L	2873715	2873776	-	13	2873729	607	subpeaks_2702	5'UTR (70.08%)
chr2L	2873935	2874019	-	12	2873963	607	subpeaks_2705	5'UTR (70.08%)
chr2L	2873662	2873714	-	11	2873697	607	subpeaks_2701	Start codon (7.19%)
chr2L	2873901	2873932	-	10	2873907	607	subpeaks_2704	5'UTR (70.08%)
chr2L	21051754	21051882	-	33	21051803	604	subpeaks_3011	Start codon (7.19%)
chr2L	21051614	21051705	-	13	21051644	604	subpeaks_3010	Intron (8.79%)
chr2L	21051270	21051321	-	12	21051295	604	subpeaks_3007	5'UTR (70.08%)
chr2L	21051336	21051430	-	12	21051370	604	subpeaks_3008	5'UTR (70.08%)
chr2L	21051513	21051613	-	12	21051585	604	subpeaks_3009	Intron (8.79%)
chrX	1411910	1412040	+	49	1411959	603	subpeaks_840	5'UTR (70.08%)
chr3R	26230528	26230849	+	0	2.62306e+07	603	WT-Female_head_m6A_IP_v_WT-Female_head_input_plus_peak_1038	Start codon (7.19%)
chr2R	20330223	20330328	+	61	20330244	602	subpeaks_1740	CDS (3.56%)
chr2R	20330104	20330169	+	43	20330150	602	subpeaks_1739	CDS (3.56%)
chr2R	20330394	20330451	+	15	20330436	602	subpeaks_1741	3'UTR (6.94%)
chr3R	12560698	12560986	-	50	12560954	601	subpeaks_4133	Start codon (7.19%)
chr3R	12560987	12561025	-	40	12561013	601	subpeaks_4134	5'UTR (70.08%)
chr2R	21481015	21481107	-	30	21481070	600	subpeaks_3904	5'UTR (70.08%)
chr3R	20437955	20438101	-	17	20438043	597	subpeaks_4274	5'UTR (70.08%)
[truncated: 2,687 more rows]
