# Supplementary material for: A neural m6A/Ythdf pathway is required for learning and memory in Drosophila
Source: Nat Commun. 2021 Mar 5;12:1458. doi: 10.1038/s41467-021-21537-1 (PMC7935873; doi:10.1038/s41467-021-21537-1)
Supplement: Supplementary file 7 — Supplementary Data 4 [file 41467_2021_21537_MOESM7_ESM.xlsx]

## Sheet: head CIMs
seqnames	start	end	name	m/k	strand
chr2L	1009808	1009809	WT-Female_head_m6A_IP_chr2L_r_c163[k=17][m=2]_TAACA	0.117647	-
chr2L	1010137	1010138	WT-Female_head_m6A_IP_chr2L_r_c168[k=25][m=2]_ATACG	0.08	-
chr2L	1010173	1010174	WT-Female_head_m6A_IP_chr2L_r_c169[k=24][m=2]_AAACT	0.0833333	-
chr2L	1010209	1010210	WT-Female_head_m6A_IP_chr2L_r_c171[k=25][m=2]_GAACA	0.08	-
chr2L	1010236	1010237	WT-Female_head_m6A_IP_chr2L_r_c173[k=40][m=2]_ACACC	0.05	-
chr2L	1010300	1010301	WT-Female_head_m6A_IP_chr2L_r_c176[k=27][m=2]_GTACT	0.0740741	-
chr2L	1010792	1010793	WT-Female_head_m6A_IP_chr2L_r_c183[k=54][m=2]_TGACA	0.037037	-
chr2L	1011036	1011037	WT-Female_head_m6A_IP_chr2L_r_c187[k=35][m=2]_GCACA	0.0571429	-
chr2L	1011134	1011135	WT-Female_head_m6A_IP_chr2L_r_c191[k=23][m=2]_GAACG	0.0869565	-
chr2L	1011154	1011155	WT-Female_head_m6A_IP_chr2L_r_c192[k=32][m=2]_CGACT	0.0625	-
chr2L	1011336	1011337	WT-Female_head_m6A_IP_chr2L_r_c197[k=36][m=2]_AAACC	0.0555556	-
chr2L	1011484	1011485	WT-Female_head_m6A_IP_chr2L_r_c201[k=32][m=2]_ACACA	0.0625	-
chr2L	1012024	1012025	WT-Female_head_m6A_IP_chr2L_r_c211[k=29][m=2]_TTACA	0.0689655	-
chr2L	1012064	1012065	WT-Female_head_m6A_IP_chr2L_r_c212[k=38][m=2]_TTACA	0.0526316	-
chr2L	1012352	1012353	WT-Female_head_m6A_IP_chr2L_r_c217[k=43][m=2]_GGACG	0.0465116	-
chr2L	1012434	1012435	WT-Female_head_m6A_IP_chr2L_r_c220[k=71][m=2]_CGACC	0.028169	-
chr2L	1012440	1012441	WT-Female_head_m6A_IP_chr2L_r_c221[k=59][m=4]_ATACA	0.0677966	-
chr2L	1012448	1012449	WT-Female_head_m6A_IP_chr2L_r_c222[k=41][m=2]_ATACA	0.0487805	-
chr2L	1012536	1012537	WT-Female_head_m6A_IP_chr2L_r_c226[k=41][m=2]_GAACA	0.0487805	-
chr2L	1012702	1012703	WT-Female_head_m6A_IP_chr2L_r_c231[k=30][m=2]_CCACA	0.0666667	-
chr2L	1012921	1012922	WT-Female_head_m6A_IP_chr2L_r_c234[k=28][m=2]_ACACT	0.0714286	-
chr2L	1013147	1013148	WT-Female_head_m6A_IP_chr2L_r_c238[k=36][m=2]_CAACC	0.0555556	-
chr2L	1013317	1013318	WT-Female_head_m6A_IP_chr2L_r_c240[k=22][m=3]_ATACA	0.136364	-
chr2L	1013555	1013556	WT-Female_head_m6A_IP_chr2L_r_c245[k=27][m=2]_ATACA	0.0740741	-
chr2L	1014285	1014286	WT-Female_head_m6A_IP_chr2L_r_c253[k=12][m=2]_CAACA	0.166667	-
chr2L	1015047	1015048	WT-Female_head_m6A_IP_chr2L_r_c258[k=11][m=2]_AAACG	0.181818	-
chr2L	1015326	1015327	WT-Female_head_m6A_IP_chr2L_r_c260[k=17][m=2]_GGACA	0.117647	-
chr2L	1015345	1015346	WT-Female_head_m6A_IP_chr2L_r_c261[k=16][m=2]_GAACA	0.125	-
chr2L	1015353	1015354	WT-Female_head_m6A_IP_chr2L_r_c262[k=20][m=2]_GCACT	0.1	-
chr2L	1015693	1015694	WT-Female_head_m6A_IP_chr2L_r_c269[k=17][m=2]_CCACA	0.117647	-
chr2L	1016204	1016205	WT-Female_head_m6A_IP_chr2L_r_c278[k=33][m=3]_GCACT	0.0909091	-
chr2L	1016252	1016253	WT-Female_head_m6A_IP_chr2L_r_c280[k=18][m=2]_CAACG	0.111111	-
chr2L	1016903	1016904	WT-Female_head_m6A_IP_chr2L_r_c289[k=9][m=2]_GAACG	0.222222	-
chr2L	1017353	1017354	WT-Female_head_m6A_IP_chr2L_r_c293[k=7][m=2]_CTACC	0.285714	-
chr2L	1017406	1017407	WT-Female_head_m6A_IP_chr2L_r_c294[k=5][m=2]_GAACC	0.4	-
chr2L	1017764	1017765	WT-Female_head_m6A_IP_chr2L_r_c296[k=5][m=2]_CAACA	0.4	-
chr2L	10201723	10201724	WT-Female_head_m6A_IP_chr2L_f_c2327[k=23][m=3]_CTACA	0.130435	+
chr2L	10201795	10201796	WT-Female_head_m6A_IP_chr2L_f_c2331[k=21][m=2]_TAACC	0.0952381	+
chr2L	10201951	10201952	WT-Female_head_m6A_IP_chr2L_f_c2335[k=25][m=4]_AAACA	0.16	+
chr2L	10201959	10201960	WT-Female_head_m6A_IP_chr2L_f_c2336[k=33][m=2]_CCACC	0.0606061	+
chr2L	10201996	10201997	WT-Female_head_m6A_IP_chr2L_f_c2338[k=34][m=2]_CAACG	0.0588235	+
chr2L	10202131	10202132	WT-Female_head_m6A_IP_chr2L_f_c2341[k=32][m=2]_TTACT	0.0625	+
chr2L	10215784	10215785	WT-Female_head_m6A_IP_chr2L_r_c2075[k=5][m=2]_ATACT	0.4	-
chr2L	10222078	10222079	WT-Female_head_m6A_IP_chr2L_f_c2344[k=7][m=2]_TCACG	0.285714	+
chr2L	10243183	10243184	WT-Female_head_m6A_IP_chr2L_r_c2081[k=5][m=2]_AGACT	0.4	-
chr2L	10254776	10254777	WT-Female_head_m6A_IP_chr2L_r_c2091[k=5][m=2]_GAACA	0.4	-
chr2L	10283584	10283585	WT-Female_head_m6A_IP_chr2L_r_c2107[k=5][m=2]_GCACA	0.4	-
chr2L	10304114	10304115	WT-Female_head_m6A_IP_chr2L_r_c2122[k=5][m=2]_TCACA	0.4	-
chr2L	10342362	10342363	WT-Female_head_m6A_IP_chr2L_f_c2364[k=7][m=2]_AAACT	0.285714	+
chr2L	10357043	10357044	WT-Female_head_m6A_IP_chr2L_f_c2370[k=4][m=2]_CAACA	0.5	+
chr2L	10400343	10400344	WT-Female_head_m6A_IP_chr2L_f_c2386[k=4][m=2]_AAACG	0.5	+
chr2L	10408789	10408790	WT-Female_head_m6A_IP_chr2L_f_c2397[k=5][m=2]_GAACG	0.4	+
chr2L	10408873	10408874	WT-Female_head_m6A_IP_chr2L_f_c2398[k=7][m=2]_GCACG	0.285714	+
chr2L	10409238	10409239	WT-Female_head_m6A_IP_chr2L_f_c2409[k=26][m=3]_GAACT	0.115385	+
chr2L	10409793	10409794	WT-Female_head_m6A_IP_chr2L_f_c2414[k=37][m=3]_ATACT	0.0810811	+
chr2L	10410007	10410008	WT-Female_head_m6A_IP_chr2L_f_c2421[k=82][m=2]_GCACA	0.0243902	+
chr2L	10410046	10410047	WT-Female_head_m6A_IP_chr2L_f_c2422[k=39][m=2]_CTACA	0.0512821	+
chr2L	10410292	10410293	WT-Female_head_m6A_IP_chr2L_f_c2426[k=25][m=2]_GAACT	0.08	+
chr2L	10410337	10410338	WT-Female_head_m6A_IP_chr2L_f_c2429[k=38][m=4]_CTACT	0.105263	+
chr2L	10428019	10428020	WT-Female_head_m6A_IP_chr2L_f_c2437[k=8][m=2]_AAACT	0.25	+
chr2L	10462299	10462300	WT-Female_head_m6A_IP_chr2L_f_c2449[k=6][m=2]_CGACT	0.333333	+
chr2L	10477356	10477357	WT-Female_head_m6A_IP_chr2L_f_c2450[k=6][m=2]_AAACT	0.333333	+
chr2L	1047995	1047996	WT-Female_head_m6A_IP_chr2L_r_c306[k=40][m=2]_GGACT	0.05	-
chr2L	10545235	10545236	WT-Female_head_m6A_IP_chr2L_f_c2461[k=26][m=2]_AAACG	0.0769231	+
chr2L	10545283	10545284	WT-Female_head_m6A_IP_chr2L_f_c2462[k=6][m=2]_AGACA	0.333333	+
chr2L	10684392	10684393	WT-Female_head_m6A_IP_chr2L_r_c2196[k=37][m=2]_TCACT	0.0540541	-
chr2L	10686530	10686531	WT-Female_head_m6A_IP_chr2L_r_c2197[k=4][m=2]_GGACG	0.5	-
chr2L	10693022	10693023	WT-Female_head_m6A_IP_chr2L_r_c2202[k=76][m=2]_TTACC	0.0263158	-
chr2L	10693254	10693255	WT-Female_head_m6A_IP_chr2L_r_c2205[k=49][m=2]_GCACA	0.0408163	-
chr2L	10733455	10733456	WT-Female_head_m6A_IP_chr2L_r_c2232[k=5][m=2]_GTACA	0.4	-
chr2L	10755971	10755972	WT-Female_head_m6A_IP_chr2L_r_c2240[k=46][m=11]_GAACT	0.23913	-
chr2L	10756241	10756242	WT-Female_head_m6A_IP_chr2L_r_c2243[k=28][m=3]_ATACT	0.107143	-
chr2L	10765872	10765873	WT-Female_head_m6A_IP_chr2L_r_c2246[k=4][m=2]_AAACA	0.5	-
chr2L	10838047	10838048	WT-Female_head_m6A_IP_chr2L_r_c2263[k=6][m=2]_GGACA	0.333333	-
chr2L	10838514	10838515	WT-Female_head_m6A_IP_chr2L_r_c2264[k=25][m=2]_ACACA	0.08	-
chr2L	10838520	10838521	WT-Female_head_m6A_IP_chr2L_r_c2265[k=28][m=2]_AAACT	0.0714286	-
chr2L	10838531	10838532	WT-Female_head_m6A_IP_chr2L_r_c2266[k=25][m=6]_GAACT	0.24	-
chr2L	10838668	10838669	WT-Female_head_m6A_IP_chr2L_r_c2267[k=5][m=2]_AAACT	0.4	-
chr2L	10838732	10838733	WT-Female_head_m6A_IP_chr2L_r_c2268[k=11][m=2]_AAACT	0.181818	-
chr2L	10847399	10847400	WT-Female_head_m6A_IP_chr2L_r_c2272[k=6][m=2]_AGACG	0.333333	-
chr2L	10847435	10847436	WT-Female_head_m6A_IP_chr2L_r_c2273[k=34][m=2]_TTACC	0.0588235	-
chr2L	10847441	10847442	WT-Female_head_m6A_IP_chr2L_r_c2274[k=26][m=2]_ATACA	0.0769231	-
chr2L	10847711	10847712	WT-Female_head_m6A_IP_chr2L_r_c2277[k=26][m=2]_AAACA	0.0769231	-
chr2L	10847715	10847716	WT-Female_head_m6A_IP_chr2L_r_c2278[k=24][m=2]_AAACA	0.0833333	-
chr2L	10848658	10848659	WT-Female_head_m6A_IP_chr2L_r_c2295[k=8][m=2]_TGACC	0.25	-
chr2L	10848739	10848740	WT-Female_head_m6A_IP_chr2L_r_c2297[k=15][m=2]_ACACA	0.133333	-
chr2L	10961361	10961362	WT-Female_head_m6A_IP_chr2L_r_c2308[k=4][m=2]_GCACT	0.5	-
chr2L	10964942	10964943	WT-Female_head_m6A_IP_chr2L_r_c2311[k=8][m=2]_AAACA	0.25	-
chr2L	10973258	10973259	WT-Female_head_m6A_IP_chr2L_f_c2492[k=8][m=2]_AAACT	0.25	+
chr2L	10975820	10975821	WT-Female_head_m6A_IP_chr2L_r_c2319[k=34][m=2]_GAACA	0.0588235	-
chr2L	10975986	10975987	WT-Female_head_m6A_IP_chr2L_r_c2325[k=13][m=2]_TAACA	0.153846	-
chr2L	10976150	10976151	WT-Female_head_m6A_IP_chr2L_r_c2327[k=18][m=2]_ACACA	0.111111	-
chr2L	10976152	10976153	WT-Female_head_m6A_IP_chr2L_r_c2328[k=14][m=3]_TCACA	0.214286	-
chr2L	10976389	10976390	WT-Female_head_m6A_IP_chr2L_r_c2330[k=26][m=5]_TAACA	0.192308	-
chr2L	11002886	11002887	WT-Female_head_m6A_IP_chr2L_r_c2334[k=43][m=3]_CAACC	0.0697674	-
chr2L	11002946	11002947	WT-Female_head_m6A_IP_chr2L_r_c2335[k=83][m=2]_GTACG	0.0240964	-
chr2L	11002992	11002993	WT-Female_head_m6A_IP_chr2L_r_c2338[k=53][m=2]_CCACG	0.0377358	-
chr2L	11003088	11003089	WT-Female_head_m6A_IP_chr2L_r_c2346[k=39][m=2]_TCACC	0.0512821	-
chr2L	1108323	1108324	WT-Female_head_m6A_IP_chr2L_r_c317[k=4][m=2]_AAACA	0.5	-
chr2L	11151598	11151599	WT-Female_head_m6A_IP_chr2L_r_c2370[k=5][m=2]_TTACA	0.4	-
chr2L	1118759	1118760	WT-Female_head_m6A_IP_chr2L_r_c327[k=17][m=2]_AAACA	0.117647	-
chr2L	1118830	1118831	WT-Female_head_m6A_IP_chr2L_r_c331[k=45][m=3]_AAACT	0.0666667	-
chr2L	11211817	11211818	WT-Female_head_m6A_IP_chr2L_f_c2514[k=23][m=2]_AAACA	0.0869565	+
chr2L	113481	113482	WT-Female_head_m6A_IP_chr2L_f_c14[k=8][m=2]_GGACA	0.25	+
chr2L	11359486	11359487	WT-Female_head_m6A_IP_chr2L_f_c2521[k=5][m=2]_TAACT	0.4	+
chr2L	1139153	1139154	WT-Female_head_m6A_IP_chr2L_f_c231[k=7][m=2]_CTACG	0.285714	+
chr2L	1139276	1139277	WT-Female_head_m6A_IP_chr2L_f_c232[k=4][m=2]_CTACA	0.5	+
chr2L	1139339	1139340	WT-Female_head_m6A_IP_chr2L_f_c233[k=8][m=2]_CGACG	0.25	+
chr2L	1141121	1141122	WT-Female_head_m6A_IP_chr2L_f_c238[k=4][m=2]_ATACG	0.5	+
chr2L	11523549	11523550	WT-Female_head_m6A_IP_chr2L_r_c2401[k=14][m=2]_TAACG	0.142857	-
chr2L	11523732	11523733	WT-Female_head_m6A_IP_chr2L_r_c2404[k=7][m=2]_GTACC	0.285714	-
chr2L	11525548	11525549	WT-Female_head_m6A_IP_chr2L_r_c2422[k=10][m=2]_GCACC	0.2	-
chr2L	11528149	11528150	WT-Female_head_m6A_IP_chr2L_r_c2425[k=17][m=2]_AAACA	0.117647	-
chr2L	11530863	11530864	WT-Female_head_m6A_IP_chr2L_r_c2432[k=4][m=2]_GTACA	0.5	-
chr2L	11582719	11582720	WT-Female_head_m6A_IP_chr2L_f_c2533[k=17][m=4]_GAACA	0.235294	+
chr2L	1176246	1176247	WT-Female_head_m6A_IP_chr2L_f_c249[k=4][m=2]_GCACC	0.5	+
chr2L	11794550	11794551	WT-Female_head_m6A_IP_chr2L_r_c2437[k=4][m=2]_TAACA	0.5	-
chr2L	11843164	11843165	WT-Female_head_m6A_IP_chr2L_f_c2547[k=12][m=2]_CAACG	0.166667	+
chr2L	11843170	11843171	WT-Female_head_m6A_IP_chr2L_f_c2548[k=11][m=2]_CGACG	0.181818	+
chr2L	11843421	11843422	WT-Female_head_m6A_IP_chr2L_f_c2550[k=6][m=2]_GAACA	0.333333	+
chr2L	11843502	11843503	WT-Female_head_m6A_IP_chr2L_f_c2551[k=8][m=2]_AAACA	0.25	+
chr2L	11843638	11843639	WT-Female_head_m6A_IP_chr2L_f_c2553[k=55][m=4]_ATACT	0.0727273	+
chr2L	11851291	11851292	WT-Female_head_m6A_IP_chr2L_f_c2556[k=6][m=3]_CTACG	0.5	+
chr2L	12008421	12008422	WT-Female_head_m6A_IP_chr2L_f_c2569[k=10][m=2]_AAACT	0.2	+
chr2L	12008959	12008960	WT-Female_head_m6A_IP_chr2L_f_c2572[k=6][m=2]_AGACA	0.333333	+
chr2L	12009709	12009710	WT-Female_head_m6A_IP_chr2L_f_c2577[k=5][m=2]_GTACA	0.4	+
chr2L	12027631	12027632	WT-Female_head_m6A_IP_chr2L_f_c2580[k=7][m=2]_AGACT	0.285714	+
chr2L	12045444	12045445	WT-Female_head_m6A_IP_chr2L_r_c2481[k=45][m=3]_AAACT	0.0666667	-
chr2L	12045499	12045500	WT-Female_head_m6A_IP_chr2L_r_c2483[k=61][m=2]_TCACA	0.0327869	-
chr2L	12045532	12045533	WT-Female_head_m6A_IP_chr2L_r_c2485[k=51][m=4]_GAACA	0.0784314	-
chr2L	12045904	12045905	WT-Female_head_m6A_IP_chr2L_r_c2499[k=53][m=2]_ACACA	0.0377358	-
chr2L	12045990	12045991	WT-Female_head_m6A_IP_chr2L_r_c2505[k=23][m=2]_CAACC	0.0869565	-
chr2L	12046007	12046008	WT-Female_head_m6A_IP_chr2L_r_c2506[k=14][m=2]_GAACG	0.142857	-
chr2L	12057306	12057307	WT-Female_head_m6A_IP_chr2L_f_c2590[k=6][m=2]_GAACT	0.333333	+
chr2L	12106234	12106235	WT-Female_head_m6A_IP_chr2L_f_c2601[k=4][m=2]_TTACC	0.5	+
chr2L	12106847	12106848	WT-Female_head_m6A_IP_chr2L_f_c2604[k=6][m=2]_TTACG	0.333333	+
chr2L	12114483	12114484	WT-Female_head_m6A_IP_chr2L_f_c2606[k=9][m=2]_ACACT	0.222222	+
chr2L	12287681	12287682	WT-Female_head_m6A_IP_chr2L_f_c2620[k=13][m=2]_GGACA	0.153846	+
chr2L	122891	122892	WT-Female_head_m6A_IP_chr2L_r_c19[k=12][m=2]_AAACC	0.166667	-
chr2L	123245	123246	WT-Female_head_m6A_IP_chr2L_r_c22[k=11][m=2]_GAACT	0.181818	-
chr2L	12407035	12407036	WT-Female_head_m6A_IP_chr2L_r_c2525[k=41][m=2]_ATACA	0.0487805	-
chr2L	12409466	12409467	WT-Female_head_m6A_IP_chr2L_r_c2538[k=28][m=2]_CGACT	0.0714286	-
chr2L	1241234	1241235	WT-Female_head_m6A_IP_chr2L_f_c261[k=4][m=2]_TAACT	0.5	+
chr2L	12421757	12421758	WT-Female_head_m6A_IP_chr2L_r_c2548[k=166][m=5]_AAACT	0.0301205	-
chr2L	12456191	12456192	WT-Female_head_m6A_IP_chr2L_r_c2564[k=8][m=2]_AGACC	0.25	-
chr2L	12460732	12460733	WT-Female_head_m6A_IP_chr2L_r_c2579[k=25][m=2]_AAACC	0.08	-
chr2L	12460739	12460740	WT-Female_head_m6A_IP_chr2L_r_c2580[k=49][m=2]_ACACA	0.0408163	-
chr2L	12460826	12460827	WT-Female_head_m6A_IP_chr2L_r_c2581[k=102][m=6]_AAACT	0.0588235	-
chr2L	12460917	12460918	WT-Female_head_m6A_IP_chr2L_r_c2585[k=71][m=5]_AAACA	0.0704225	-
chr2L	12460932	12460933	WT-Female_head_m6A_IP_chr2L_r_c2586[k=72][m=5]_AAACT	0.0694444	-
chr2L	12461045	12461046	WT-Female_head_m6A_IP_chr2L_r_c2587[k=47][m=2]_AAACA	0.0425532	-
chr2L	12461084	12461085	WT-Female_head_m6A_IP_chr2L_r_c2588[k=102][m=2]_AGACT	0.0196078	-
chr2L	12483006	12483007	WT-Female_head_m6A_IP_chr2L_r_c2599[k=7][m=2]_ATACA	0.285714	-
chr2L	12504396	12504397	WT-Female_head_m6A_IP_chr2L_r_c2609[k=14][m=2]_GCACA	0.142857	-
chr2L	12536440	12536441	WT-Female_head_m6A_IP_chr2L_r_c2615[k=12][m=2]_CAACA	0.166667	-
chr2L	12539832	12539833	WT-Female_head_m6A_IP_chr2L_r_c2625[k=20][m=2]_GAACT	0.1	-
chr2L	12540178	12540179	WT-Female_head_m6A_IP_chr2L_r_c2627[k=9][m=2]_ACACA	0.222222	-
chr2L	12540297	12540298	WT-Female_head_m6A_IP_chr2L_r_c2629[k=6][m=2]_AAACC	0.333333	-
chr2L	12540337	12540338	WT-Female_head_m6A_IP_chr2L_r_c2630[k=5][m=2]_acact	0.4	-
chr2L	1256571	1256572	WT-Female_head_m6A_IP_chr2L_f_c264[k=7][m=2]_GGACA	0.285714	+
chr2L	12744647	12744648	WT-Female_head_m6A_IP_chr2L_f_c2660[k=4][m=2]_TAACA	0.5	+
chr2L	12818812	12818813	WT-Female_head_m6A_IP_chr2L_r_c2658[k=25][m=2]_GAACT	0.08	-
chr2L	12821802	12821803	WT-Female_head_m6A_IP_chr2L_r_c2660[k=66][m=2]_AGACC	0.030303	-
chr2L	12821883	12821884	WT-Female_head_m6A_IP_chr2L_r_c2663[k=30][m=6]_GGACA	0.2	-
chr2L	12822172	12822173	WT-Female_head_m6A_IP_chr2L_r_c2665[k=43][m=2]_TAACA	0.0465116	-
chr2L	12822261	12822262	WT-Female_head_m6A_IP_chr2L_r_c2667[k=35][m=3]_AAACG	0.0857143	-
chr2L	12822657	12822658	WT-Female_head_m6A_IP_chr2L_r_c2672[k=27][m=3]_AAACA	0.111111	-
chr2L	128972	128973	WT-Female_head_m6A_IP_chr2L_r_c30[k=66][m=4]_GAACG	0.0606061	-
chr2L	128979	128980	WT-Female_head_m6A_IP_chr2L_r_c31[k=54][m=4]_TGACT	0.0740741	-
chr2L	12978286	12978287	WT-Female_head_m6A_IP_chr2L_f_c2673[k=9][m=2]_TAACC	0.222222	+
chr2L	12997623	12997624	WT-Female_head_m6A_IP_chr2L_r_c2675[k=4][m=2]_GTACA	0.5	-
chr2L	13001923	13001924	WT-Female_head_m6A_IP_chr2L_r_c2678[k=7][m=2]_TGACA	0.285714	-
chr2L	13022773	13022774	WT-Female_head_m6A_IP_chr2L_r_c2691[k=6][m=2]_CAACT	0.333333	-
chr2L	13024093	13024094	WT-Female_head_m6A_IP_chr2L_r_c2696[k=5][m=2]_CGACA	0.4	-
chr2L	13024627	13024628	WT-Female_head_m6A_IP_chr2L_r_c2697[k=4][m=2]_CAACT	0.5	-
chr2L	13059419	13059420	WT-Female_head_m6A_IP_chr2L_r_c2707[k=18][m=6]_AAACA	0.333333	-
chr2L	13059503	13059504	WT-Female_head_m6A_IP_chr2L_r_c2708[k=31][m=2]_AAACA	0.0645161	-
chr2L	13143417	13143418	WT-Female_head_m6A_IP_chr2L_r_c2724[k=7][m=2]_AGACG	0.285714	-
chr2L	13210206	13210207	WT-Female_head_m6A_IP_chr2L_f_c2702[k=4][m=2]_AAACA	0.5	+
chr2L	13210489	13210490	WT-Female_head_m6A_IP_chr2L_f_c2704[k=9][m=2]_ACACA	0.222222	+
chr2L	13210561	13210562	WT-Female_head_m6A_IP_chr2L_f_c2705[k=12][m=2]_GTACG	0.166667	+
chr2L	13236621	13236622	WT-Female_head_m6A_IP_chr2L_f_c2712[k=35][m=2]_AAACA	0.0571429	+
chr2L	13238349	13238350	WT-Female_head_m6A_IP_chr2L_f_c2714[k=14][m=2]_TGACA	0.142857	+
chr2L	13239191	13239192	WT-Female_head_m6A_IP_chr2L_f_c2723[k=12][m=2]_TAACT	0.166667	+
chr2L	13240864	13240865	WT-Female_head_m6A_IP_chr2L_f_c2732[k=16][m=2]_GGACT	0.125	+
chr2L	13261544	13261545	WT-Female_head_m6A_IP_chr2L_f_c2737[k=11][m=2]_GAACT	0.181818	+
chr2L	13274069	13274070	WT-Female_head_m6A_IP_chr2L_f_c2744[k=4][m=2]_AAACA	0.5	+
chr2L	13283941	13283942	WT-Female_head_m6A_IP_chr2L_f_c2753[k=7][m=2]_GCACA	0.285714	+
chr2L	1329403	1329404	WT-Female_head_m6A_IP_chr2L_f_c273[k=8][m=2]_TGACA	0.25	+
chr2L	1329455	1329456	WT-Female_head_m6A_IP_chr2L_f_c274[k=7][m=2]_AGACT	0.285714	+
chr2L	13296577	13296578	WT-Female_head_m6A_IP_chr2L_f_c2755[k=12][m=2]_GAACA	0.166667	+
chr2L	13348450	13348451	WT-Female_head_m6A_IP_chr2L_f_c2771[k=11][m=2]_CCACG	0.181818	+
chr2L	13348641	13348642	WT-Female_head_m6A_IP_chr2L_f_c2774[k=11][m=2]_CGACT	0.181818	+
chr2L	133674	133675	WT-Female_head_m6A_IP_chr2L_f_c24[k=7][m=2]_CAACG	0.285714	+
chr2L	13370941	13370942	WT-Female_head_m6A_IP_chr2L_r_c2761[k=11][m=2]_AAACG	0.181818	-
chr2L	13379148	13379149	WT-Female_head_m6A_IP_chr2L_f_c2780[k=9][m=2]_GAACT	0.222222	+
chr2L	13379175	13379176	WT-Female_head_m6A_IP_chr2L_f_c2781[k=13][m=2]_GGACT	0.153846	+
chr2L	13379274	13379275	WT-Female_head_m6A_IP_chr2L_f_c2782[k=4][m=2]_CAACT	0.5	+
chr2L	13387277	13387278	WT-Female_head_m6A_IP_chr2L_r_c2764[k=4][m=2]_AAACA	0.5	-
chr2L	13394298	13394299	WT-Female_head_m6A_IP_chr2L_r_c2767[k=24][m=2]_AAACT	0.0833333	-
chr2L	13394310	13394311	WT-Female_head_m6A_IP_chr2L_r_c2768[k=37][m=2]_TGACC	0.0540541	-
chr2L	13394339	13394340	WT-Female_head_m6A_IP_chr2L_r_c2769[k=57][m=4]_AAACA	0.0701754	-
chr2L	13394362	13394363	WT-Female_head_m6A_IP_chr2L_r_c2771[k=56][m=2]_GAACC	0.0357143	-
chr2L	13394716	13394717	WT-Female_head_m6A_IP_chr2L_r_c2791[k=12][m=2]_GTACC	0.166667	-
chr2L	13394732	13394733	WT-Female_head_m6A_IP_chr2L_r_c2792[k=19][m=2]_TTACG	0.105263	-
chr2L	13394792	13394793	WT-Female_head_m6A_IP_chr2L_r_c2795[k=19][m=2]_TCACC	0.105263	-
chr2L	13462030	13462031	WT-Female_head_m6A_IP_chr2L_f_c2802[k=18][m=2]_AAACT	0.111111	+
chr2L	13483714	13483715	WT-Female_head_m6A_IP_chr2L_f_c2807[k=22][m=2]_TGACA	0.0909091	+
chr2L	13484020	13484021	WT-Female_head_m6A_IP_chr2L_f_c2809[k=12][m=2]_AAACT	0.166667	+
chr2L	13500050	13500051	WT-Female_head_m6A_IP_chr2L_f_c2822[k=4][m=2]_AAACT	0.5	+
chr2L	13503810	13503811	WT-Female_head_m6A_IP_chr2L_r_c2805[k=4][m=2]_ATACT	0.5	-
chr2L	13547208	13547209	WT-Female_head_m6A_IP_chr2L_r_c2809[k=5][m=2]_AAACG	0.4	-
chr2L	13550396	13550397	WT-Female_head_m6A_IP_chr2L_f_c2824[k=16][m=3]_AAACA	0.1875	+
chr2L	13551147	13551148	WT-Female_head_m6A_IP_chr2L_f_c2826[k=20][m=2]_AAACA	0.1	+
chr2L	13551461	13551462	WT-Female_head_m6A_IP_chr2L_f_c2829[k=39][m=2]_CTACT	0.0512821	+
chr2L	13551484	13551485	WT-Female_head_m6A_IP_chr2L_f_c2830[k=46][m=3]_AGACC	0.0652174	+
chr2L	13665832	13665833	WT-Female_head_m6A_IP_chr2L_f_c2846[k=7][m=2]_GGACA	0.285714	+
chr2L	13780051	13780052	WT-Female_head_m6A_IP_chr2L_r_c2819[k=7][m=3]_AAACT	0.428571	-
chr2L	13809349	13809350	WT-Female_head_m6A_IP_chr2L_f_c2871[k=9][m=2]_GCACA	0.222222	+
chr2L	13818391	13818392	WT-Female_head_m6A_IP_chr2L_f_c2880[k=4][m=2]_TAACA	0.5	+
chr2L	13821449	13821450	WT-Female_head_m6A_IP_chr2L_f_c2883[k=8][m=2]_GTACG	0.25	+
chr2L	13823180	13823181	WT-Female_head_m6A_IP_chr2L_f_c2887[k=8][m=2]_TGACG	0.25	+
chr2L	13828228	13828229	WT-Female_head_m6A_IP_chr2L_r_c2822[k=4][m=2]_CAACC	0.5	-
chr2L	13836023	13836024	WT-Female_head_m6A_IP_chr2L_f_c2893[k=6][m=2]_AAACT	0.333333	+
chr2L	13909160	13909161	WT-Female_head_m6A_IP_chr2L_f_c2903[k=6][m=3]_TAACA	0.5	+
chr2L	13965633	13965634	WT-Female_head_m6A_IP_chr2L_r_c2843[k=5][m=2]_CAACA	0.4	-
chr2L	14041356	14041357	WT-Female_head_m6A_IP_chr2L_f_c2918[k=36][m=4]_GAACT	0.111111	+
chr2L	14041590	14041591	WT-Female_head_m6A_IP_chr2L_f_c2921[k=13][m=2]_AAACT	0.153846	+
chr2L	14041638	14041639	WT-Female_head_m6A_IP_chr2L_f_c2922[k=14][m=2]_AAACT	0.142857	+
chr2L	14041872	14041873	WT-Female_head_m6A_IP_chr2L_f_c2926[k=46][m=3]_GTACA	0.0652174	+
chr2L	14041888	14041889	WT-Female_head_m6A_IP_chr2L_f_c2927[k=43][m=5]_GGACA	0.116279	+
chr2L	14108556	14108557	WT-Female_head_m6A_IP_chr2L_r_c2858[k=7][m=2]_TAACA	0.285714	-
chr2L	14233677	14233678	WT-Female_head_m6A_IP_chr2L_r_c2868[k=5][m=2]_AAACA	0.4	-
chr2L	142413	142414	WT-Female_head_m6A_IP_chr2L_r_c35[k=7][m=2]_GGACT	0.285714	-
chr2L	14408482	14408483	WT-Female_head_m6A_IP_chr2L_r_c2875[k=4][m=2]_GAACC	0.5	-
chr2L	14408921	14408922	WT-Female_head_m6A_IP_chr2L_r_c2880[k=16][m=2]_GCACA	0.125	-
chr2L	14409231	14409232	WT-Female_head_m6A_IP_chr2L_r_c2881[k=6][m=2]_GAACC	0.333333	-
chr2L	14493667	14493668	WT-Female_head_m6A_IP_chr2L_f_c2979[k=8][m=2]_TTACG	0.25	+
chr2L	14616715	14616716	WT-Female_head_m6A_IP_chr2L_f_c3008[k=90][m=2]_GCACC	0.0222222	+
chr2L	14616733	14616734	WT-Female_head_m6A_IP_chr2L_f_c3012[k=111][m=2]_ACACT	0.018018	+
chr2L	14616767	14616768	WT-Female_head_m6A_IP_chr2L_f_c3015[k=66][m=2]_GGACT	0.030303	+
chr2L	14616860	14616861	WT-Female_head_m6A_IP_chr2L_f_c3021[k=59][m=2]_CTACT	0.0338983	+
chr2L	14617017	14617018	WT-Female_head_m6A_IP_chr2L_f_c3026[k=58][m=2]_GAACC	0.0344828	+
chr2L	14617028	14617029	WT-Female_head_m6A_IP_chr2L_f_c3030[k=57][m=2]_TCACC	0.0350877	+
chr2L	14617217	14617218	WT-Female_head_m6A_IP_chr2L_f_c3043[k=120][m=2]_GGACC	0.0166667	+
chr2L	14617224	14617225	WT-Female_head_m6A_IP_chr2L_f_c3045[k=153][m=2]_GCACT	0.0130719	+
chr2L	14617230	14617231	WT-Female_head_m6A_IP_chr2L_f_c3046[k=176][m=5]_GGACT	0.0284091	+
chr2L	14617315	14617316	WT-Female_head_m6A_IP_chr2L_f_c3052[k=135][m=2]_TCACG	0.0148148	+
chr2L	14617343	14617344	WT-Female_head_m6A_IP_chr2L_f_c3054[k=205][m=3]_GCACA	0.0146341	+
chr2L	14617345	14617346	WT-Female_head_m6A_IP_chr2L_f_c3055[k=217][m=4]_ACACT	0.0184332	+
chr2L	14617349	14617350	WT-Female_head_m6A_IP_chr2L_f_c3057[k=233][m=4]_TCACA	0.0171674	+
chr2L	14617365	14617366	WT-Female_head_m6A_IP_chr2L_f_c3058[k=216][m=5]_ATACG	0.0231481	+
chr2L	14688702	14688703	WT-Female_head_m6A_IP_chr2L_r_c2900[k=8][m=2]_GAACC	0.25	-
chr2L	14688748	14688749	WT-Female_head_m6A_IP_chr2L_r_c2901[k=15][m=2]_GCACT	0.133333	-
chr2L	14689194	14689195	WT-Female_head_m6A_IP_chr2L_r_c2907[k=17][m=3]_AAACA	0.176471	-
chr2L	14689312	14689313	WT-Female_head_m6A_IP_chr2L_r_c2909[k=28][m=2]_GAACG	0.0714286	-
chr2L	14994407	14994408	WT-Female_head_m6A_IP_chr2L_r_c2922[k=4][m=2]_AAACA	0.5	-
chr2L	15016509	15016510	WT-Female_head_m6A_IP_chr2L_f_c3074[k=15][m=2]_GAACT	0.133333	+
chr2L	15016612	15016613	WT-Female_head_m6A_IP_chr2L_f_c3075[k=5][m=2]_ATACA	0.4	+
chr2L	15063978	15063979	WT-Female_head_m6A_IP_chr2L_r_c2938[k=11][m=2]_AAACG	0.181818	-
chr2L	15067201	15067202	WT-Female_head_m6A_IP_chr2L_r_c2942[k=10][m=2]_GGACA	0.2	-
chr2L	155398	155399	WT-Female_head_m6A_IP_chr2L_f_c30[k=26][m=6]_AGACA	0.230769	+
chr2L	155495	155496	WT-Female_head_m6A_IP_chr2L_f_c32[k=53][m=2]_AGACT	0.0377358	+
chr2L	159111	159112	WT-Female_head_m6A_IP_chr2L_f_c39[k=20][m=2]_CAACA	0.1	+
chr2L	159372	159373	WT-Female_head_m6A_IP_chr2L_f_c42[k=48][m=2]_ATACA	0.0416667	+
chr2L	159392	159393	WT-Female_head_m6A_IP_chr2L_f_c43[k=37][m=3]_AAACA	0.0810811	+
chr2L	159549	159550	WT-Female_head_m6A_IP_chr2L_f_c46[k=17][m=2]_ATACA	0.117647	+
chr2L	159629	159630	WT-Female_head_m6A_IP_chr2L_f_c47[k=13][m=2]_AAACT	0.153846	+
chr2L	159708	159709	WT-Female_head_m6A_IP_chr2L_f_c50[k=15][m=4]_GTACA	0.266667	+
chr2L	1612794	1612795	WT-Female_head_m6A_IP_chr2L_r_c358[k=17][m=2]_CAACG	0.117647	-
chr2L	1613176	1613177	WT-Female_head_m6A_IP_chr2L_r_c367[k=18][m=2]_CGACA	0.111111	-
chr2L	1614126	1614127	WT-Female_head_m6A_IP_chr2L_r_c374[k=11][m=2]_CGACA	0.181818	-
chr2L	16190441	16190442	WT-Female_head_m6A_IP_chr2L_f_c3161[k=4][m=2]_AAACT	0.5	+
chr2L	16246712	16246713	WT-Female_head_m6A_IP_chr2L_r_c3018[k=9][m=2]_ATACG	0.222222	-
chr2L	16247111	16247112	WT-Female_head_m6A_IP_chr2L_r_c3022[k=6][m=2]_GCACA	0.333333	-
chr2L	16249664	16249665	WT-Female_head_m6A_IP_chr2L_r_c3028[k=6][m=2]_ACACA	0.333333	-
chr2L	16257266	16257267	WT-Female_head_m6A_IP_chr2L_r_c3031[k=40][m=4]_TTACA	0.1	-
chr2L	16257294	16257295	WT-Female_head_m6A_IP_chr2L_r_c3033[k=46][m=2]_AAACA	0.0434783	-
chr2L	16265777	16265778	WT-Female_head_m6A_IP_chr2L_r_c3040[k=4][m=2]_TTACG	0.5	-
chr2L	162850	162851	WT-Female_head_m6A_IP_chr2L_f_c53[k=6][m=2]_CGACA	0.333333	+
chr2L	16287233	16287234	WT-Female_head_m6A_IP_chr2L_r_c3048[k=52][m=6]_AGACA	0.115385	-
chr2L	16287253	16287254	WT-Female_head_m6A_IP_chr2L_r_c3049[k=17][m=2]_caaca	0.117647	-
chr2L	16287358	16287359	WT-Female_head_m6A_IP_chr2L_r_c3050[k=30][m=2]_AGACC	0.0666667	-
chr2L	16287481	16287482	WT-Female_head_m6A_IP_chr2L_r_c3052[k=65][m=4]_GGACG	0.0615385	-
chr2L	16287489	16287490	WT-Female_head_m6A_IP_chr2L_r_c3053[k=53][m=2]_GAACT	0.0377358	-
chr2L	16287569	16287570	WT-Female_head_m6A_IP_chr2L_r_c3054[k=40][m=2]_AAACA	0.05	-
chr2L	16287684	16287685	WT-Female_head_m6A_IP_chr2L_r_c3055[k=4][m=2]_GGACG	0.5	-
chr2L	16325508	16325509	WT-Female_head_m6A_IP_chr2L_r_c3069[k=51][m=4]_AGACA	0.0784314	-
chr2L	16325521	16325522	WT-Female_head_m6A_IP_chr2L_r_c3071[k=70][m=6]_AGACA	0.0857143	-
chr2L	16352071	16352072	WT-Female_head_m6A_IP_chr2L_r_c3078[k=22][m=2]_TAACA	0.0909091	-
chr2L	16352288	16352289	WT-Female_head_m6A_IP_chr2L_r_c3079[k=19][m=2]_AAACT	0.105263	-
chr2L	16484801	16484802	WT-Female_head_m6A_IP_chr2L_r_c3090[k=7][m=2]_AAACG	0.285714	-
chr2L	16491870	16491871	WT-Female_head_m6A_IP_chr2L_f_c3204[k=20][m=2]_GGACT	0.1	+
chr2L	16496946	16496947	WT-Female_head_m6A_IP_chr2L_f_c3205[k=4][m=2]_ATACG	0.5	+
chr2L	16507534	16507535	WT-Female_head_m6A_IP_chr2L_f_c3213[k=7][m=2]_TAACG	0.285714	+
chr2L	1651502	1651503	WT-Female_head_m6A_IP_chr2L_f_c289[k=25][m=4]_GAACT	0.16	+
chr2L	1651511	1651512	WT-Female_head_m6A_IP_chr2L_f_c290[k=37][m=8]_GAACT	0.216216	+
chr2L	1651628	1651629	WT-Female_head_m6A_IP_chr2L_f_c293[k=40][m=4]_TAACT	0.1	+
chr2L	1652829	1652830	WT-Female_head_m6A_IP_chr2L_f_c295[k=28][m=3]_AAACA	0.107143	+
chr2L	1652878	1652879	WT-Female_head_m6A_IP_chr2L_f_c296[k=18][m=3]_GAACA	0.166667	+
chr2L	1652958	1652959	WT-Female_head_m6A_IP_chr2L_f_c300[k=66][m=2]_GAACT	0.030303	+
chr2L	1652971	1652972	WT-Female_head_m6A_IP_chr2L_f_c301[k=77][m=2]_AAACA	0.025974	+
chr2L	1653450	1653451	WT-Female_head_m6A_IP_chr2L_f_c303[k=11][m=5]_AAACG	0.454545	+
chr2L	1653578	1653579	WT-Female_head_m6A_IP_chr2L_f_c304[k=5][m=2]_atacc	0.4	+
chr2L	1653644	1653645	WT-Female_head_m6A_IP_chr2L_f_c305[k=50][m=2]_AAACA	0.04	+
chr2L	1653685	1653686	WT-Female_head_m6A_IP_chr2L_f_c308[k=90][m=3]_GAACT	0.0333333	+
chr2L	1653691	1653692	WT-Female_head_m6A_IP_chr2L_f_c309[k=120][m=2]_GAACA	0.0166667	+
chr2L	16602051	16602052	WT-Female_head_m6A_IP_chr2L_f_c3222[k=13][m=2]_AAACA	0.153846	+
chr2L	16602710	16602711	WT-Female_head_m6A_IP_chr2L_f_c3224[k=4][m=2]_CAACT	0.5	+
chr2L	16603895	16603896	WT-Female_head_m6A_IP_chr2L_f_c3228[k=7][m=2]_ATACA	0.285714	+
chr2L	16661839	16661840	WT-Female_head_m6A_IP_chr2L_f_c3240[k=4][m=2]_AAACG	0.5	+
chr2L	16679115	16679116	WT-Female_head_m6A_IP_chr2L_f_c3244[k=4][m=2]_AAACA	0.5	+
chr2L	16704668	16704669	WT-Female_head_m6A_IP_chr2L_r_c3099[k=7][m=2]_TAACC	0.285714	-
chr2L	16704717	16704718	WT-Female_head_m6A_IP_chr2L_r_c3100[k=6][m=2]_ACACA	0.333333	-
chr2L	16715988	16715989	WT-Female_head_m6A_IP_chr2L_r_c3106[k=9][m=2]_GCACC	0.222222	-
chr2L	16722037	16722038	WT-Female_head_m6A_IP_chr2L_f_c3251[k=21][m=2]_CCACA	0.0952381	+
chr2L	16722118	16722119	WT-Female_head_m6A_IP_chr2L_f_c3253[k=20][m=3]_ACACC	0.15	+
chr2L	16722284	16722285	WT-Female_head_m6A_IP_chr2L_f_c3255[k=15][m=2]_GTACA	0.133333	+
chr2L	16722545	16722546	WT-Female_head_m6A_IP_chr2L_f_c3260[k=21][m=6]_GGACA	0.285714	+
chr2L	16722608	16722609	WT-Female_head_m6A_IP_chr2L_f_c3262[k=42][m=4]_TGACA	0.0952381	+
chr2L	16730777	16730778	WT-Female_head_m6A_IP_chr2L_r_c3121[k=4][m=2]_AGACG	0.5	-
chr2L	16752731	16752732	WT-Female_head_m6A_IP_chr2L_f_c3268[k=6][m=2]_GCACA	0.333333	+
chr2L	16769567	16769568	WT-Female_head_m6A_IP_chr2L_f_c3271[k=10][m=2]_TAACT	0.2	+
chr2L	16770535	16770536	WT-Female_head_m6A_IP_chr2L_f_c3275[k=20][m=2]_GTACC	0.1	+
chr2L	16777000	16777001	WT-Female_head_m6A_IP_chr2L_f_c3285[k=28][m=2]_CCACT	0.0714286	+
chr2L	16777257	16777258	WT-Female_head_m6A_IP_chr2L_f_c3287[k=11][m=2]_CCACT	0.181818	+
chr2L	16782892	16782893	WT-Female_head_m6A_IP_chr2L_f_c3298[k=15][m=2]_GAACG	0.133333	+
chr2L	16783603	16783604	WT-Female_head_m6A_IP_chr2L_f_c3305[k=30][m=2]_CAACG	0.0666667	+
chr2L	16785062	16785063	WT-Female_head_m6A_IP_chr2L_f_c3318[k=20][m=2]_GTACG	0.1	+
chr2L	16785503	16785504	WT-Female_head_m6A_IP_chr2L_f_c3328[k=22][m=2]_CAACA	0.0909091	+
chr2L	16785692	16785693	WT-Female_head_m6A_IP_chr2L_f_c3331[k=17][m=2]_GAACA	0.117647	+
chr2L	16788225	16788226	WT-Female_head_m6A_IP_chr2L_f_c3361[k=117][m=2]_AAACG	0.017094	+
chr2L	16788249	16788250	WT-Female_head_m6A_IP_chr2L_f_c3363[k=86][m=3]_CAACG	0.0348837	+
chr2L	16788260	16788261	WT-Female_head_m6A_IP_chr2L_f_c3365[k=74][m=2]_GCACT	0.027027	+
chr2L	16788462	16788463	WT-Female_head_m6A_IP_chr2L_f_c3371[k=14][m=3]_GAACC	0.214286	+
chr2L	16788617	16788618	WT-Female_head_m6A_IP_chr2L_f_c3376[k=43][m=2]_AGACA	0.0465116	+
chr2L	16788646	16788647	WT-Female_head_m6A_IP_chr2L_f_c3377[k=34][m=2]_ACACT	0.0588235	+
chr2L	16788674	16788675	WT-Female_head_m6A_IP_chr2L_f_c3378[k=26][m=2]_TGACT	0.0769231	+
chr2L	16789054	16789055	WT-Female_head_m6A_IP_chr2L_r_c3132[k=12][m=2]_TTACC	0.166667	-
chr2L	16801354	16801355	WT-Female_head_m6A_IP_chr2L_f_c3385[k=9][m=4]_GCACA	0.444444	+
chr2L	16870037	16870038	WT-Female_head_m6A_IP_chr2L_f_c3394[k=32][m=4]_AAACA	0.125	+
chr2L	16870555	16870556	WT-Female_head_m6A_IP_chr2L_f_c3400[k=44][m=5]_TGACA	0.113636	+
chr2L	16870568	16870569	WT-Female_head_m6A_IP_chr2L_f_c3401[k=40][m=3]_AAACA	0.075	+
chr2L	16870674	16870675	WT-Female_head_m6A_IP_chr2L_f_c3403[k=19][m=2]_GAACC	0.105263	+
chr2L	16870734	16870735	WT-Female_head_m6A_IP_chr2L_f_c3405[k=72][m=8]_AGACC	0.111111	+
chr2L	16870757	16870758	WT-Female_head_m6A_IP_chr2L_f_c3407[k=75][m=7]_AAACA	0.0933333	+
chr2L	16870770	16870771	WT-Female_head_m6A_IP_chr2L_f_c3408[k=70][m=2]_ATACA	0.0285714	+
chr2L	16870833	16870834	WT-Female_head_m6A_IP_chr2L_f_c3409[k=23][m=2]_GCACT	0.0869565	+
chr2L	16887233	16887234	WT-Female_head_m6A_IP_chr2L_r_c3155[k=8][m=2]_ACACA	0.25	-
chr2L	16887283	16887284	WT-Female_head_m6A_IP_chr2L_r_c3156[k=7][m=2]_ATACA	0.285714	-
chr2L	16887304	16887305	WT-Female_head_m6A_IP_chr2L_r_c3157[k=27][m=2]_ACACA	0.0740741	-
chr2L	16887856	16887857	WT-Female_head_m6A_IP_chr2L_r_c3161[k=7][m=2]_AAACC	0.285714	-
chr2L	16973220	16973221	WT-Female_head_m6A_IP_chr2L_f_c3426[k=21][m=2]_GGACA	0.0952381	+
chr2L	16973331	16973332	WT-Female_head_m6A_IP_chr2L_f_c3427[k=32][m=3]_AAACA	0.09375	+
chr2L	16973371	16973372	WT-Female_head_m6A_IP_chr2L_f_c3428[k=15][m=2]_AAACT	0.133333	+
chr2L	16973542	16973543	WT-Female_head_m6A_IP_chr2L_f_c3429[k=5][m=2]_AAACA	0.4	+
chr2L	17131150	17131151	WT-Female_head_m6A_IP_chr2L_f_c3435[k=4][m=2]_AAACT	0.5	+
chr2L	1724983	1724984	WT-Female_head_m6A_IP_chr2L_r_c389[k=43][m=2]_CTACA	0.0465116	-
chr2L	1725678	1725679	WT-Female_head_m6A_IP_chr2L_r_c402[k=13][m=2]_TGACC	0.153846	-
chr2L	17260583	17260584	WT-Female_head_m6A_IP_chr2L_r_c3179[k=20][m=2]_AAACC	0.1	-
chr2L	17260593	17260594	WT-Female_head_m6A_IP_chr2L_r_c3181[k=24][m=2]_AAACC	0.0833333	-
chr2L	1726160	1726161	WT-Female_head_m6A_IP_chr2L_r_c408[k=20][m=4]_CAACA	0.2	-
chr2L	1726521	1726522	WT-Female_head_m6A_IP_chr2L_r_c414[k=10][m=2]_CCACT	0.2	-
chr2L	1737776	1737777	WT-Female_head_m6A_IP_chr2L_f_c342[k=28][m=4]_CAACA	0.142857	+
chr2L	17384992	17384993	WT-Female_head_m6A_IP_chr2L_f_c3444[k=21][m=2]_GAACA	0.0952381	+
chr2L	17385243	17385244	WT-Female_head_m6A_IP_chr2L_f_c3447[k=13][m=2]_CAACA	0.153846	+
chr2L	17389393	17389394	WT-Female_head_m6A_IP_chr2L_f_c3449[k=7][m=2]_CAACT	0.285714	+
chr2L	17389500	17389501	WT-Female_head_m6A_IP_chr2L_f_c3450[k=55][m=2]_AGACT	0.0363636	+
chr2L	17403512	17403513	WT-Female_head_m6A_IP_chr2L_f_c3462[k=4][m=2]_AAACG	0.5	+
chr2L	17428015	17428016	WT-Female_head_m6A_IP_chr2L_r_c3200[k=7][m=2]_AAACT	0.285714	-
chr2L	17591766	17591767	WT-Female_head_m6A_IP_chr2L_r_c3238[k=15][m=2]_CAACT	0.133333	-
chr2L	17592009	17592010	WT-Female_head_m6A_IP_chr2L_r_c3240[k=16][m=2]_GAACG	0.125	-
chr2L	17592259	17592260	WT-Female_head_m6A_IP_chr2L_r_c3243[k=18][m=2]_AGACA	0.111111	-
chr2L	17592290	17592291	WT-Female_head_m6A_IP_chr2L_r_c3244[k=12][m=2]_TGACA	0.166667	-
chr2L	17594794	17594795	WT-Female_head_m6A_IP_chr2L_f_c3477[k=5][m=2]_AAACT	0.4	+
chr2L	17999888	17999889	WT-Female_head_m6A_IP_chr2L_f_c3487[k=13][m=4]_TTACA	0.307692	+
chr2L	18012904	18012905	WT-Female_head_m6A_IP_chr2L_f_c3488[k=16][m=2]_AGACC	0.125	+
chr2L	18078304	18078305	WT-Female_head_m6A_IP_chr2L_f_c3496[k=215][m=4]_ATACC	0.0186047	+
chr2L	18078325	18078326	WT-Female_head_m6A_IP_chr2L_f_c3500[k=273][m=4]_AAACG	0.014652	+
chr2L	18078376	18078377	WT-Female_head_m6A_IP_chr2L_f_c3504[k=262][m=24]_AAACA	0.0916031	+
chr2L	18078445	18078446	WT-Female_head_m6A_IP_chr2L_f_c3509[k=144][m=2]_CTACA	0.0138889	+
chr2L	18078451	18078452	WT-Female_head_m6A_IP_chr2L_f_c3510[k=154][m=5]_GAACA	0.0324675	+
chr2L	18078477	18078478	WT-Female_head_m6A_IP_chr2L_f_c3511[k=178][m=10]_TGACT	0.0561798	+
chr2L	18079206	18079207	WT-Female_head_m6A_IP_chr2L_f_c3534[k=173][m=4]_TGACG	0.0231214	+
chr2L	18079250	18079251	WT-Female_head_m6A_IP_chr2L_f_c3541[k=95][m=4]_TTACC	0.0421053	+
chr2L	18079296	18079297	WT-Female_head_m6A_IP_chr2L_f_c3546[k=124][m=4]_TAACC	0.0322581	+
chr2L	18079396	18079397	WT-Female_head_m6A_IP_chr2L_f_c3559[k=115][m=4]_GAACT	0.0347826	+
chr2L	18079425	18079426	WT-Female_head_m6A_IP_chr2L_f_c3561[k=126][m=2]_GTACC	0.015873	+
chr2L	18079476	18079477	WT-Female_head_m6A_IP_chr2L_f_c3570[k=122][m=4]_CAACA	0.0327869	+
chr2L	18079554	18079555	WT-Female_head_m6A_IP_chr2L_f_c3575[k=101][m=3]_CAACA	0.029703	+
chr2L	18079700	18079701	WT-Female_head_m6A_IP_chr2L_f_c3588[k=121][m=3]_ACACA	0.0247934	+
chr2L	18080163	18080164	WT-Female_head_m6A_IP_chr2L_f_c3602[k=160][m=8]_CAACT	0.05	+
chr2L	18080216	18080217	WT-Female_head_m6A_IP_chr2L_f_c3607[k=183][m=4]_CAACG	0.0218579	+
chr2L	18080247	18080248	WT-Female_head_m6A_IP_chr2L_f_c3609[k=100][m=2]_AAACC	0.02	+
chr2L	18080384	18080385	WT-Female_head_m6A_IP_chr2L_f_c3614[k=167][m=3]_TAACA	0.0179641	+
chr2L	18080398	18080399	WT-Female_head_m6A_IP_chr2L_f_c3615[k=153][m=3]_GAACA	0.0196078	+
chr2L	18123413	18123414	WT-Female_head_m6A_IP_chr2L_f_c3620[k=49][m=2]_AAACT	0.0408163	+
chr2L	18123439	18123440	WT-Female_head_m6A_IP_chr2L_f_c3622[k=71][m=4]_AAACT	0.056338	+
chr2L	18123453	18123454	WT-Female_head_m6A_IP_chr2L_f_c3623[k=93][m=2]_GAACA	0.0215054	+
chr2L	18123475	18123476	WT-Female_head_m6A_IP_chr2L_f_c3625[k=87][m=2]_CAACT	0.0229885	+
chr2L	18123486	18123487	WT-Female_head_m6A_IP_chr2L_f_c3627[k=87][m=2]_AAACA	0.0229885	+
chr2L	18123499	18123500	WT-Female_head_m6A_IP_chr2L_f_c3629[k=110][m=6]_AAACT	0.0545455	+
chr2L	18128609	18128610	WT-Female_head_m6A_IP_chr2L_f_c3633[k=8][m=2]_CAACT	0.25	+
chr2L	18129438	18129439	WT-Female_head_m6A_IP_chr2L_f_c3642[k=9][m=2]_AGACA	0.222222	+
chr2L	18271268	18271269	WT-Female_head_m6A_IP_chr2L_r_c3287[k=22][m=2]_GGACG	0.0909091	-
chr2L	18271604	18271605	WT-Female_head_m6A_IP_chr2L_r_c3293[k=29][m=4]_GAACA	0.137931	-
chr2L	18271668	18271669	WT-Female_head_m6A_IP_chr2L_r_c3295[k=16][m=2]_AAACA	0.125	-
chr2L	18275509	18275510	WT-Female_head_m6A_IP_chr2L_r_c3298[k=36][m=2]_ATACC	0.0555556	-
chr2L	18275526	18275527	WT-Female_head_m6A_IP_chr2L_r_c3299[k=44][m=2]_GCACA	0.0454545	-
chr2L	18275553	18275554	WT-Female_head_m6A_IP_chr2L_r_c3300[k=46][m=2]_AAACA	0.0434783	-
chr2L	18275632	18275633	WT-Female_head_m6A_IP_chr2L_r_c3301[k=21][m=2]_GAACC	0.0952381	-
chr2L	18320374	18320375	WT-Female_head_m6A_IP_chr2L_f_c3649[k=9][m=2]_TAACA	0.222222	+
chr2L	18320412	18320413	WT-Female_head_m6A_IP_chr2L_f_c3650[k=12][m=2]_acaca	0.166667	+
chr2L	18320467	18320468	WT-Female_head_m6A_IP_chr2L_f_c3651[k=19][m=3]_AAACC	0.157895	+
chr2L	18320611	18320612	WT-Female_head_m6A_IP_chr2L_f_c3656[k=15][m=2]_AAACA	0.133333	+
chr2L	1837230	1837231	WT-Female_head_m6A_IP_chr2L_f_c351[k=10][m=2]_CGACA	0.2	+
chr2L	18442671	18442672	WT-Female_head_m6A_IP_chr2L_r_c3314[k=98][m=8]_TGACA	0.0816327	-
chr2L	18442676	18442677	WT-Female_head_m6A_IP_chr2L_r_c3315[k=105][m=2]_CCACC	0.0190476	-
chr2L	18442727	18442728	WT-Female_head_m6A_IP_chr2L_r_c3320[k=57][m=3]_GAACA	0.0526316	-
chr2L	18442776	18442777	WT-Female_head_m6A_IP_chr2L_r_c3326[k=37][m=2]_GCACG	0.0540541	-
chr2L	18442844	18442845	WT-Female_head_m6A_IP_chr2L_r_c3331[k=77][m=4]_CTACT	0.0519481	-
chr2L	18442934	18442935	WT-Female_head_m6A_IP_chr2L_r_c3340[k=68][m=2]_CAACA	0.0294118	-
chr2L	18443196	18443197	WT-Female_head_m6A_IP_chr2L_r_c3349[k=93][m=5]_GAACA	0.0537634	-
chr2L	18446795	18446796	WT-Female_head_m6A_IP_chr2L_r_c3353[k=4][m=2]_AAACG	0.5	-
chr2L	18446965	18446966	WT-Female_head_m6A_IP_chr2L_r_c3354[k=4][m=2]_AAACA	0.5	-
chr2L	18456485	18456486	WT-Female_head_m6A_IP_chr2L_f_c3663[k=4][m=2]_GAACT	0.5	+
chr2L	18547013	18547014	WT-Female_head_m6A_IP_chr2L_r_c3365[k=6][m=2]_TAACT	0.333333	-
chr2L	18617409	18617410	WT-Female_head_m6A_IP_chr2L_f_c3683[k=17][m=3]_TGACT	0.176471	+
chr2L	18617522	18617523	WT-Female_head_m6A_IP_chr2L_f_c3688[k=45][m=4]_AAACA	0.0888889	+
chr2L	18617585	18617586	WT-Female_head_m6A_IP_chr2L_f_c3689[k=45][m=4]_GGACA	0.0888889	+
chr2L	18695235	18695236	WT-Female_head_m6A_IP_chr2L_r_c3379[k=12][m=5]_AAACT	0.416667	-
chr2L	18810405	18810406	WT-Female_head_m6A_IP_chr2L_r_c3397[k=20][m=2]_CCACT	0.1	-
chr2L	18810459	18810460	WT-Female_head_m6A_IP_chr2L_r_c3400[k=49][m=2]_CGACA	0.0408163	-
chr2L	18810472	18810473	WT-Female_head_m6A_IP_chr2L_r_c3402[k=53][m=2]_ACACC	0.0377358	-
chr2L	18810486	18810487	WT-Female_head_m6A_IP_chr2L_r_c3403[k=45][m=3]_AGACA	0.0666667	-
chr2L	18813087	18813088	WT-Female_head_m6A_IP_chr2L_f_c3697[k=10][m=2]_AAACA	0.2	+
chr2L	18813112	18813113	WT-Female_head_m6A_IP_chr2L_f_c3698[k=19][m=3]_GGACA	0.157895	+
chr2L	18845617	18845618	WT-Female_head_m6A_IP_chr2L_f_c3716[k=5][m=2]_AAACA	0.4	+
chr2L	18845712	18845713	WT-Female_head_m6A_IP_chr2L_f_c3717[k=8][m=2]_GAACT	0.25	+
chr2L	1884907	1884908	WT-Female_head_m6A_IP_chr2L_f_c363[k=16][m=2]_ACACG	0.125	+
chr2L	1884915	1884916	WT-Female_head_m6A_IP_chr2L_f_c364[k=32][m=2]_AAACC	0.0625	+
chr2L	1885155	1885156	WT-Female_head_m6A_IP_chr2L_f_c367[k=27][m=8]_AGACA	0.296296	+
chr2L	1885184	1885185	WT-Female_head_m6A_IP_chr2L_f_c369[k=86][m=11]_AAACA	0.127907	+
chr2L	18964537	18964538	WT-Female_head_m6A_IP_chr2L_r_c3437[k=4][m=2]_CTACT	0.5	-
chr2L	18978088	18978089	WT-Female_head_m6A_IP_chr2L_r_c3440[k=4][m=2]_TAACG	0.5	-
chr2L	18987123	18987124	WT-Female_head_m6A_IP_chr2L_r_c3445[k=39][m=4]_GGACT	0.102564	-
chr2L	19003607	19003608	WT-Female_head_m6A_IP_chr2L_f_c3727[k=6][m=2]_GAACT	0.333333	+
chr2L	19008347	19008348	WT-Female_head_m6A_IP_chr2L_r_c3450[k=68][m=2]_CGACA	0.0294118	-
chr2L	19008402	19008403	WT-Female_head_m6A_IP_chr2L_r_c3452[k=46][m=2]_GGACA	0.0434783	-
chr2L	19008447	19008448	WT-Female_head_m6A_IP_chr2L_r_c3454[k=36][m=3]_ATACT	0.0833333	-
chr2L	19008961	19008962	WT-Female_head_m6A_IP_chr2L_r_c3460[k=35][m=2]_ACACG	0.0571429	-
chr2L	19008963	19008964	WT-Female_head_m6A_IP_chr2L_r_c3461[k=37][m=4]_CAACA	0.108108	-
chr2L	19009035	19009036	WT-Female_head_m6A_IP_chr2L_r_c3462[k=32][m=2]_ATACT	0.0625	-
chr2L	19009116	19009117	WT-Female_head_m6A_IP_chr2L_r_c3466[k=29][m=3]_CAACA	0.103448	-
chr2L	19068993	19068994	WT-Female_head_m6A_IP_chr2L_r_c3480[k=26][m=2]_AAACA	0.0769231	-
chr2L	19069582	19069583	WT-Female_head_m6A_IP_chr2L_r_c3483[k=5][m=2]_GAACT	0.4	-
chr2L	19117999	19118000	WT-Female_head_m6A_IP_chr2L_r_c3490[k=17][m=2]_ACACT	0.117647	-
chr2L	19119979	19119980	WT-Female_head_m6A_IP_chr2L_r_c3495[k=7][m=2]_AAACT	0.285714	-
chr2L	19120101	19120102	WT-Female_head_m6A_IP_chr2L_r_c3496[k=40][m=2]_AGACG	0.05	-
chr2L	19120193	19120194	WT-Female_head_m6A_IP_chr2L_r_c3497[k=19][m=2]_GAACT	0.105263	-
chr2L	19123314	19123315	WT-Female_head_m6A_IP_chr2L_r_c3500[k=7][m=2]_TAACG	0.285714	-
chr2L	19190672	19190673	WT-Female_head_m6A_IP_chr2L_f_c3758[k=8][m=2]_AAACT	0.25	+
chr2L	19190694	19190695	WT-Female_head_m6A_IP_chr2L_f_c3759[k=5][m=2]_CGACT	0.4	+
chr2L	1928112	1928113	WT-Female_head_m6A_IP_chr2L_f_c373[k=11][m=2]_GAACC	0.181818	+
chr2L	1928203	1928204	WT-Female_head_m6A_IP_chr2L_f_c376[k=38][m=2]_AGACT	0.0526316	+
chr2L	1928285	1928286	WT-Female_head_m6A_IP_chr2L_f_c379[k=25][m=2]_AAACG	0.08	+
chr2L	1928289	1928290	WT-Female_head_m6A_IP_chr2L_f_c380[k=38][m=2]_GAACG	0.0526316	+
chr2L	1928320	1928321	WT-Female_head_m6A_IP_chr2L_f_c381[k=45][m=5]_GAACT	0.111111	+
chr2L	1928331	1928332	WT-Female_head_m6A_IP_chr2L_f_c382[k=51][m=4]_AAACA	0.0784314	+
chr2L	19383736	19383737	WT-Female_head_m6A_IP_chr2L_r_c3513[k=4][m=2]_CAACT	0.5	-
chr2L	19387206	19387207	WT-Female_head_m6A_IP_chr2L_r_c3521[k=14][m=2]_CGACA	0.142857	-
chr2L	19387631	19387632	WT-Female_head_m6A_IP_chr2L_r_c3525[k=10][m=2]_CAACT	0.2	-
chr2L	19387703	19387704	WT-Female_head_m6A_IP_chr2L_r_c3527[k=45][m=2]_GTACA	0.0444444	-
chr2L	19387727	19387728	WT-Female_head_m6A_IP_chr2L_r_c3528[k=19][m=2]_CGACA	0.105263	-
chr2L	19387741	19387742	WT-Female_head_m6A_IP_chr2L_r_c3529[k=15][m=2]_CAACA	0.133333	-
chr2L	19388178	19388179	WT-Female_head_m6A_IP_chr2L_r_c3532[k=14][m=2]_GTACC	0.142857	-
chr2L	19388195	19388196	WT-Female_head_m6A_IP_chr2L_r_c3533[k=15][m=2]_ACACA	0.133333	-
chr2L	19389962	19389963	WT-Female_head_m6A_IP_chr2L_r_c3536[k=59][m=3]_GAACC	0.0508475	-
chr2L	19389973	19389974	WT-Female_head_m6A_IP_chr2L_r_c3537[k=46][m=5]_AAACT	0.108696	-
chr2L	19510573	19510574	WT-Female_head_m6A_IP_chr2L_r_c3574[k=6][m=3]_GCACA	0.5	-
chr2L	19510633	19510634	WT-Female_head_m6A_IP_chr2L_r_c3576[k=6][m=2]_GCACA	0.333333	-
chr2L	19513696	19513697	WT-Female_head_m6A_IP_chr2L_r_c3583[k=10][m=2]_CAACA	0.2	-
chr2L	19515043	19515044	WT-Female_head_m6A_IP_chr2L_r_c3593[k=7][m=2]_GTACG	0.285714	-
chr2L	19515863	19515864	WT-Female_head_m6A_IP_chr2L_r_c3599[k=7][m=2]_CCACG	0.285714	-
chr2L	19515951	19515952	WT-Female_head_m6A_IP_chr2L_r_c3600[k=21][m=2]_cgact	0.0952381	-
chr2L	19516524	19516525	WT-Female_head_m6A_IP_chr2L_r_c3601[k=18][m=4]_GGACA	0.222222	-
chr2L	19544764	19544765	WT-Female_head_m6A_IP_chr2L_f_c3796[k=5][m=2]_AAACA	0.4	+
chr2L	19545049	19545050	WT-Female_head_m6A_IP_chr2L_f_c3797[k=11][m=2]_GCACC	0.181818	+
chr2L	19566130	19566131	WT-Female_head_m6A_IP_chr2L_f_c3810[k=11][m=2]_CTACA	0.181818	+
chr2L	19566187	19566188	WT-Female_head_m6A_IP_chr2L_f_c3811[k=6][m=2]_CTACG	0.333333	+
chr2L	19577204	19577205	WT-Female_head_m6A_IP_chr2L_r_c3606[k=7][m=2]_AAACG	0.285714	-
chr2L	19586865	19586866	WT-Female_head_m6A_IP_chr2L_f_c3818[k=15][m=2]_AAACA	0.133333	+
chr2L	19611114	19611115	WT-Female_head_m6A_IP_chr2L_f_c3825[k=10][m=4]_GAACG	0.4	+
chr2L	19791816	19791817	WT-Female_head_m6A_IP_chr2L_r_c3633[k=6][m=2]_GGACA	0.333333	-
chr2L	1984787	1984788	WT-Female_head_m6A_IP_chr2L_r_c431[k=7][m=2]_CAACG	0.285714	-
chr2L	1985498	1985499	WT-Female_head_m6A_IP_chr2L_r_c435[k=13][m=2]_GGACT	0.153846	-
chr2L	19959418	19959419	WT-Female_head_m6A_IP_chr2L_f_c3864[k=37][m=2]_GAACG	0.0540541	+
chr2L	19959433	19959434	WT-Female_head_m6A_IP_chr2L_f_c3866[k=32][m=2]_CTACG	0.0625	+
chr2L	19959451	19959452	WT-Female_head_m6A_IP_chr2L_f_c3868[k=27][m=2]_CTACC	0.0740741	+
chr2L	19966205	19966206	WT-Female_head_m6A_IP_chr2L_r_c3641[k=9][m=2]_ACACA	0.222222	-
chr2L	19966244	19966245	WT-Female_head_m6A_IP_chr2L_r_c3643[k=12][m=2]_CGACG	0.166667	-
chr2L	20028242	20028243	WT-Female_head_m6A_IP_chr2L_f_c3897[k=23][m=4]_AGACA	0.173913	+
chr2L	20055388	20055389	WT-Female_head_m6A_IP_chr2L_f_c3901[k=4][m=2]_ACACA	0.5	+
chr2L	20066857	20066858	WT-Female_head_m6A_IP_chr2L_f_c3906[k=4][m=2]_CAACT	0.5	+
chr2L	20082014	20082015	WT-Female_head_m6A_IP_chr2L_r_c3655[k=13][m=2]_AGACA	0.153846	-
chr2L	20082616	20082617	WT-Female_head_m6A_IP_chr2L_r_c3659[k=6][m=2]_AGACG	0.333333	-
chr2L	20082663	20082664	WT-Female_head_m6A_IP_chr2L_r_c3660[k=4][m=2]_AAACA	0.5	-
chr2L	20082879	20082880	WT-Female_head_m6A_IP_chr2L_r_c3662[k=8][m=2]_GGACG	0.25	-
chr2L	20084853	20084854	WT-Female_head_m6A_IP_chr2L_r_c3665[k=63][m=2]_CAACG	0.031746	-
chr2L	20084876	20084877	WT-Female_head_m6A_IP_chr2L_r_c3666[k=87][m=9]_AGACA	0.103448	-
chr2L	20084896	20084897	WT-Female_head_m6A_IP_chr2L_r_c3669[k=53][m=2]_GGACG	0.0377358	-
chr2L	202008	202009	WT-Female_head_m6A_IP_chr2L_f_c76[k=5][m=2]_ATACA	0.4	+
chr2L	20311302	20311303	WT-Female_head_m6A_IP_chr2L_f_c3913[k=101][m=2]_AAACA	0.019802	+
chr2L	20311339	20311340	WT-Female_head_m6A_IP_chr2L_f_c3914[k=32][m=3]_aaaca	0.09375	+
chr2L	20311457	20311458	WT-Female_head_m6A_IP_chr2L_f_c3917[k=92][m=3]_AAACG	0.0326087	+
chr2L	20311462	20311463	WT-Female_head_m6A_IP_chr2L_f_c3918[k=97][m=2]_TGACG	0.0206186	+
chr2L	20362076	20362077	WT-Female_head_m6A_IP_chr2L_f_c3938[k=4][m=2]_CAACT	0.5	+
chr2L	20414613	20414614	WT-Female_head_m6A_IP_chr2L_r_c3686[k=6][m=2]_AAACT	0.333333	-
chr2L	20426322	20426323	WT-Female_head_m6A_IP_chr2L_f_c3944[k=9][m=4]_GAACA	0.444444	+
chr2L	20426663	20426664	WT-Female_head_m6A_IP_chr2L_f_c3945[k=20][m=3]_GAACT	0.15	+
chr2L	20431951	20431952	WT-Female_head_m6A_IP_chr2L_f_c3946[k=10][m=4]_TAACA	0.4	+
chr2L	20758274	20758275	WT-Female_head_m6A_IP_chr2L_f_c3961[k=4][m=2]_GAACA	0.5	+
chr2L	20790185	20790186	WT-Female_head_m6A_IP_chr2L_r_c3720[k=4][m=2]_AGACG	0.5	-
chr2L	20797975	20797976	WT-Female_head_m6A_IP_chr2L_f_c3970[k=32][m=3]_GTACA	0.09375	+
chr2L	20798035	20798036	WT-Female_head_m6A_IP_chr2L_f_c3971[k=42][m=2]_AGACG	0.047619	+
chr2L	20798332	20798333	WT-Female_head_m6A_IP_chr2L_f_c3974[k=20][m=3]_AAACA	0.15	+
chr2L	20810164	20810165	WT-Female_head_m6A_IP_chr2L_f_c3979[k=5][m=2]_AAACA	0.4	+
chr2L	20859213	20859214	WT-Female_head_m6A_IP_chr2L_f_c4000[k=42][m=3]_TGACT	0.0714286	+
chr2L	20860816	20860817	WT-Female_head_m6A_IP_chr2L_f_c4009[k=19][m=2]_CAACG	0.105263	+
chr2L	20867006	20867007	WT-Female_head_m6A_IP_chr2L_f_c4017[k=5][m=2]_AGACC	0.4	+
chr2L	20882358	20882359	WT-Female_head_m6A_IP_chr2L_r_c3735[k=7][m=2]_TAACT	0.285714	-
chr2L	20917062	20917063	WT-Female_head_m6A_IP_chr2L_r_c3750[k=139][m=4]_AAACA	0.028777	-
chr2L	20917076	20917077	WT-Female_head_m6A_IP_chr2L_r_c3751[k=162][m=5]_GGACG	0.0308642	-
chr2L	20917080	20917081	WT-Female_head_m6A_IP_chr2L_r_c3752[k=137][m=2]_AAACG	0.0145985	-
chr2L	20917088	20917089	WT-Female_head_m6A_IP_chr2L_r_c3753[k=100][m=3]_ACACG	0.03	-
chr2L	20919309	20919310	WT-Female_head_m6A_IP_chr2L_r_c3758[k=5][m=2]_AAACT	0.4	-
chr2L	21051804	21051805	WT-Female_head_m6A_IP_chr2L_r_c3768[k=22][m=2]_TGACG	0.0909091	-
chr2L	21071095	21071096	WT-Female_head_m6A_IP_chr2L_r_c3774[k=7][m=3]_AAACG	0.428571	-
chr2L	210826	210827	WT-Female_head_m6A_IP_chr2L_r_c38[k=7][m=2]_CAACC	0.285714	-
chr2L	210880	210881	WT-Female_head_m6A_IP_chr2L_r_c39[k=4][m=2]_TTACT	0.5	-
chr2L	21104921	21104922	WT-Female_head_m6A_IP_chr2L_f_c4027[k=9][m=2]_GAACG	0.222222	+
chr2L	21133556	21133557	WT-Female_head_m6A_IP_chr2L_f_c4033[k=6][m=2]_GGACA	0.333333	+
chr2L	21166505	21166506	WT-Female_head_m6A_IP_chr2L_r_c3788[k=10][m=3]_GAACT	0.3	-
chr2L	21171469	21171470	WT-Female_head_m6A_IP_chr2L_f_c4050[k=20][m=4]_CGACG	0.2	+
chr2L	21172195	21172196	WT-Female_head_m6A_IP_chr2L_f_c4055[k=22][m=2]_CTACA	0.0909091	+
chr2L	21172731	21172732	WT-Female_head_m6A_IP_chr2L_f_c4058[k=15][m=2]_CAACG	0.133333	+
chr2L	21288553	21288554	WT-Female_head_m6A_IP_chr2L_r_c3796[k=4][m=2]_CAACA	0.5	-
chr2L	21311001	21311002	WT-Female_head_m6A_IP_chr2L_f_c4075[k=6][m=2]_ACACA	0.333333	+
chr2L	21311890	21311891	WT-Female_head_m6A_IP_chr2L_f_c4077[k=12][m=2]_TCACC	0.166667	+
chr2L	21314464	21314465	WT-Female_head_m6A_IP_chr2L_f_c4083[k=8][m=2]_TTACT	0.25	+
chr2L	21314498	21314499	WT-Female_head_m6A_IP_chr2L_f_c4084[k=22][m=2]_AAACA	0.0909091	+
chr2L	21314844	21314845	WT-Female_head_m6A_IP_chr2L_f_c4085[k=16][m=4]_GGACA	0.25	+
chr2L	21314885	21314886	WT-Female_head_m6A_IP_chr2L_f_c4086[k=24][m=5]_GGACT	0.208333	+
chr2L	21314906	21314907	WT-Female_head_m6A_IP_chr2L_f_c4087[k=21][m=2]_ACACT	0.0952381	+
chr2L	21315059	21315060	WT-Female_head_m6A_IP_chr2L_f_c4089[k=6][m=2]_GGACA	0.333333	+
chr2L	21318177	21318178	WT-Female_head_m6A_IP_chr2L_f_c4091[k=17][m=2]_TAACA	0.117647	+
chr2L	21318235	21318236	WT-Female_head_m6A_IP_chr2L_f_c4092[k=17][m=2]_GTACA	0.117647	+
chr2L	21319037	21319038	WT-Female_head_m6A_IP_chr2L_f_c4109[k=21][m=4]_CTACC	0.190476	+
chr2L	21319383	21319384	WT-Female_head_m6A_IP_chr2L_f_c4116[k=30][m=2]_GGACA	0.0666667	+
chr2L	2135397	2135398	WT-Female_head_m6A_IP_chr2L_f_c432[k=4][m=2]_CCACA	0.5	+
chr2L	2135853	2135854	WT-Female_head_m6A_IP_chr2L_f_c435[k=6][m=2]_CAACT	0.333333	+
chr2L	2136318	2136319	WT-Female_head_m6A_IP_chr2L_f_c441[k=18][m=2]_TAACG	0.111111	+
chr2L	21380317	21380318	WT-Female_head_m6A_IP_chr2L_f_c4122[k=94][m=2]_GTACT	0.0212766	+
chr2L	21380389	21380390	WT-Female_head_m6A_IP_chr2L_f_c4124[k=15][m=2]_TTACA	0.133333	+
chr2L	21380673	21380674	WT-Female_head_m6A_IP_chr2L_f_c4127[k=7][m=2]_TAACG	0.285714	+
chr2L	21382046	21382047	WT-Female_head_m6A_IP_chr2L_f_c4132[k=294][m=6]_CAACA	0.0204082	+
chr2L	21382064	21382065	WT-Female_head_m6A_IP_chr2L_f_c4134[k=470][m=24]_AGACG	0.0510638	+
chr2L	21382100	21382101	WT-Female_head_m6A_IP_chr2L_f_c4135[k=404][m=53]_GAACA	0.131188	+
chr2L	21382116	21382117	WT-Female_head_m6A_IP_chr2L_f_c4136[k=372][m=19]_AAACT	0.0510753	+
chr2L	21382136	21382137	WT-Female_head_m6A_IP_chr2L_f_c4138[k=230][m=3]_AAACA	0.0130435	+
chr2L	21382170	21382171	WT-Female_head_m6A_IP_chr2L_f_c4140[k=356][m=19]_AGACA	0.0533708	+
chr2L	21382285	21382286	WT-Female_head_m6A_IP_chr2L_f_c4147[k=20][m=2]_GAACA	0.1	+
chr2L	21385334	21385335	WT-Female_head_m6A_IP_chr2L_f_c4154[k=57][m=2]_GTACG	0.0350877	+
chr2L	21385378	21385379	WT-Female_head_m6A_IP_chr2L_f_c4155[k=51][m=2]_AGACT	0.0392157	+
chr2L	21388802	21388803	WT-Female_head_m6A_IP_chr2L_f_c4162[k=47][m=2]_AAACA	0.0425532	+
chr2L	21389010	21389011	WT-Female_head_m6A_IP_chr2L_f_c4165[k=59][m=2]_TTACT	0.0338983	+
chr2L	21390580	21390581	WT-Female_head_m6A_IP_chr2L_f_c4180[k=44][m=2]_TGACA	0.0454545	+
chr2L	21390656	21390657	WT-Female_head_m6A_IP_chr2L_f_c4182[k=41][m=2]_TTACC	0.0487805	+
chr2L	21390710	21390711	WT-Female_head_m6A_IP_chr2L_f_c4184[k=32][m=2]_TAACA	0.0625	+
chr2L	21390833	21390834	WT-Female_head_m6A_IP_chr2L_f_c4185[k=42][m=2]_CCACT	0.047619	+
chr2L	21390962	21390963	WT-Female_head_m6A_IP_chr2L_f_c4187[k=44][m=2]_AAACG	0.0454545	+
chr2L	21390982	21390983	WT-Female_head_m6A_IP_chr2L_f_c4188[k=44][m=6]_AAACT	0.136364	+
chr2L	21390998	21390999	WT-Female_head_m6A_IP_chr2L_f_c4189[k=46][m=2]_AAACT	0.0434783	+
chr2L	21391836	21391837	WT-Female_head_m6A_IP_chr2L_f_c4195[k=16][m=2]_ATACG	0.125	+
chr2L	21392757	21392758	WT-Female_head_m6A_IP_chr2L_f_c4202[k=13][m=2]_TAACA	0.153846	+
chr2L	21573459	21573460	WT-Female_head_m6A_IP_chr2L_f_c4206[k=25][m=2]_AAACT	0.08	+
chr2L	21576003	21576004	WT-Female_head_m6A_IP_chr2L_f_c4212[k=12][m=2]_CAACG	0.166667	+
chr2L	21576994	21576995	WT-Female_head_m6A_IP_chr2L_f_c4215[k=13][m=2]_ATACC	0.153846	+
chr2L	21626891	21626892	WT-Female_head_m6A_IP_chr2L_r_c3803[k=7][m=2]_AAACA	0.285714	-
chr2L	21628101	21628102	WT-Female_head_m6A_IP_chr2L_r_c3808[k=10][m=2]_AAACG	0.2	-
chr2L	21665194	21665195	WT-Female_head_m6A_IP_chr2L_r_c3810[k=21][m=3]_AGACT	0.142857	-
chr2L	21678057	21678058	WT-Female_head_m6A_IP_chr2L_r_c3813[k=5][m=2]_TGACT	0.4	-
chr2L	21678288	21678289	WT-Female_head_m6A_IP_chr2L_r_c3823[k=64][m=2]_CCACA	0.03125	-
chr2L	21678326	21678327	WT-Female_head_m6A_IP_chr2L_r_c3828[k=84][m=2]_GTACT	0.0238095	-
chr2L	21678527	21678528	WT-Female_head_m6A_IP_chr2L_r_c3838[k=30][m=2]_ATACC	0.0666667	-
chr2L	21678608	21678609	WT-Female_head_m6A_IP_chr2L_r_c3840[k=81][m=2]_ATACG	0.0246914	-
chr2L	21678800	21678801	WT-Female_head_m6A_IP_chr2L_r_c3845[k=63][m=2]_AAACT	0.031746	-
chr2L	21678965	21678966	WT-Female_head_m6A_IP_chr2L_r_c3847[k=56][m=3]_CTACG	0.0535714	-
chr2L	21679151	21679152	WT-Female_head_m6A_IP_chr2L_r_c3851[k=45][m=2]_CTACC	0.0444444	-
chr2L	21679565	21679566	WT-Female_head_m6A_IP_chr2L_r_c3859[k=35][m=2]_CAACA	0.0571429	-
chr2L	21679751	21679752	WT-Female_head_m6A_IP_chr2L_r_c3864[k=30][m=2]_TGACA	0.0666667	-
chr2L	21679868	21679869	WT-Female_head_m6A_IP_chr2L_r_c3868[k=24][m=2]_GTACC	0.0833333	-
chr2L	21680075	21680076	WT-Female_head_m6A_IP_chr2L_r_c3875[k=17][m=2]_CTACA	0.117647	-
chr2L	21680110	21680111	WT-Female_head_m6A_IP_chr2L_r_c3876[k=15][m=2]_AAACG	0.133333	-
chr2L	21680798	21680799	WT-Female_head_m6A_IP_chr2L_r_c3880[k=43][m=2]_GTACT	0.0465116	-
chr2L	21681126	21681127	WT-Female_head_m6A_IP_chr2L_r_c3887[k=24][m=2]_TAACC	0.0833333	-
chr2L	21681475	21681476	WT-Female_head_m6A_IP_chr2L_r_c3893[k=24][m=2]_AGACC	0.0833333	-
chr2L	2178193	2178194	WT-Female_head_m6A_IP_chr2L_r_c460[k=11][m=2]_AAACA	0.181818	-
chr2L	2178278	2178279	WT-Female_head_m6A_IP_chr2L_r_c464[k=8][m=2]_AAACG	0.25	-
chr2L	2178391	2178392	WT-Female_head_m6A_IP_chr2L_r_c465[k=13][m=2]_GAACA	0.153846	-
chr2L	2178409	2178410	WT-Female_head_m6A_IP_chr2L_r_c466[k=8][m=2]_gTACA	0.25	-
chr2L	22154918	22154919	WT-Female_head_m6A_IP_chr2L_f_c4245[k=4][m=2]_CAACA	0.5	+
chr2L	22247215	22247216	WT-Female_head_m6A_IP_chr2L_r_c3913[k=57][m=2]_TTACT	0.0350877	-
chr2L	22247306	22247307	WT-Female_head_m6A_IP_chr2L_r_c3915[k=80][m=2]_GAACA	0.025	-
chr2L	22247336	22247337	WT-Female_head_m6A_IP_chr2L_r_c3916[k=60][m=2]_GGACA	0.0333333	-
chr2L	22247475	22247476	WT-Female_head_m6A_IP_chr2L_r_c3918[k=85][m=3]_AAACA	0.0352941	-
chr2L	22247583	22247584	WT-Female_head_m6A_IP_chr2L_r_c3923[k=40][m=2]_TGACA	0.05	-
chr2L	22247674	22247675	WT-Female_head_m6A_IP_chr2L_r_c3924[k=75][m=5]_GCACA	0.0666667	-
chr2L	22247808	22247809	WT-Female_head_m6A_IP_chr2L_r_c3928[k=77][m=4]_ATACG	0.0519481	-
chr2L	22534820	22534821	WT-Female_head_m6A_IP_chr2L_r_c3932[k=139][m=2]_AAACA	0.0143885	-
chr2L	22535010	22535011	WT-Female_head_m6A_IP_chr2L_r_c3941[k=61][m=2]_ACACA	0.0327869	-
chr2L	22535014	22535015	WT-Female_head_m6A_IP_chr2L_r_c3943[k=75][m=2]_CTACA	0.0266667	-
chr2L	22535713	22535714	WT-Female_head_m6A_IP_chr2L_r_c3946[k=80][m=3]_GCACG	0.0375	-
chr2L	22535974	22535975	WT-Female_head_m6A_IP_chr2L_r_c3953[k=44][m=7]_GGACT	0.159091	-
chr2L	22536040	22536041	WT-Female_head_m6A_IP_chr2L_r_c3957[k=28][m=2]_CAACT	0.0714286	-
chr2L	22536200	22536201	WT-Female_head_m6A_IP_chr2L_r_c3960[k=62][m=3]_TCACA	0.0483871	-
chr2L	22536292	22536293	WT-Female_head_m6A_IP_chr2L_r_c3968[k=63][m=2]_TTACT	0.031746	-
chr2L	22938921	22938922	WT-Female_head_m6A_IP_chr2L_f_c4261[k=5][m=2]_TTACT	0.4	+
chr2L	22982215	22982216	WT-Female_head_m6A_IP_chr2L_f_c4264[k=17][m=2]_TGACC	0.117647	+
chr2L	2311919	2311920	WT-Female_head_m6A_IP_chr2L_f_c457[k=57][m=5]_GAACG	0.0877193	+
chr2L	2360028	2360029	WT-Female_head_m6A_IP_chr2L_r_c492[k=17][m=2]_TAACA	0.117647	-
chr2L	2579402	2579403	WT-Female_head_m6A_IP_chr2L_r_c514[k=10][m=2]_CAACA	0.2	-
chr2L	2579526	2579527	WT-Female_head_m6A_IP_chr2L_r_c515[k=12][m=2]_GTACA	0.166667	-
chr2L	2747439	2747440	WT-Female_head_m6A_IP_chr2L_r_c534[k=8][m=2]_GAACG	0.25	-
chr2L	2747751	2747752	WT-Female_head_m6A_IP_chr2L_r_c539[k=7][m=2]_GAACA	0.285714	-
chr2L	2748416	2748417	WT-Female_head_m6A_IP_chr2L_r_c549[k=8][m=2]_GCACA	0.25	-
chr2L	2756395	2756396	WT-Female_head_m6A_IP_chr2L_f_c523[k=24][m=2]_AAACC	0.0833333	+
chr2L	2756614	2756615	WT-Female_head_m6A_IP_chr2L_f_c524[k=28][m=2]_ATACG	0.0714286	+
chr2L	2757465	2757466	WT-Female_head_m6A_IP_chr2L_f_c531[k=6][m=2]_AAACA	0.333333	+
chr2L	2757752	2757753	WT-Female_head_m6A_IP_chr2L_f_c533[k=10][m=2]_AGACA	0.2	+
chr2L	2772377	2772378	WT-Female_head_m6A_IP_chr2L_r_c557[k=6][m=2]_ACACA	0.333333	-
chr2L	2780864	2780865	WT-Female_head_m6A_IP_chr2L_r_c570[k=19][m=2]_AAACA	0.105263	-
chr2L	2781909	2781910	WT-Female_head_m6A_IP_chr2L_r_c578[k=7][m=2]_CAACG	0.285714	-
chr2L	2856483	2856484	WT-Female_head_m6A_IP_chr2L_f_c553[k=37][m=2]_CTACG	0.0540541	+
chr2L	2857421	2857422	WT-Female_head_m6A_IP_chr2L_f_c556[k=15][m=2]_GAACA	0.133333	+
chr2L	2857435	2857436	WT-Female_head_m6A_IP_chr2L_f_c557[k=12][m=2]_CAACA	0.166667	+
chr2L	2869456	2869457	WT-Female_head_m6A_IP_chr2L_r_c603[k=6][m=2]_GCACT	0.333333	-
chr2L	2873743	2873744	WT-Female_head_m6A_IP_chr2L_r_c606[k=5][m=2]_AAACA	0.4	-
chr2L	2873876	2873877	WT-Female_head_m6A_IP_chr2L_r_c607[k=23][m=2]_AGACA	0.0869565	-
chr2L	2874090	2874091	WT-Female_head_m6A_IP_chr2L_r_c608[k=27][m=4]_AGACA	0.148148	-
chr2L	2874152	2874153	WT-Female_head_m6A_IP_chr2L_r_c609[k=18][m=2]_AGACT	0.111111	-
chr2L	2881956	2881957	WT-Female_head_m6A_IP_chr2L_r_c614[k=6][m=2]_CAACG	0.333333	-
chr2L	2886340	2886341	WT-Female_head_m6A_IP_chr2L_f_c579[k=11][m=2]_AAACT	0.181818	+
chr2L	2890227	2890228	WT-Female_head_m6A_IP_chr2L_f_c581[k=11][m=2]_GGACA	0.181818	+
chr2L	2959277	2959278	WT-Female_head_m6A_IP_chr2L_f_c589[k=6][m=2]_AAACG	0.333333	+
chr2L	2961576	2961577	WT-Female_head_m6A_IP_chr2L_f_c591[k=12][m=2]_CTACT	0.166667	+
chr2L	2961951	2961952	WT-Female_head_m6A_IP_chr2L_f_c594[k=11][m=2]_ATACG	0.181818	+
chr2L	2967962	2967963	WT-Female_head_m6A_IP_chr2L_f_c614[k=4][m=2]_TTACA	0.5	+
chr2L	298038	298039	WT-Female_head_m6A_IP_chr2L_f_c87[k=4][m=2]_AAACA	0.5	+
chr2L	3036311	3036312	WT-Female_head_m6A_IP_chr2L_r_c633[k=5][m=2]_CTACC	0.4	-
chr2L	3059817	3059818	WT-Female_head_m6A_IP_chr2L_f_c635[k=4][m=2]_TAACA	0.5	+
chr2L	3060445	3060446	WT-Female_head_m6A_IP_chr2L_f_c637[k=4][m=2]_CAACT	0.5	+
chr2L	3063294	3063295	WT-Female_head_m6A_IP_chr2L_f_c646[k=4][m=2]_TCACC	0.5	+
chr2L	3064489	3064490	WT-Female_head_m6A_IP_chr2L_f_c653[k=6][m=2]_CAACT	0.333333	+
chr2L	3065887	3065888	WT-Female_head_m6A_IP_chr2L_f_c661[k=4][m=2]_CAACT	0.5	+
chr2L	3066529	3066530	WT-Female_head_m6A_IP_chr2L_f_c668[k=18][m=3]_AAACA	0.166667	+
chr2L	3066536	3066537	WT-Female_head_m6A_IP_chr2L_f_c669[k=18][m=2]_AAACA	0.111111	+
chr2L	3066870	3066871	WT-Female_head_m6A_IP_chr2L_f_c677[k=12][m=2]_ACACT	0.166667	+
chr2L	3067215	3067216	WT-Female_head_m6A_IP_chr2L_f_c680[k=20][m=2]_AAACT	0.1	+
chr2L	3067413	3067414	WT-Female_head_m6A_IP_chr2L_f_c683[k=11][m=2]_ACACA	0.181818	+
chr2L	3067619	3067620	WT-Female_head_m6A_IP_chr2L_f_c689[k=22][m=2]_CCACG	0.0909091	+
chr2L	3068934	3068935	WT-Female_head_m6A_IP_chr2L_r_c634[k=5][m=2]_TCACT	0.4	-
chr2L	3069066	3069067	WT-Female_head_m6A_IP_chr2L_r_c635[k=4][m=2]_CCACA	0.5	-
chr2L	3070894	3070895	WT-Female_head_m6A_IP_chr2L_r_c638[k=4][m=2]_TAACC	0.5	-
chr2L	3144617	3144618	WT-Female_head_m6A_IP_chr2L_r_c646[k=8][m=2]_AAACA	0.25	-
chr2L	3145378	3145379	WT-Female_head_m6A_IP_chr2L_r_c647[k=13][m=2]_GAACG	0.153846	-
chr2L	3163802	3163803	WT-Female_head_m6A_IP_chr2L_f_c700[k=5][m=2]_ACACG	0.4	+
chr2L	3294380	3294381	WT-Female_head_m6A_IP_chr2L_r_c659[k=5][m=2]_TGACT	0.4	-
chr2L	3301700	3301701	WT-Female_head_m6A_IP_chr2L_r_c660[k=10][m=3]_AAACA	0.3	-
chr2L	3371255	3371256	WT-Female_head_m6A_IP_chr2L_r_c675[k=4][m=2]_AAACG	0.5	-
chr2L	3421667	3421668	WT-Female_head_m6A_IP_chr2L_r_c687[k=6][m=2]_CAACC	0.333333	-
chr2L	3426659	3426660	WT-Female_head_m6A_IP_chr2L_r_c689[k=4][m=2]_TAACG	0.5	-
chr2L	3478567	3478568	WT-Female_head_m6A_IP_chr2L_f_c725[k=18][m=2]_TTACA	0.111111	+
chr2L	3479492	3479493	WT-Female_head_m6A_IP_chr2L_f_c735[k=10][m=2]_TAACT	0.2	+
chr2L	3494383	3494384	WT-Female_head_m6A_IP_chr2L_r_c703[k=8][m=2]_GTACA	0.25	-
chr2L	3494413	3494414	WT-Female_head_m6A_IP_chr2L_r_c704[k=13][m=2]_TAACG	0.153846	-
chr2L	3494594	3494595	WT-Female_head_m6A_IP_chr2L_r_c706[k=10][m=2]_GGACC	0.2	-
chr2L	3499417	3499418	WT-Female_head_m6A_IP_chr2L_r_c709[k=9][m=2]_ACACA	0.222222	-
chr2L	3499702	3499703	WT-Female_head_m6A_IP_chr2L_r_c710[k=6][m=2]_TTACC	0.333333	-
chr2L	3503983	3503984	WT-Female_head_m6A_IP_chr2L_r_c720[k=4][m=2]_GTACA	0.5	-
chr2L	3506682	3506683	WT-Female_head_m6A_IP_chr2L_r_c723[k=16][m=2]_AAACC	0.125	-
chr2L	3506710	3506711	WT-Female_head_m6A_IP_chr2L_r_c724[k=41][m=5]_AAACT	0.121951	-
chr2L	3622254	3622255	WT-Female_head_m6A_IP_chr2L_r_c737[k=5][m=2]_GAACA	0.4	-
chr2L	3655421	3655422	WT-Female_head_m6A_IP_chr2L_r_c744[k=14][m=4]_AGACA	0.285714	-
chr2L	3695122	3695123	WT-Female_head_m6A_IP_chr2L_r_c745[k=16][m=2]_CTACG	0.125	-
chr2L	3704981	3704982	WT-Female_head_m6A_IP_chr2L_r_c757[k=4][m=2]_GTACT	0.5	-
chr2L	3706730	3706731	WT-Female_head_m6A_IP_chr2L_r_c759[k=5][m=2]_ATACT	0.4	-
chr2L	3728025	3728026	WT-Female_head_m6A_IP_chr2L_f_c760[k=8][m=2]_CAACT	0.25	+
chr2L	3806171	3806172	WT-Female_head_m6A_IP_chr2L_f_c772[k=23][m=4]_AAACA	0.173913	+
chr2L	3809927	3809928	WT-Female_head_m6A_IP_chr2L_f_c779[k=5][m=2]_ACACA	0.4	+
chr2L	3895811	3895812	WT-Female_head_m6A_IP_chr2L_r_c765[k=9][m=3]_GAACC	0.333333	-
chr2L	3904253	3904254	WT-Female_head_m6A_IP_chr2L_r_c766[k=5][m=2]_AGACC	0.4	-
chr2L	3991383	3991384	WT-Female_head_m6A_IP_chr2L_r_c773[k=8][m=2]_AAACT	0.25	-
chr2L	4031507	4031508	WT-Female_head_m6A_IP_chr2L_f_c792[k=8][m=4]_CAACA	0.5	+
chr2L	4196637	4196638	WT-Female_head_m6A_IP_chr2L_r_c781[k=7][m=3]_GGACC	0.428571	-
chr2L	420038	420039	WT-Female_head_m6A_IP_chr2L_f_c106[k=100][m=2]_CAACT	0.02	+
chr2L	420343	420344	WT-Female_head_m6A_IP_chr2L_f_c120[k=59][m=2]_CTACT	0.0338983	+
chr2L	420391	420392	WT-Female_head_m6A_IP_chr2L_f_c123[k=45][m=2]_GGACC	0.0444444	+
chr2L	420399	420400	WT-Female_head_m6A_IP_chr2L_f_c124[k=46][m=3]_TCACC	0.0652174	+
chr2L	420403	420404	WT-Female_head_m6A_IP_chr2L_f_c126[k=32][m=2]_CAACA	0.0625	+
chr2L	4225916	4225917	WT-Female_head_m6A_IP_chr2L_r_c788[k=4][m=2]_GCACC	0.5	-
chr2L	4228063	4228064	WT-Female_head_m6A_IP_chr2L_f_c813[k=31][m=2]_TCACC	0.0645161	+
chr2L	4228087	4228088	WT-Female_head_m6A_IP_chr2L_f_c815[k=44][m=2]_ACACC	0.0454545	+
chr2L	4228199	4228200	WT-Female_head_m6A_IP_chr2L_f_c818[k=22][m=2]_CTACA	0.0909091	+
chr2L	4228292	4228293	WT-Female_head_m6A_IP_chr2L_f_c821[k=22][m=2]_CAACT	0.0909091	+
chr2L	4228371	4228372	WT-Female_head_m6A_IP_chr2L_f_c824[k=43][m=2]_GGACA	0.0465116	+
chr2L	4228373	4228374	WT-Female_head_m6A_IP_chr2L_f_c825[k=46][m=2]_ACACA	0.0434783	+
chr2L	4228411	4228412	WT-Female_head_m6A_IP_chr2L_f_c829[k=59][m=2]_AGACT	0.0338983	+
chr2L	4228489	4228490	WT-Female_head_m6A_IP_chr2L_f_c831[k=31][m=2]_GTACA	0.0645161	+
chr2L	4284857	4284858	WT-Female_head_m6A_IP_chr2L_f_c839[k=9][m=2]_AAACA	0.222222	+
chr2L	4307413	4307414	WT-Female_head_m6A_IP_chr2L_f_c842[k=4][m=2]_CAACG	0.5	+
chr2L	4320681	4320682	WT-Female_head_m6A_IP_chr2L_f_c846[k=5][m=2]_CCACT	0.4	+
chr2L	4322039	4322040	WT-Female_head_m6A_IP_chr2L_f_c848[k=13][m=2]_TCACA	0.153846	+
chr2L	4324650	4324651	WT-Female_head_m6A_IP_chr2L_f_c853[k=19][m=2]_ATACC	0.105263	+
chr2L	4324715	4324716	WT-Female_head_m6A_IP_chr2L_f_c854[k=50][m=2]_ATACA	0.04	+
chr2L	4324764	4324765	WT-Female_head_m6A_IP_chr2L_f_c855[k=39][m=2]_TGACC	0.0512821	+
chr2L	4324811	4324812	WT-Female_head_m6A_IP_chr2L_f_c857[k=102][m=2]_CTACG	0.0196078	+
chr2L	4324819	4324820	WT-Female_head_m6A_IP_chr2L_f_c858[k=102][m=5]_AAACA	0.0490196	+
chr2L	4324867	4324868	WT-Female_head_m6A_IP_chr2L_f_c861[k=62][m=2]_AGACT	0.0322581	+
chr2L	4324928	4324929	WT-Female_head_m6A_IP_chr2L_f_c865[k=77][m=3]_GAACA	0.038961	+
chr2L	4325106	4325107	WT-Female_head_m6A_IP_chr2L_f_c869[k=10][m=2]_CTACT	0.2	+
chr2L	4325120	4325121	WT-Female_head_m6A_IP_chr2L_f_c870[k=8][m=2]_GGACA	0.25	+
chr2L	4330820	4330821	WT-Female_head_m6A_IP_chr2L_f_c878[k=10][m=2]_GAACG	0.2	+
chr2L	4331378	4331379	WT-Female_head_m6A_IP_chr2L_f_c884[k=11][m=5]_CGACG	0.454545	+
chr2L	4390283	4390284	WT-Female_head_m6A_IP_chr2L_f_c899[k=9][m=2]_CAACG	0.222222	+
chr2L	4391266	4391267	WT-Female_head_m6A_IP_chr2L_f_c906[k=16][m=3]_CTACG	0.1875	+
chr2L	4392318	4392319	WT-Female_head_m6A_IP_chr2L_f_c915[k=16][m=2]_GAACG	0.125	+
chr2L	4392527	4392528	WT-Female_head_m6A_IP_chr2L_f_c917[k=15][m=2]_CCACA	0.133333	+
chr2L	4456314	4456315	WT-Female_head_m6A_IP_chr2L_r_c798[k=7][m=2]_ATACT	0.285714	-
chr2L	4457480	4457481	WT-Female_head_m6A_IP_chr2L_r_c810[k=91][m=2]_TCACC	0.021978	-
chr2L	4457504	4457505	WT-Female_head_m6A_IP_chr2L_r_c811[k=31][m=2]_CTACT	0.0645161	-
chr2L	4457878	4457879	WT-Female_head_m6A_IP_chr2L_r_c819[k=96][m=3]_GAACT	0.03125	-
chr2L	4475312	4475313	WT-Female_head_m6A_IP_chr2L_r_c838[k=16][m=2]_AAACT	0.125	-
chr2L	4735961	4735962	WT-Female_head_m6A_IP_chr2L_r_c851[k=6][m=2]_CGACA	0.333333	-
chr2L	4736186	4736187	WT-Female_head_m6A_IP_chr2L_r_c853[k=4][m=2]_GTACA	0.5	-
chr2L	479520	479521	WT-Female_head_m6A_IP_chr2L_r_c86[k=18][m=2]_AGACT	0.111111	-
chr2L	479574	479575	WT-Female_head_m6A_IP_chr2L_r_c87[k=23][m=2]_AAACT	0.0869565	-
chr2L	4796934	4796935	WT-Female_head_m6A_IP_chr2L_r_c862[k=20][m=2]_TTACA	0.1	-
chr2L	4797350	4797351	WT-Female_head_m6A_IP_chr2L_r_c866[k=4][m=2]_CAACC	0.5	-
chr2L	4822747	4822748	WT-Female_head_m6A_IP_chr2L_f_c930[k=22][m=2]_GAACT	0.0909091	+
chr2L	4822855	4822856	WT-Female_head_m6A_IP_chr2L_f_c931[k=20][m=2]_AGACA	0.1	+
chr2L	4823206	4823207	WT-Female_head_m6A_IP_chr2L_f_c933[k=5][m=2]_TCACA	0.4	+
chr2L	4845982	4845983	WT-Female_head_m6A_IP_chr2L_r_c880[k=4][m=2]_AGACA	0.5	-
chr2L	4875550	4875551	WT-Female_head_m6A_IP_chr2L_f_c949[k=5][m=2]_AAACA	0.4	+
chr2L	4877719	4877720	WT-Female_head_m6A_IP_chr2L_r_c884[k=7][m=2]_ACACA	0.285714	-
chr2L	4892128	4892129	WT-Female_head_m6A_IP_chr2L_f_c957[k=4][m=2]_CAACG	0.5	+
chr2L	4892404	4892405	WT-Female_head_m6A_IP_chr2L_f_c958[k=64][m=4]_GAACG	0.0625	+
chr2L	4892413	4892414	WT-Female_head_m6A_IP_chr2L_f_c959[k=68][m=7]_GAACA	0.102941	+
chr2L	4902313	4902314	WT-Female_head_m6A_IP_chr2L_f_c964[k=4][m=2]_GGACT	0.5	+
chr2L	4908931	4908932	WT-Female_head_m6A_IP_chr2L_r_c892[k=5][m=2]_TTACA	0.4	-
chr2L	4926242	4926243	WT-Female_head_m6A_IP_chr2L_r_c905[k=26][m=3]_GAACT	0.115385	-
chr2L	4974113	4974114	WT-Female_head_m6A_IP_chr2L_f_c974[k=7][m=2]_AAACT	0.285714	+
chr2L	4993030	4993031	WT-Female_head_m6A_IP_chr2L_r_c926[k=11][m=2]_CAACT	0.181818	-
chr2L	4994668	4994669	WT-Female_head_m6A_IP_chr2L_r_c932[k=9][m=2]_GAACA	0.222222	-
chr2L	4999344	4999345	WT-Female_head_m6A_IP_chr2L_r_c936[k=15][m=2]_ATACT	0.133333	-
chr2L	5000342	5000343	WT-Female_head_m6A_IP_chr2L_r_c937[k=12][m=2]_TGACA	0.166667	-
chr2L	5004697	5004698	WT-Female_head_m6A_IP_chr2L_r_c939[k=15][m=4]_AAACC	0.266667	-
chr2L	5004751	5004752	WT-Female_head_m6A_IP_chr2L_r_c941[k=53][m=2]_TAACT	0.0377358	-
chr2L	5004771	5004772	WT-Female_head_m6A_IP_chr2L_r_c942[k=60][m=2]_TTACT	0.0333333	-
chr2L	5004795	5004796	WT-Female_head_m6A_IP_chr2L_r_c943[k=44][m=7]_AAACA	0.159091	-
chr2L	5009132	5009133	WT-Female_head_m6A_IP_chr2L_r_c945[k=4][m=2]_AAACT	0.5	-
chr2L	5012427	5012428	WT-Female_head_m6A_IP_chr2L_r_c952[k=6][m=2]_AAACC	0.333333	-
chr2L	5032813	5032814	WT-Female_head_m6A_IP_chr2L_f_c989[k=10][m=2]_ACACG	0.2	+
chr2L	5036624	5036625	WT-Female_head_m6A_IP_chr2L_f_c1001[k=6][m=2]_GTACA	0.333333	+
chr2L	5037222	5037223	WT-Female_head_m6A_IP_chr2L_f_c1005[k=4][m=2]_CAACT	0.5	+
chr2L	5037820	5037821	WT-Female_head_m6A_IP_chr2L_f_c1006[k=4][m=2]_GGACG	0.5	+
chr2L	5037998	5037999	WT-Female_head_m6A_IP_chr2L_f_c1008[k=14][m=7]_AGACC	0.5	+
chr2L	5038010	5038011	WT-Female_head_m6A_IP_chr2L_f_c1010[k=17][m=2]_CAACG	0.117647	+
chr2L	5046403	5046404	WT-Female_head_m6A_IP_chr2L_f_c1018[k=29][m=2]_GAACT	0.0689655	+
chr2L	5046564	5046565	WT-Female_head_m6A_IP_chr2L_f_c1020[k=49][m=2]_GAACT	0.0408163	+
chr2L	5047349	5047350	WT-Female_head_m6A_IP_chr2L_f_c1025[k=7][m=2]_ATACG	0.285714	+
chr2L	5047872	5047873	WT-Female_head_m6A_IP_chr2L_f_c1027[k=5][m=2]_GCACC	0.4	+
chr2L	5051256	5051257	WT-Female_head_m6A_IP_chr2L_r_c963[k=11][m=2]_AAACA	0.181818	-
chr2L	5051276	5051277	WT-Female_head_m6A_IP_chr2L_r_c964[k=12][m=2]_CAACA	0.166667	-
chr2L	5055291	5055292	WT-Female_head_m6A_IP_chr2L_f_c1032[k=14][m=2]_CGACC	0.142857	+
chr2L	5071332	5071333	WT-Female_head_m6A_IP_chr2L_f_c1050[k=35][m=2]_GTACA	0.0571429	+
chr2L	5071609	5071610	WT-Female_head_m6A_IP_chr2L_f_c1051[k=16][m=2]_GGACT	0.125	+
chr2L	5071748	5071749	WT-Female_head_m6A_IP_chr2L_f_c1055[k=63][m=3]_GAACA	0.047619	+
chr2L	5071755	5071756	WT-Female_head_m6A_IP_chr2L_f_c1056[k=70][m=2]_AAACA	0.0285714	+
chr2L	5071780	5071781	WT-Female_head_m6A_IP_chr2L_f_c1057[k=40][m=7]_GAACC	0.175	+
chr2L	5071829	5071830	WT-Female_head_m6A_IP_chr2L_f_c1060[k=35][m=2]_TGACA	0.0571429	+
chr2L	5071832	5071833	WT-Female_head_m6A_IP_chr2L_f_c1061[k=48][m=3]_CAACG	0.0625	+
chr2L	5071900	5071901	WT-Female_head_m6A_IP_chr2L_f_c1062[k=25][m=2]_TAACA	0.08	+
chr2L	5097563	5097564	WT-Female_head_m6A_IP_chr2L_f_c1066[k=5][m=2]_GGACT	0.4	+
chr2L	5172827	5172828	WT-Female_head_m6A_IP_chr2L_f_c1105[k=14][m=2]_AAACA	0.142857	+
chr2L	5183674	5183675	WT-Female_head_m6A_IP_chr2L_f_c1121[k=6][m=2]_AAACA	0.333333	+
chr2L	5199807	5199808	WT-Female_head_m6A_IP_chr2L_f_c1139[k=5][m=2]_TGACC	0.4	+
chr2L	5200474	5200475	WT-Female_head_m6A_IP_chr2L_f_c1142[k=4][m=2]_GCACG	0.5	+
chr2L	5200543	5200544	WT-Female_head_m6A_IP_chr2L_f_c1143[k=6][m=2]_CAACT	0.333333	+
chr2L	5201774	5201775	WT-Female_head_m6A_IP_chr2L_f_c1147[k=6][m=2]_CAACC	0.333333	+
chr2L	5205650	5205651	WT-Female_head_m6A_IP_chr2L_f_c1161[k=8][m=2]_GAACA	0.25	+
chr2L	5205659	5205660	WT-Female_head_m6A_IP_chr2L_f_c1162[k=14][m=2]_CGACA	0.142857	+
chr2L	5206179	5206180	WT-Female_head_m6A_IP_chr2L_f_c1169[k=8][m=2]_CAACA	0.25	+
chr2L	5218495	5218496	WT-Female_head_m6A_IP_chr2L_f_c1175[k=20][m=2]_CGACA	0.1	+
chr2L	5218546	5218547	WT-Female_head_m6A_IP_chr2L_f_c1176[k=27][m=2]_CAACA	0.0740741	+
chr2L	5218612	5218613	WT-Female_head_m6A_IP_chr2L_f_c1178[k=14][m=2]_GGACA	0.142857	+
chr2L	5218783	5218784	WT-Female_head_m6A_IP_chr2L_f_c1183[k=19][m=2]_CGACG	0.105263	+
chr2L	5289235	5289236	WT-Female_head_m6A_IP_chr2L_f_c1190[k=6][m=2]_CGACC	0.333333	+
chr2L	5305943	5305944	WT-Female_head_m6A_IP_chr2L_f_c1192[k=19][m=2]_AAACA	0.105263	+
chr2L	5308393	5308394	WT-Female_head_m6A_IP_chr2L_f_c1198[k=4][m=2]_ATACG	0.5	+
chr2L	5310518	5310519	WT-Female_head_m6A_IP_chr2L_f_c1208[k=4][m=2]_TTACA	0.5	+
chr2L	5326123	5326124	WT-Female_head_m6A_IP_chr2L_r_c993[k=28][m=2]_AGACA	0.0714286	-
chr2L	5326419	5326420	WT-Female_head_m6A_IP_chr2L_r_c996[k=24][m=4]_GAACA	0.166667	-
chr2L	5326524	5326525	WT-Female_head_m6A_IP_chr2L_r_c998[k=16][m=4]_GAACC	0.25	-
chr2L	5327566	5327567	WT-Female_head_m6A_IP_chr2L_f_c1211[k=22][m=2]_CCACC	0.0909091	+
chr2L	5335730	5335731	WT-Female_head_m6A_IP_chr2L_r_c1003[k=4][m=2]_GCACC	0.5	-
chr2L	544634	544635	WT-Female_head_m6A_IP_chr2L_r_c88[k=4][m=2]_ACACA	0.5	-
chr2L	544636	544637	WT-Female_head_m6A_IP_chr2L_r_c89[k=4][m=2]_TAACA	0.5	-
chr2L	5539579	5539580	WT-Female_head_m6A_IP_chr2L_r_c1014[k=4][m=2]_ATACA	0.5	-
chr2L	5548659	5548660	WT-Female_head_m6A_IP_chr2L_f_c1232[k=5][m=2]_CGACG	0.4	+
chr2L	572618	572619	WT-Female_head_m6A_IP_chr2L_f_c155[k=6][m=2]_GTACG	0.333333	+
chr2L	5801849	5801850	WT-Female_head_m6A_IP_chr2L_r_c1045[k=4][m=2]_ACACG	0.5	-
chr2L	5824723	5824724	WT-Female_head_m6A_IP_chr2L_f_c1250[k=6][m=2]_TTACA	0.333333	+
chr2L	5879312	5879313	WT-Female_head_m6A_IP_chr2L_r_c1048[k=4][m=2]_GAACA	0.5	-
chr2L	5946556	5946557	WT-Female_head_m6A_IP_chr2L_f_c1263[k=6][m=2]_CAACA	0.333333	+
chr2L	5948497	5948498	WT-Female_head_m6A_IP_chr2L_f_c1268[k=13][m=2]_CAACT	0.153846	+
chr2L	5948590	5948591	WT-Female_head_m6A_IP_chr2L_f_c1269[k=9][m=2]_AAACC	0.222222	+
chr2L	5979538	5979539	WT-Female_head_m6A_IP_chr2L_r_c1063[k=7][m=2]_CCACG	0.285714	-
chr2L	5983092	5983093	WT-Female_head_m6A_IP_chr2L_f_c1277[k=11][m=3]_GTACG	0.272727	+
chr2L	5983107	5983108	WT-Female_head_m6A_IP_chr2L_f_c1278[k=19][m=2]_TGACA	0.105263	+
chr2L	5984190	5984191	WT-Female_head_m6A_IP_chr2L_f_c1283[k=25][m=2]_TAACG	0.08	+
chr2L	5984726	5984727	WT-Female_head_m6A_IP_chr2L_f_c1288[k=17][m=2]_CAACT	0.117647	+
chr2L	5985240	5985241	WT-Female_head_m6A_IP_chr2L_f_c1298[k=15][m=4]_AAACA	0.266667	+
chr2L	6047665	6047666	WT-Female_head_m6A_IP_chr2L_r_c1084[k=9][m=3]_CCACC	0.333333	-
chr2L	6059565	6059566	WT-Female_head_m6A_IP_chr2L_f_c1317[k=4][m=2]_AAACT	0.5	+
chr2L	6059642	6059643	WT-Female_head_m6A_IP_chr2L_f_c1318[k=10][m=2]_ATACG	0.2	+
chr2L	6061786	6061787	WT-Female_head_m6A_IP_chr2L_r_c1098[k=6][m=2]_GCACC	0.333333	-
chr2L	6062309	6062310	WT-Female_head_m6A_IP_chr2L_r_c1102[k=5][m=2]_TCACC	0.4	-
chr2L	6082830	6082831	WT-Female_head_m6A_IP_chr2L_f_c1325[k=12][m=2]_GTACG	0.166667	+
chr2L	6083120	6083121	WT-Female_head_m6A_IP_chr2L_f_c1328[k=16][m=2]_GAACA	0.125	+
chr2L	6083406	6083407	WT-Female_head_m6A_IP_chr2L_f_c1329[k=15][m=2]_AAACG	0.133333	+
chr2L	6109773	6109774	WT-Female_head_m6A_IP_chr2L_f_c1338[k=48][m=2]_GGACT	0.0416667	+
chr2L	6110058	6110059	WT-Female_head_m6A_IP_chr2L_f_c1340[k=31][m=2]_AAACA	0.0645161	+
chr2L	6110079	6110080	WT-Female_head_m6A_IP_chr2L_f_c1342[k=41][m=2]_CGACC	0.0487805	+
chr2L	6123936	6123937	WT-Female_head_m6A_IP_chr2L_f_c1354[k=5][m=2]_AAACA	0.4	+
chr2L	6179254	6179255	WT-Female_head_m6A_IP_chr2L_f_c1357[k=6][m=2]_GAACA	0.333333	+
chr2L	6179412	6179413	WT-Female_head_m6A_IP_chr2L_f_c1358[k=13][m=2]_ATACG	0.153846	+
chr2L	6210686	6210687	WT-Female_head_m6A_IP_chr2L_f_c1361[k=4][m=2]_CAACG	0.5	+
chr2L	6210812	6210813	WT-Female_head_m6A_IP_chr2L_f_c1363[k=4][m=2]_CTACC	0.5	+
chr2L	6345353	6345354	WT-Female_head_m6A_IP_chr2L_f_c1381[k=4][m=2]_CTACG	0.5	+
chr2L	6345507	6345508	WT-Female_head_m6A_IP_chr2L_f_c1383[k=8][m=2]_CTACA	0.25	+
chr2L	6424429	6424430	WT-Female_head_m6A_IP_chr2L_f_c1397[k=4][m=2]_CCACA	0.5	+
chr2L	6455615	6455616	WT-Female_head_m6A_IP_chr2L_r_c1154[k=12][m=2]_GGACG	0.166667	-
chr2L	6455796	6455797	WT-Female_head_m6A_IP_chr2L_r_c1155[k=32][m=2]_GAACT	0.0625	-
chr2L	6473798	6473799	WT-Female_head_m6A_IP_chr2L_r_c1167[k=14][m=2]_GGACT	0.142857	-
chr2L	6477439	6477440	WT-Female_head_m6A_IP_chr2L_r_c1172[k=7][m=2]_GTACA	0.285714	-
chr2L	6487708	6487709	WT-Female_head_m6A_IP_chr2L_r_c1179[k=4][m=2]_CTACA	0.5	-
chr2L	6557899	6557900	WT-Female_head_m6A_IP_chr2L_f_c1415[k=30][m=3]_GAACA	0.1	+
chr2L	6558956	6558957	WT-Female_head_m6A_IP_chr2L_f_c1421[k=22][m=2]_CTACG	0.0909091	+
chr2L	6569334	6569335	WT-Female_head_m6A_IP_chr2L_r_c1193[k=4][m=2]_CAACG	0.5	-
chr2L	6577559	6577560	WT-Female_head_m6A_IP_chr2L_r_c1201[k=4][m=2]_GCACC	0.5	-
chr2L	6600844	6600845	WT-Female_head_m6A_IP_chr2L_r_c1203[k=12][m=2]_GGACC	0.166667	-
chr2L	6616616	6616617	WT-Female_head_m6A_IP_chr2L_f_c1432[k=5][m=2]_AAACT	0.4	+
chr2L	6646841	6646842	WT-Female_head_m6A_IP_chr2L_r_c1212[k=7][m=2]_ATACG	0.285714	-
chr2L	6646862	6646863	WT-Female_head_m6A_IP_chr2L_r_c1213[k=12][m=2]_TAACA	0.166667	-
chr2L	6658661	6658662	WT-Female_head_m6A_IP_chr2L_f_c1443[k=4][m=2]_GCACA	0.5	+
chr2L	6667198	6667199	WT-Female_head_m6A_IP_chr2L_r_c1220[k=4][m=2]_CCACT	0.5	-
chr2L	6672792	6672793	WT-Female_head_m6A_IP_chr2L_r_c1225[k=7][m=2]_AGACA	0.285714	-
chr2L	6721211	6721212	WT-Female_head_m6A_IP_chr2L_r_c1241[k=4][m=2]_CTACG	0.5	-
chr2L	6774498	6774499	WT-Female_head_m6A_IP_chr2L_f_c1455[k=9][m=3]_AAACT	0.333333	+
chr2L	6779535	6779536	WT-Female_head_m6A_IP_chr2L_r_c1255[k=4][m=2]_GAACC	0.5	-
chr2L	6786547	6786548	WT-Female_head_m6A_IP_chr2L_r_c1262[k=9][m=2]_GCACA	0.222222	-
chr2L	6790020	6790021	WT-Female_head_m6A_IP_chr2L_r_c1269[k=26][m=2]_TTACA	0.0769231	-
chr2L	6790374	6790375	WT-Female_head_m6A_IP_chr2L_r_c1273[k=22][m=2]_AAACA	0.0909091	-
chr2L	6791614	6791615	WT-Female_head_m6A_IP_chr2L_r_c1278[k=6][m=2]_CCACC	0.333333	-
chr2L	6874994	6874995	WT-Female_head_m6A_IP_chr2L_f_c1467[k=15][m=2]_AAACG	0.133333	+
chr2L	6875005	6875006	WT-Female_head_m6A_IP_chr2L_f_c1468[k=17][m=2]_AGACA	0.117647	+
chr2L	6875158	6875159	WT-Female_head_m6A_IP_chr2L_f_c1469[k=27][m=2]_TAACT	0.0740741	+
chr2L	6875393	6875394	WT-Female_head_m6A_IP_chr2L_f_c1470[k=5][m=2]_AAACT	0.4	+
chr2L	6924739	6924740	WT-Female_head_m6A_IP_chr2L_f_c1479[k=9][m=2]_CAACA	0.222222	+
chr2L	6925309	6925310	WT-Female_head_m6A_IP_chr2L_f_c1481[k=6][m=2]_CTACG	0.333333	+
chr2L	6927076	6927077	WT-Female_head_m6A_IP_chr2L_f_c1492[k=21][m=2]_GAACA	0.0952381	+
chr2L	6927355	6927356	WT-Female_head_m6A_IP_chr2L_f_c1499[k=12][m=2]_AAACA	0.166667	+
chr2L	6928551	6928552	WT-Female_head_m6A_IP_chr2L_f_c1506[k=10][m=2]_AAACG	0.2	+
chr2L	6929505	6929506	WT-Female_head_m6A_IP_chr2L_f_c1511[k=10][m=2]_CTACC	0.2	+
chr2L	6929650	6929651	WT-Female_head_m6A_IP_chr2L_f_c1513[k=4][m=2]_AGACA	0.5	+
chr2L	7038077	7038078	WT-Female_head_m6A_IP_chr2L_f_c1541[k=4][m=2]_GCACA	0.5	+
chr2L	7038135	7038136	WT-Female_head_m6A_IP_chr2L_f_c1542[k=10][m=4]_AAACA	0.4	+
chr2L	7056506	7056507	WT-Female_head_m6A_IP_chr2L_f_c1561[k=7][m=2]_CAACT	0.285714	+
chr2L	7056691	7056692	WT-Female_head_m6A_IP_chr2L_f_c1563[k=15][m=2]_GGACG	0.133333	+
chr2L	7156797	7156798	WT-Female_head_m6A_IP_chr2L_r_c1317[k=27][m=2]_AAACA	0.0740741	-
chr2L	7156850	7156851	WT-Female_head_m6A_IP_chr2L_r_c1318[k=26][m=2]_AAACA	0.0769231	-
chr2L	7156882	7156883	WT-Female_head_m6A_IP_chr2L_r_c1320[k=17][m=3]_TAACG	0.176471	-
chr2L	7157026	7157027	WT-Female_head_m6A_IP_chr2L_r_c1324[k=24][m=2]_AGACC	0.0833333	-
chr2L	7157216	7157217	WT-Female_head_m6A_IP_chr2L_r_c1325[k=62][m=3]_CGACa	0.0483871	-
chr2L	7157328	7157329	WT-Female_head_m6A_IP_chr2L_r_c1327[k=38][m=2]_GAACA	0.0526316	-
chr2L	7157526	7157527	WT-Female_head_m6A_IP_chr2L_r_c1328[k=36][m=2]_AAACA	0.0555556	-
chr2L	7157546	7157547	WT-Female_head_m6A_IP_chr2L_r_c1330[k=21][m=2]_AAACA	0.0952381	-
chr2L	7157630	7157631	WT-Female_head_m6A_IP_chr2L_r_c1331[k=14][m=2]_GAACT	0.142857	-
chr2L	7219202	7219203	WT-Female_head_m6A_IP_chr2L_r_c1346[k=8][m=2]_CGACA	0.25	-
chr2L	7219856	7219857	WT-Female_head_m6A_IP_chr2L_r_c1352[k=11][m=2]_GTACG	0.181818	-
chr2L	7224390	7224391	WT-Female_head_m6A_IP_chr2L_r_c1355[k=4][m=2]_TAACG	0.5	-
chr2L	7224496	7224497	WT-Female_head_m6A_IP_chr2L_r_c1356[k=4][m=2]_AAACA	0.5	-
chr2L	7230384	7230385	WT-Female_head_m6A_IP_chr2L_r_c1361[k=6][m=2]_CCACC	0.333333	-
chr2L	7240398	7240399	WT-Female_head_m6A_IP_chr2L_r_c1364[k=5][m=2]_AAACG	0.4	-
chr2L	7249241	7249242	WT-Female_head_m6A_IP_chr2L_r_c1366[k=14][m=2]_AAACA	0.142857	-
chr2L	7276419	7276420	WT-Female_head_m6A_IP_chr2L_r_c1371[k=6][m=2]_AAACA	0.333333	-
chr2L	72992	72993	WT-Female_head_m6A_IP_chr2L_f_c2[k=9][m=2]_ATACT	0.222222	+
chr2L	737315	737316	WT-Female_head_m6A_IP_chr2L_r_c102[k=6][m=2]_TAACT	0.333333	-
chr2L	7377751	7377752	WT-Female_head_m6A_IP_chr2L_f_c1581[k=62][m=3]_TAACG	0.0483871	+
chr2L	7377804	7377805	WT-Female_head_m6A_IP_chr2L_f_c1584[k=25][m=2]_GTACA	0.08	+
chr2L	7378638	7378639	WT-Female_head_m6A_IP_chr2L_f_c1594[k=9][m=2]_CTACA	0.222222	+
chr2L	7379357	7379358	WT-Female_head_m6A_IP_chr2L_f_c1596[k=29][m=2]_AAACG	0.0689655	+
chr2L	7379378	7379379	WT-Female_head_m6A_IP_chr2L_f_c1597[k=23][m=2]_GGACA	0.0869565	+
chr2L	7379416	7379417	WT-Female_head_m6A_IP_chr2L_f_c1598[k=19][m=2]_AGACT	0.105263	+
chr2L	7379811	7379812	WT-Female_head_m6A_IP_chr2L_f_c1601[k=16][m=2]_ACACA	0.125	+
chr2L	7380120	7380121	WT-Female_head_m6A_IP_chr2L_f_c1611[k=35][m=4]_CTACT	0.114286	+
chr2L	7380569	7380570	WT-Female_head_m6A_IP_chr2L_f_c1615[k=29][m=2]_GCACG	0.0689655	+
chr2L	7380603	7380604	WT-Female_head_m6A_IP_chr2L_f_c1616[k=25][m=2]_CAACA	0.08	+
chr2L	7380783	7380784	WT-Female_head_m6A_IP_chr2L_f_c1617[k=30][m=2]_CAACT	0.0666667	+
chr2L	7380831	7380832	WT-Female_head_m6A_IP_chr2L_f_c1619[k=14][m=2]_CAACG	0.142857	+
chr2L	7380872	7380873	WT-Female_head_m6A_IP_chr2L_f_c1620[k=8][m=2]_AGACA	0.25	+
chr2L	7380936	7380937	WT-Female_head_m6A_IP_chr2L_f_c1622[k=10][m=2]_AAACC	0.2	+
chr2L	7381183	7381184	WT-Female_head_m6A_IP_chr2L_f_c1627[k=15][m=2]_GGACT	0.133333	+
chr2L	7381562	7381563	WT-Female_head_m6A_IP_chr2L_f_c1636[k=14][m=2]_GTACA	0.142857	+
chr2L	7382388	7382389	WT-Female_head_m6A_IP_chr2L_f_c1651[k=42][m=3]_ATACT	0.0714286	+
chr2L	7383642	7383643	WT-Female_head_m6A_IP_chr2L_f_c1660[k=16][m=2]_CAACT	0.125	+
chr2L	7383678	7383679	WT-Female_head_m6A_IP_chr2L_f_c1661[k=17][m=2]_CAACT	0.117647	+
chr2L	7403924	7403925	WT-Female_head_m6A_IP_chr2L_f_c1670[k=6][m=2]_CTACA	0.333333	+
chr2L	7427346	7427347	WT-Female_head_m6A_IP_chr2L_f_c1677[k=12][m=2]_AAACT	0.166667	+
chr2L	7429072	7429073	WT-Female_head_m6A_IP_chr2L_f_c1681[k=6][m=2]_CTACT	0.333333	+
chr2L	743404	743405	WT-Female_head_m6A_IP_chr2L_r_c116[k=26][m=2]_GAACA	0.0769231	-
chr2L	743414	743415	WT-Female_head_m6A_IP_chr2L_r_c117[k=20][m=6]_ATACA	0.3	-
chr2L	743510	743511	WT-Female_head_m6A_IP_chr2L_r_c123[k=108][m=4]_AAACG	0.037037	-
chr2L	743524	743525	WT-Female_head_m6A_IP_chr2L_r_c124[k=125][m=2]_TGACT	0.016	-
chr2L	743573	743574	WT-Female_head_m6A_IP_chr2L_r_c126[k=59][m=6]_AAACT	0.101695	-
chr2L	743615	743616	WT-Female_head_m6A_IP_chr2L_r_c128[k=25][m=2]_AGACA	0.08	-
chr2L	7444977	7444978	WT-Female_head_m6A_IP_chr2L_f_c1690[k=11][m=2]_GTACA	0.181818	+
chr2L	7497043	7497044	WT-Female_head_m6A_IP_chr2L_r_c1400[k=38][m=2]_ACACG	0.0526316	-
chr2L	7497076	7497077	WT-Female_head_m6A_IP_chr2L_r_c1403[k=21][m=2]_ACACG	0.0952381	-
chr2L	7497151	7497152	WT-Female_head_m6A_IP_chr2L_r_c1406[k=22][m=3]_GCACA	0.136364	-
chr2L	7497342	7497343	WT-Female_head_m6A_IP_chr2L_r_c1410[k=42][m=5]_ACACC	0.119048	-
chr2L	7498526	7498527	WT-Female_head_m6A_IP_chr2L_r_c1414[k=7][m=2]_TCACA	0.285714	-
chr2L	7530114	7530115	WT-Female_head_m6A_IP_chr2L_r_c1419[k=5][m=2]_TGACA	0.4	-
chr2L	7568937	7568938	WT-Female_head_m6A_IP_chr2L_r_c1426[k=14][m=4]_AAACT	0.285714	-
chr2L	7576266	7576267	WT-Female_head_m6A_IP_chr2L_r_c1432[k=14][m=4]_ATACT	0.285714	-
chr2L	7644394	7644395	WT-Female_head_m6A_IP_chr2L_r_c1435[k=4][m=2]_AAACA	0.5	-
chr2L	7651328	7651329	WT-Female_head_m6A_IP_chr2L_r_c1443[k=13][m=2]_GGACT	0.153846	-
chr2L	7655625	7655626	WT-Female_head_m6A_IP_chr2L_r_c1445[k=5][m=2]_GAACG	0.4	-
chr2L	7659325	7659326	WT-Female_head_m6A_IP_chr2L_r_c1450[k=88][m=3]_TGACT	0.0340909	-
chr2L	7741009	7741010	WT-Female_head_m6A_IP_chr2L_r_c1464[k=6][m=2]_GGACA	0.333333	-
chr2L	7741496	7741497	WT-Female_head_m6A_IP_chr2L_r_c1465[k=15][m=2]_AAACC	0.133333	-
chr2L	7744188	7744189	WT-Female_head_m6A_IP_chr2L_r_c1469[k=5][m=2]_AAACC	0.4	-
chr2L	7752438	7752439	WT-Female_head_m6A_IP_chr2L_r_c1473[k=10][m=2]_GCACC	0.2	-
chr2L	7752451	7752452	WT-Female_head_m6A_IP_chr2L_r_c1474[k=15][m=2]_GAACC	0.133333	-
chr2L	7786736	7786737	WT-Female_head_m6A_IP_chr2L_r_c1483[k=4][m=2]_ACACT	0.5	-
chr2L	7790254	7790255	WT-Female_head_m6A_IP_chr2L_r_c1485[k=28][m=2]_GAACT	0.0714286	-
chr2L	7797185	7797186	WT-Female_head_m6A_IP_chr2L_r_c1488[k=5][m=2]_GAACA	0.4	-
chr2L	7810427	7810428	WT-Female_head_m6A_IP_chr2L_r_c1492[k=22][m=2]_CAACA	0.0909091	-
chr2L	7810430	7810431	WT-Female_head_m6A_IP_chr2L_r_c1493[k=24][m=2]_AGACA	0.0833333	-
chr2L	7810436	7810437	WT-Female_head_m6A_IP_chr2L_r_c1494[k=15][m=4]_AGACA	0.266667	-
chr2L	7810481	7810482	WT-Female_head_m6A_IP_chr2L_r_c1495[k=7][m=2]_AGACA	0.285714	-
chr2L	7821707	7821708	WT-Female_head_m6A_IP_chr2L_f_c1711[k=6][m=2]_TCACA	0.333333	+
chr2L	7825696	7825697	WT-Female_head_m6A_IP_chr2L_r_c1499[k=27][m=2]_CTACT	0.0740741	-
chr2L	7826094	7826095	WT-Female_head_m6A_IP_chr2L_r_c1513[k=20][m=2]_CAACC	0.1	-
chr2L	7826175	7826176	WT-Female_head_m6A_IP_chr2L_r_c1515[k=31][m=2]_CCACT	0.0645161	-
chr2L	7826795	7826796	WT-Female_head_m6A_IP_chr2L_r_c1522[k=31][m=2]_CCACC	0.0645161	-
chr2L	7827141	7827142	WT-Female_head_m6A_IP_chr2L_r_c1528[k=41][m=2]_GTACC	0.0487805	-
chr2L	7827919	7827920	WT-Female_head_m6A_IP_chr2L_f_c1714[k=11][m=3]_AAACG	0.272727	+
chr2L	7828045	7828046	WT-Female_head_m6A_IP_chr2L_f_c1717[k=26][m=2]_CAACT	0.0769231	+
chr2L	7831904	7831905	WT-Female_head_m6A_IP_chr2L_f_c1723[k=21][m=2]_CAACC	0.0952381	+
chr2L	7832140	7832141	WT-Female_head_m6A_IP_chr2L_f_c1725[k=6][m=2]_AAACC	0.333333	+
chr2L	7976433	7976434	WT-Female_head_m6A_IP_chr2L_r_c1544[k=11][m=3]_AAACC	0.272727	-
chr2L	7989366	7989367	WT-Female_head_m6A_IP_chr2L_r_c1553[k=9][m=2]_GGACA	0.222222	-
chr2L	7998977	7998978	WT-Female_head_m6A_IP_chr2L_f_c1733[k=40][m=2]_TGACA	0.05	+
chr2L	7998983	7998984	WT-Female_head_m6A_IP_chr2L_f_c1734[k=41][m=2]_TGACT	0.0487805	+
chr2L	7999107	7999108	WT-Female_head_m6A_IP_chr2L_f_c1739[k=47][m=2]_AAACA	0.0425532	+
chr2L	7999129	7999130	WT-Female_head_m6A_IP_chr2L_f_c1740[k=66][m=7]_AGACA	0.106061	+
chr2L	7999334	7999335	WT-Female_head_m6A_IP_chr2L_f_c1742[k=30][m=2]_GCACC	0.0666667	+
chr2L	7999429	7999430	WT-Female_head_m6A_IP_chr2L_f_c1743[k=14][m=2]_GAACC	0.142857	+
chr2L	8007024	8007025	WT-Female_head_m6A_IP_chr2L_r_c1561[k=5][m=2]_GGACT	0.4	-
chr2L	8037842	8037843	WT-Female_head_m6A_IP_chr2L_f_c1763[k=5][m=2]_CAACA	0.4	+
chr2L	8039187	8039188	WT-Female_head_m6A_IP_chr2L_f_c1767[k=8][m=2]_GGACA	0.25	+
chr2L	8042039	8042040	WT-Female_head_m6A_IP_chr2L_r_c1571[k=18][m=2]_GCACT	0.111111	-
chr2L	8042462	8042463	WT-Female_head_m6A_IP_chr2L_r_c1574[k=32][m=2]_AGACC	0.0625	-
chr2L	8042554	8042555	WT-Female_head_m6A_IP_chr2L_r_c1578[k=66][m=2]_GCACA	0.030303	-
chr2L	8084170	8084171	WT-Female_head_m6A_IP_chr2L_f_c1773[k=19][m=2]_AGACA	0.105263	+
chr2L	8084405	8084406	WT-Female_head_m6A_IP_chr2L_f_c1778[k=16][m=2]_TAACA	0.125	+
chr2L	8088418	8088419	WT-Female_head_m6A_IP_chr2L_f_c1781[k=51][m=11]_GAACA	0.215686	+
chr2L	8088438	8088439	WT-Female_head_m6A_IP_chr2L_f_c1782[k=63][m=3]_CAACT	0.047619	+
chr2L	8088468	8088469	WT-Female_head_m6A_IP_chr2L_f_c1783[k=6][m=2]_CAACA	0.333333	+
chr2L	8088776	8088777	WT-Female_head_m6A_IP_chr2L_f_c1785[k=9][m=2]_AAACC	0.222222	+
chr2L	8088806	8088807	WT-Female_head_m6A_IP_chr2L_f_c1786[k=6][m=2]_GAACA	0.333333	+
chr2L	8089199	8089200	WT-Female_head_m6A_IP_chr2L_f_c1788[k=81][m=2]_GAACA	0.0246914	+
chr2L	8089327	8089328	WT-Female_head_m6A_IP_chr2L_f_c1791[k=58][m=2]_TAACT	0.0344828	+
chr2L	8089630	8089631	WT-Female_head_m6A_IP_chr2L_f_c1797[k=15][m=2]_CAACA	0.133333	+
chr2L	8106852	8106853	WT-Female_head_m6A_IP_chr2L_f_c1804[k=9][m=2]_GCACC	0.222222	+
chr2L	8106955	8106956	WT-Female_head_m6A_IP_chr2L_f_c1805[k=17][m=2]_ATACA	0.117647	+
chr2L	8107260	8107261	WT-Female_head_m6A_IP_chr2L_f_c1807[k=7][m=2]_CCACA	0.285714	+
chr2L	8107339	8107340	WT-Female_head_m6A_IP_chr2L_f_c1809[k=17][m=2]_CGACA	0.117647	+
chr2L	8109406	8109407	WT-Female_head_m6A_IP_chr2L_f_c1818[k=7][m=3]_ATACA	0.428571	+
chr2L	8110847	8110848	WT-Female_head_m6A_IP_chr2L_f_c1822[k=4][m=2]_AAACG	0.5	+
chr2L	8110872	8110873	WT-Female_head_m6A_IP_chr2L_f_c1823[k=11][m=2]_GAACA	0.181818	+
chr2L	8115097	8115098	WT-Female_head_m6A_IP_chr2L_f_c1832[k=5][m=2]_AGACA	0.4	+
chr2L	8115642	8115643	WT-Female_head_m6A_IP_chr2L_f_c1834[k=25][m=2]_GAACT	0.08	+
chr2L	8115704	8115705	WT-Female_head_m6A_IP_chr2L_f_c1835[k=11][m=2]_AGACC	0.181818	+
chr2L	8116240	8116241	WT-Female_head_m6A_IP_chr2L_f_c1838[k=7][m=2]_ATACA	0.285714	+
chr2L	8205012	8205013	WT-Female_head_m6A_IP_chr2L_r_c1624[k=12][m=2]_GAACA	0.166667	-
chr2L	821534	821535	WT-Female_head_m6A_IP_chr2L_f_c165[k=26][m=2]_ACACA	0.0769231	+
chr2L	821584	821585	WT-Female_head_m6A_IP_chr2L_f_c168[k=6][m=2]_CCACG	0.333333	+
chr2L	821639	821640	WT-Female_head_m6A_IP_chr2L_f_c169[k=5][m=2]_GCACC	0.4	+
chr2L	8218135	8218136	WT-Female_head_m6A_IP_chr2L_r_c1630[k=4][m=2]_AAACT	0.5	-
chr2L	822870	822871	WT-Female_head_m6A_IP_chr2L_f_c170[k=14][m=2]_TTACA	0.142857	+
chr2L	823845	823846	WT-Female_head_m6A_IP_chr2L_f_c176[k=27][m=2]_TTACT	0.0740741	+
chr2L	8239794	8239795	WT-Female_head_m6A_IP_chr2L_r_c1638[k=7][m=3]_AAACT	0.428571	-
chr2L	824223	824224	WT-Female_head_m6A_IP_chr2L_f_c180[k=17][m=2]_AAACA	0.117647	+
chr2L	8242635	8242636	WT-Female_head_m6A_IP_chr2L_f_c1860[k=9][m=2]_TTACA	0.222222	+
chr2L	8242873	8242874	WT-Female_head_m6A_IP_chr2L_f_c1861[k=4][m=2]_AAACA	0.5	+
chr2L	824318	824319	WT-Female_head_m6A_IP_chr2L_f_c182[k=18][m=2]_AAACG	0.111111	+
chr2L	8249992	8249993	WT-Female_head_m6A_IP_chr2L_r_c1646[k=9][m=4]_GGACC	0.444444	-
chr2L	8257195	8257196	WT-Female_head_m6A_IP_chr2L_r_c1648[k=12][m=2]_GCACT	0.166667	-
chr2L	826405	826406	WT-Female_head_m6A_IP_chr2L_f_c183[k=4][m=2]_GGACT	0.5	+
chr2L	8322877	8322878	WT-Female_head_m6A_IP_chr2L_r_c1661[k=4][m=2]_GGACA	0.5	-
chr2L	8329062	8329063	WT-Female_head_m6A_IP_chr2L_f_c1871[k=18][m=3]_CGACG	0.166667	+
chr2L	8332403	8332404	WT-Female_head_m6A_IP_chr2L_f_c1875[k=10][m=2]_GTACC	0.2	+
chr2L	834026	834027	WT-Female_head_m6A_IP_chr2L_r_c134[k=4][m=2]_AAACT	0.5	-
chr2L	8363854	8363855	WT-Female_head_m6A_IP_chr2L_r_c1671[k=33][m=2]_ATACG	0.0606061	-
chr2L	8364109	8364110	WT-Female_head_m6A_IP_chr2L_r_c1677[k=49][m=3]_TGACT	0.0612245	-
chr2L	8364202	8364203	WT-Female_head_m6A_IP_chr2L_r_c1680[k=33][m=2]_TGACT	0.0606061	-
chr2L	8364277	8364278	WT-Female_head_m6A_IP_chr2L_r_c1682[k=29][m=2]_GCACT	0.0689655	-
chr2L	8364571	8364572	WT-Female_head_m6A_IP_chr2L_r_c1684[k=85][m=2]_AGACT	0.0235294	-
chr2L	8364576	8364577	WT-Female_head_m6A_IP_chr2L_r_c1685[k=76][m=2]_AAACT	0.0263158	-
chr2L	8366372	8366373	WT-Female_head_m6A_IP_chr2L_f_c1890[k=13][m=2]_GAACT	0.153846	+
chr2L	8368975	8368976	WT-Female_head_m6A_IP_chr2L_f_c1896[k=4][m=2]_ACACA	0.5	+
chr2L	8426876	8426877	WT-Female_head_m6A_IP_chr2L_f_c1907[k=5][m=2]_TTACA	0.4	+
chr2L	8430470	8430471	WT-Female_head_m6A_IP_chr2L_f_c1910[k=7][m=2]_TTACA	0.285714	+
chr2L	8430490	8430491	WT-Female_head_m6A_IP_chr2L_f_c1911[k=10][m=2]_AAACA	0.2	+
chr2L	8495204	8495205	WT-Female_head_m6A_IP_chr2L_r_c1702[k=5][m=2]_GTACT	0.4	-
chr2L	8496080	8496081	WT-Female_head_m6A_IP_chr2L_r_c1709[k=6][m=2]_CAACT	0.333333	-
chr2L	850750	850751	WT-Female_head_m6A_IP_chr2L_r_c139[k=25][m=2]_TAACA	0.08	-
chr2L	850756	850757	WT-Female_head_m6A_IP_chr2L_r_c140[k=23][m=2]_AAACA	0.0869565	-
chr2L	850909	850910	WT-Female_head_m6A_IP_chr2L_r_c141[k=6][m=2]_AAACA	0.333333	-
chr2L	8527158	8527159	WT-Female_head_m6A_IP_chr2L_r_c1717[k=4][m=2]_CAACA	0.5	-
chr2L	8544557	8544558	WT-Female_head_m6A_IP_chr2L_f_c1926[k=17][m=3]_AAACA	0.176471	+
chr2L	8545114	8545115	WT-Female_head_m6A_IP_chr2L_f_c1929[k=10][m=2]_AAACG	0.2	+
chr2L	8545136	8545137	WT-Female_head_m6A_IP_chr2L_f_c1930[k=17][m=2]_GGACT	0.117647	+
chr2L	8669578	8669579	WT-Female_head_m6A_IP_chr2L_f_c1946[k=4][m=2]_AGACA	0.5	+
chr2L	8676279	8676280	WT-Female_head_m6A_IP_chr2L_f_c1961[k=8][m=4]_AAACA	0.5	+
chr2L	8676311	8676312	WT-Female_head_m6A_IP_chr2L_f_c1963[k=10][m=3]_GAACA	0.3	+
chr2L	8688177	8688178	WT-Female_head_m6A_IP_chr2L_r_c1722[k=5][m=2]_CAACA	0.4	-
chr2L	8699542	8699543	WT-Female_head_m6A_IP_chr2L_r_c1728[k=5][m=2]_GAACT	0.4	-
chr2L	8708763	8708764	WT-Female_head_m6A_IP_chr2L_r_c1730[k=5][m=2]_AAACA	0.4	-
chr2L	8709022	8709023	WT-Female_head_m6A_IP_chr2L_r_c1732[k=7][m=2]_TGACG	0.285714	-
chr2L	877464	877465	WT-Female_head_m6A_IP_chr2L_f_c202[k=4][m=2]_GCACA	0.5	+
chr2L	8826084	8826085	WT-Female_head_m6A_IP_chr2L_f_c1977[k=21][m=3]_CAACA	0.142857	+
chr2L	8826285	8826286	WT-Female_head_m6A_IP_chr2L_f_c1979[k=26][m=2]_AAACT	0.0769231	+
chr2L	8826299	8826300	WT-Female_head_m6A_IP_chr2L_f_c1980[k=27][m=2]_AAACT	0.0740741	+
chr2L	9177190	9177191	WT-Female_head_m6A_IP_chr2L_f_c2020[k=15][m=2]_ATACA	0.133333	+
chr2L	9177530	9177531	WT-Female_head_m6A_IP_chr2L_f_c2027[k=123][m=3]_AAACT	0.0243902	+
chr2L	9177539	9177540	WT-Female_head_m6A_IP_chr2L_f_c2028[k=123][m=2]_AAACA	0.0162602	+
chr2L	9191652	9191653	WT-Female_head_m6A_IP_chr2L_f_c2032[k=46][m=5]_AGACA	0.108696	+
chr2L	9257009	9257010	WT-Female_head_m6A_IP_chr2L_f_c2053[k=72][m=5]_AGACT	0.0694444	+
chr2L	9257053	9257054	WT-Female_head_m6A_IP_chr2L_f_c2056[k=93][m=3]_AAACA	0.0322581	+
chr2L	9257075	9257076	WT-Female_head_m6A_IP_chr2L_f_c2057[k=70][m=2]_ATACA	0.0285714	+
chr2L	9257093	9257094	WT-Female_head_m6A_IP_chr2L_f_c2058[k=56][m=4]_AAACA	0.0714286	+
chr2L	9272511	9272512	WT-Female_head_m6A_IP_chr2L_f_c2065[k=57][m=4]_CTACA	0.0701754	+
chr2L	9291210	9291211	WT-Female_head_m6A_IP_chr2L_f_c2076[k=60][m=2]_AAACA	0.0333333	+
chr2L	9291233	9291234	WT-Female_head_m6A_IP_chr2L_f_c2077[k=98][m=2]_CCACG	0.0204082	+
chr2L	9291540	9291541	WT-Female_head_m6A_IP_chr2L_f_c2090[k=29][m=2]_GTACG	0.0689655	+
chr2L	9291729	9291730	WT-Female_head_m6A_IP_chr2L_f_c2097[k=112][m=3]_ACACT	0.0267857	+
chr2L	9293331	9293332	WT-Female_head_m6A_IP_chr2L_f_c2105[k=13][m=2]_ACACA	0.153846	+
chr2L	9293473	9293474	WT-Female_head_m6A_IP_chr2L_f_c2109[k=12][m=2]_AAACG	0.166667	+
chr2L	9294718	9294719	WT-Female_head_m6A_IP_chr2L_f_c2122[k=23][m=2]_GAACT	0.0869565	+
chr2L	9294804	9294805	WT-Female_head_m6A_IP_chr2L_f_c2124[k=11][m=3]_TAACC	0.272727	+
chr2L	9294934	9294935	WT-Female_head_m6A_IP_chr2L_f_c2125[k=11][m=2]_GGACA	0.181818	+
chr2L	9295332	9295333	WT-Female_head_m6A_IP_chr2L_f_c2130[k=35][m=2]_GTACA	0.0571429	+
chr2L	9295349	9295350	WT-Female_head_m6A_IP_chr2L_f_c2131[k=38][m=2]_AAACA	0.0526316	+
chr2L	9295379	9295380	WT-Female_head_m6A_IP_chr2L_f_c2133[k=23][m=2]_GAACA	0.0869565	+
chr2L	9338168	9338169	WT-Female_head_m6A_IP_chr2L_f_c2143[k=10][m=2]_AAACA	0.2	+
chr2L	9340745	9340746	WT-Female_head_m6A_IP_chr2L_f_c2154[k=8][m=2]_CCACG	0.25	+
chr2L	9391063	9391064	WT-Female_head_m6A_IP_chr2L_f_c2177[k=16][m=3]_CTACC	0.1875	+
chr2L	9391365	9391366	WT-Female_head_m6A_IP_chr2L_f_c2181[k=23][m=3]_GAACG	0.130435	+
chr2L	9414962	9414963	WT-Female_head_m6A_IP_chr2L_r_c1773[k=6][m=2]_AGACA	0.333333	-
chr2L	9450300	9450301	WT-Female_head_m6A_IP_chr2L_f_c2188[k=16][m=4]_AAACA	0.25	+
chr2L	9491663	9491664	WT-Female_head_m6A_IP_chr2L_r_c1778[k=9][m=2]_AAACA	0.222222	-
chr2L	9491782	9491783	WT-Female_head_m6A_IP_chr2L_r_c1779[k=4][m=2]_caaca	0.5	-
chr2L	9492814	9492815	WT-Female_head_m6A_IP_chr2L_r_c1784[k=10][m=2]_GTACG	0.2	-
chr2L	9615980	9615981	WT-Female_head_m6A_IP_chr2L_f_c2204[k=10][m=2]_AAACG	0.2	+
chr2L	9616923	9616924	WT-Female_head_m6A_IP_chr2L_f_c2206[k=29][m=5]_AGACA	0.172414	+
chr2L	9655639	9655640	WT-Female_head_m6A_IP_chr2L_f_c2221[k=13][m=2]_AAACG	0.153846	+
chr2L	9696817	9696818	WT-Female_head_m6A_IP_chr2L_r_c1822[k=4][m=2]_CTACG	0.5	-
chr2L	9697950	9697951	WT-Female_head_m6A_IP_chr2L_r_c1827[k=9][m=2]_TAACT	0.222222	-
chr2L	9705606	9705607	WT-Female_head_m6A_IP_chr2L_r_c1836[k=4][m=2]_AAACG	0.5	-
chr2L	9709882	9709883	WT-Female_head_m6A_IP_chr2L_r_c1842[k=5][m=2]_CAACC	0.4	-
chr2L	9711230	9711231	WT-Female_head_m6A_IP_chr2L_r_c1848[k=6][m=2]_AAACG	0.333333	-
chr2L	9712112	9712113	WT-Female_head_m6A_IP_chr2L_r_c1849[k=6][m=2]_AAACG	0.333333	-
chr2L	9714032	9714033	WT-Female_head_m6A_IP_chr2L_r_c1855[k=12][m=2]_AAACA	0.166667	-
chr2L	9714080	9714081	WT-Female_head_m6A_IP_chr2L_r_c1856[k=10][m=2]_AAACA	0.2	-
chr2L	9714524	9714525	WT-Female_head_m6A_IP_chr2L_r_c1865[k=5][m=2]_TTACT	0.4	-
chr2L	9715172	9715173	WT-Female_head_m6A_IP_chr2L_r_c1869[k=11][m=2]_TAACC	0.181818	-
chr2L	9730857	9730858	WT-Female_head_m6A_IP_chr2L_f_c2225[k=4][m=2]_TTACT	0.5	+
chr2L	9737109	9737110	WT-Female_head_m6A_IP_chr2L_f_c2228[k=7][m=2]_TAACC	0.285714	+
chr2L	9761318	9761319	WT-Female_head_m6A_IP_chr2L_f_c2231[k=4][m=2]_GAACC	0.5	+
chr2L	9782649	9782650	WT-Female_head_m6A_IP_chr2L_f_c2241[k=17][m=3]_GAACC	0.176471	+
chr2L	9787356	9787357	WT-Female_head_m6A_IP_chr2L_r_c1901[k=11][m=2]_GAACA	0.181818	-
chr2L	9870263	9870264	WT-Female_head_m6A_IP_chr2L_r_c1948[k=9][m=2]_AAACC	0.222222	-
chr2L	9870350	9870351	WT-Female_head_m6A_IP_chr2L_r_c1950[k=47][m=6]_AAACT	0.12766	-
chr2L	9877326	9877327	WT-Female_head_m6A_IP_chr2L_r_c1957[k=15][m=3]_GAACA	0.2	-
chr2L	9877371	9877372	WT-Female_head_m6A_IP_chr2L_r_c1958[k=21][m=2]_GAACG	0.0952381	-
chr2L	9877427	9877428	WT-Female_head_m6A_IP_chr2L_r_c1960[k=48][m=5]_AAACA	0.104167	-
chr2L	9877495	9877496	WT-Female_head_m6A_IP_chr2L_r_c1962[k=14][m=2]_CAACT	0.142857	-
chr2L	9877838	9877839	WT-Female_head_m6A_IP_chr2L_r_c1963[k=29][m=3]_AAACA	0.103448	-
chr2L	9877945	9877946	WT-Female_head_m6A_IP_chr2L_r_c1966[k=40][m=2]_AAACA	0.05	-
chr2L	9885730	9885731	WT-Female_head_m6A_IP_chr2L_r_c1969[k=11][m=4]_GAACC	0.363636	-
chr2L	9885890	9885891	WT-Female_head_m6A_IP_chr2L_r_c1972[k=48][m=6]_AAACC	0.125	-
chr2L	9886018	9886019	WT-Female_head_m6A_IP_chr2L_r_c1978[k=135][m=3]_AAACT	0.0222222	-
chr2L	9886045	9886046	WT-Female_head_m6A_IP_chr2L_r_c1979[k=147][m=7]_AAACT	0.047619	-
chr2L	9886110	9886111	WT-Female_head_m6A_IP_chr2L_r_c1981[k=30][m=4]_GAACC	0.133333	-
chr2L	9886223	9886224	WT-Female_head_m6A_IP_chr2L_r_c1984[k=24][m=2]_AGACA	0.0833333	-
chr2L	9889742	9889743	WT-Female_head_m6A_IP_chr2L_f_c2249[k=9][m=2]_TCACC	0.222222	+
chr2L	9896375	9896376	WT-Female_head_m6A_IP_chr2L_r_c1992[k=48][m=4]_ATACT	0.0833333	-
chr2L	9896427	9896428	WT-Female_head_m6A_IP_chr2L_r_c1995[k=44][m=2]_TGACC	0.0454545	-
chr2L	9896463	9896464	WT-Female_head_m6A_IP_chr2L_r_c1997[k=38][m=2]_CTACA	0.0526316	-
chr2L	9896577	9896578	WT-Female_head_m6A_IP_chr2L_r_c2002[k=18][m=2]_GTACT	0.111111	-
chr2L	9896628	9896629	WT-Female_head_m6A_IP_chr2L_r_c2005[k=30][m=2]_TCACC	0.0666667	-
chr2L	9896783	9896784	WT-Female_head_m6A_IP_chr2L_r_c2011[k=23][m=2]_CAACA	0.0869565	-
chr2L	9907119	9907120	WT-Female_head_m6A_IP_chr2L_r_c2022[k=6][m=2]_AAACA	0.333333	-
chr2L	9907675	9907676	WT-Female_head_m6A_IP_chr2L_r_c2028[k=5][m=2]_TGACG	0.4	-
chr2L	9907810	9907811	WT-Female_head_m6A_IP_chr2L_r_c2029[k=24][m=2]_GAACA	0.0833333	-
chr2L	9907922	9907923	WT-Female_head_m6A_IP_chr2L_r_c2030[k=4][m=2]_AAACA	0.5	-
chr2L	9937261	9937262	WT-Female_head_m6A_IP_chr2L_r_c2044[k=10][m=3]_ATACG	0.3	-
chr2L	9967647	9967648	WT-Female_head_m6A_IP_chr2L_f_c2269[k=50][m=2]_TAACA	0.04	+
chr2L	9967674	9967675	WT-Female_head_m6A_IP_chr2L_f_c2270[k=46][m=4]_CCACA	0.0869565	+
chr2L	9967827	9967828	WT-Female_head_m6A_IP_chr2L_f_c2273[k=17][m=2]_CTACC	0.117647	+
chr2L	9967968	9967969	WT-Female_head_m6A_IP_chr2L_f_c2275[k=21][m=2]_AGACC	0.0952381	+
chr2L	9968029	9968030	WT-Female_head_m6A_IP_chr2L_f_c2279[k=47][m=2]_TAACA	0.0425532	+
chr2L	9968050	9968051	WT-Female_head_m6A_IP_chr2L_f_c2280[k=33][m=2]_GTACC	0.0606061	+
chr2L	9968133	9968134	WT-Female_head_m6A_IP_chr2L_f_c2285[k=34][m=3]_CTACC	0.0882353	+
chr2L	9968421	9968422	WT-Female_head_m6A_IP_chr2L_f_c2294[k=42][m=4]_AAACC	0.0952381	+
chr2L	9968452	9968453	WT-Female_head_m6A_IP_chr2L_f_c2296[k=47][m=2]_CAACA	0.0425532	+
chr2R	10041176	10041177	WT-Female_head_m6A_IP_chr2R_r_c1040[k=86][m=2]_CGACG	0.0232558	-
chr2R	10041191	10041192	WT-Female_head_m6A_IP_chr2R_r_c1041[k=95][m=2]_ACACT	0.0210526	-
chr2R	10041204	10041205	WT-Female_head_m6A_IP_chr2R_r_c1042[k=90][m=2]_CAACG	0.0222222	-
chr2R	10041217	10041218	WT-Female_head_m6A_IP_chr2R_r_c1043[k=78][m=3]_GAACT	0.0384615	-
chr2R	10041262	10041263	WT-Female_head_m6A_IP_chr2R_r_c1045[k=104][m=6]_GTACG	0.0576923	-
chr2R	10041319	10041320	WT-Female_head_m6A_IP_chr2R_r_c1050[k=153][m=4]_GTACT	0.0261438	-
chr2R	10041506	10041507	WT-Female_head_m6A_IP_chr2R_r_c1066[k=114][m=3]_CAACG	0.0263158	-
chr2R	10041563	10041564	WT-Female_head_m6A_IP_chr2R_r_c1072[k=77][m=2]_CAACA	0.025974	-
chr2R	10041611	10041612	WT-Female_head_m6A_IP_chr2R_r_c1075[k=61][m=5]_CAACA	0.0819672	-
chr2R	10041635	10041636	WT-Female_head_m6A_IP_chr2R_r_c1076[k=94][m=5]_caaca	0.0531915	-
chr2R	10041779	10041780	WT-Female_head_m6A_IP_chr2R_r_c1105[k=128][m=5]_CAACA	0.0390625	-
chr2R	10041785	10041786	WT-Female_head_m6A_IP_chr2R_r_c1107[k=100][m=2]_AGACG	0.02	-
chr2R	10041795	10041796	WT-Female_head_m6A_IP_chr2R_r_c1109[k=83][m=2]_TCACC	0.0240964	-
chr2R	10041820	10041821	WT-Female_head_m6A_IP_chr2R_r_c1113[k=47][m=2]_CAACG	0.0425532	-
chr2R	10041936	10041937	WT-Female_head_m6A_IP_chr2R_r_c1123[k=53][m=3]_GAACA	0.0566038	-
chr2R	10041953	10041954	WT-Female_head_m6A_IP_chr2R_r_c1124[k=69][m=3]_CAACG	0.0434783	-
chr2R	10042103	10042104	WT-Female_head_m6A_IP_chr2R_r_c1137[k=49][m=2]_CAACT	0.0408163	-
chr2R	10042185	10042186	WT-Female_head_m6A_IP_chr2R_r_c1140[k=24][m=2]_TCACC	0.0833333	-
chr2R	10042278	10042279	WT-Female_head_m6A_IP_chr2R_r_c1142[k=47][m=2]_GAACA	0.0425532	-
chr2R	10042292	10042293	WT-Female_head_m6A_IP_chr2R_r_c1143[k=67][m=2]_cgacT	0.0298507	-
chr2R	10042796	10042797	WT-Female_head_m6A_IP_chr2R_r_c1195[k=47][m=2]_CGACT	0.0425532	-
chr2R	10042799	10042800	WT-Female_head_m6A_IP_chr2R_r_c1196[k=51][m=2]_CAACG	0.0392157	-
chr2R	10042802	10042803	WT-Female_head_m6A_IP_chr2R_r_c1197[k=49][m=4]_CAACA	0.0816327	-
chr2R	10043207	10043208	WT-Female_head_m6A_IP_chr2R_r_c1246[k=28][m=2]_AAACC	0.0714286	-
chr2R	10043299	10043300	WT-Female_head_m6A_IP_chr2R_r_c1248[k=33][m=2]_AAACA	0.0606061	-
chr2R	10049516	10049517	WT-Female_head_m6A_IP_chr2R_f_c814[k=66][m=3]_GAACT	0.0454545	+
chr2R	10050006	10050007	WT-Female_head_m6A_IP_chr2R_f_c818[k=18][m=2]_TTACA	0.111111	+
chr2R	10057153	10057154	WT-Female_head_m6A_IP_chr2R_f_c820[k=7][m=2]_AAACT	0.285714	+
chr2R	10078616	10078617	WT-Female_head_m6A_IP_chr2R_f_c825[k=14][m=2]_GAACT	0.142857	+
chr2R	10078706	10078707	WT-Female_head_m6A_IP_chr2R_f_c828[k=21][m=2]_AGACA	0.0952381	+
chr2R	10094048	10094049	WT-Female_head_m6A_IP_chr2R_f_c837[k=6][m=2]_CCACT	0.333333	+
chr2R	10094820	10094821	WT-Female_head_m6A_IP_chr2R_f_c840[k=9][m=2]_CGACG	0.222222	+
chr2R	10094859	10094860	WT-Female_head_m6A_IP_chr2R_f_c841[k=7][m=2]_CAACC	0.285714	+
chr2R	10095692	10095693	WT-Female_head_m6A_IP_chr2R_f_c849[k=9][m=2]_GTACA	0.222222	+
chr2R	10104325	10104326	WT-Female_head_m6A_IP_chr2R_f_c866[k=23][m=2]_TAACC	0.0869565	+
chr2R	10105056	10105057	WT-Female_head_m6A_IP_chr2R_f_c874[k=22][m=2]_CTACG	0.0909091	+
chr2R	10105783	10105784	WT-Female_head_m6A_IP_chr2R_f_c877[k=27][m=2]_CTACA	0.0740741	+
chr2R	10105817	10105818	WT-Female_head_m6A_IP_chr2R_f_c878[k=36][m=2]_GCACG	0.0555556	+
chr2R	10107983	10107984	WT-Female_head_m6A_IP_chr2R_f_c891[k=32][m=2]_CGACT	0.0625	+
chr2R	10108312	10108313	WT-Female_head_m6A_IP_chr2R_f_c895[k=26][m=2]_CAACA	0.0769231	+
chr2R	10108352	10108353	WT-Female_head_m6A_IP_chr2R_f_c896[k=38][m=2]_aaaca	0.0526316	+
chr2R	10109004	10109005	WT-Female_head_m6A_IP_chr2R_f_c905[k=20][m=2]_GTACA	0.1	+
chr2R	10109147	10109148	WT-Female_head_m6A_IP_chr2R_f_c907[k=12][m=2]_TGACA	0.166667	+
chr2R	10111194	10111195	WT-Female_head_m6A_IP_chr2R_f_c914[k=23][m=4]_AAACT	0.173913	+
chr2R	10111233	10111234	WT-Female_head_m6A_IP_chr2R_f_c915[k=22][m=2]_TAACT	0.0909091	+
chr2R	10111331	10111332	WT-Female_head_m6A_IP_chr2R_f_c919[k=25][m=3]_AAACT	0.12	+
chr2R	10116577	10116578	WT-Female_head_m6A_IP_chr2R_f_c927[k=4][m=2]_ACACC	0.5	+
chr2R	10117422	10117423	WT-Female_head_m6A_IP_chr2R_f_c929[k=6][m=2]_CGACG	0.333333	+
chr2R	10117795	10117796	WT-Female_head_m6A_IP_chr2R_f_c930[k=11][m=2]_GAACT	0.181818	+
chr2R	10125226	10125227	WT-Female_head_m6A_IP_chr2R_f_c937[k=6][m=2]_GAACG	0.333333	+
chr2R	10125638	10125639	WT-Female_head_m6A_IP_chr2R_f_c940[k=33][m=2]_AAACT	0.0606061	+
chr2R	10125730	10125731	WT-Female_head_m6A_IP_chr2R_f_c943[k=13][m=3]_TCACC	0.230769	+
chr2R	10125760	10125761	WT-Female_head_m6A_IP_chr2R_f_c944[k=83][m=6]_TGACG	0.0722892	+
chr2R	10125772	10125773	WT-Female_head_m6A_IP_chr2R_f_c945[k=92][m=7]_AAACT	0.076087	+
chr2R	10126145	10126146	WT-Female_head_m6A_IP_chr2R_f_c952[k=19][m=2]_TGACC	0.105263	+
chr2R	10126398	10126399	WT-Female_head_m6A_IP_chr2R_f_c956[k=14][m=2]_AGACA	0.142857	+
chr2R	10126781	10126782	WT-Female_head_m6A_IP_chr2R_f_c961[k=63][m=4]_AAACT	0.0634921	+
chr2R	10126907	10126908	WT-Female_head_m6A_IP_chr2R_f_c965[k=18][m=2]_GAACA	0.111111	+
chr2R	10127035	10127036	WT-Female_head_m6A_IP_chr2R_f_c967[k=25][m=2]_AAACT	0.08	+
chr2R	10156434	10156435	WT-Female_head_m6A_IP_chr2R_r_c1259[k=12][m=2]_TTACT	0.166667	-
chr2R	10156721	10156722	WT-Female_head_m6A_IP_chr2R_r_c1261[k=9][m=2]_GTACA	0.222222	-
chr2R	10157191	10157192	WT-Female_head_m6A_IP_chr2R_r_c1265[k=10][m=2]_CTACG	0.2	-
chr2R	10207165	10207166	WT-Female_head_m6A_IP_chr2R_r_c1275[k=4][m=2]_TTACA	0.5	-
chr2R	10233774	10233775	WT-Female_head_m6A_IP_chr2R_r_c1280[k=5][m=2]_GAACT	0.4	-
chr2R	10249613	10249614	WT-Female_head_m6A_IP_chr2R_r_c1286[k=5][m=2]_TTACT	0.4	-
chr2R	10251976	10251977	WT-Female_head_m6A_IP_chr2R_r_c1288[k=7][m=2]_TCACA	0.285714	-
chr2R	10306599	10306600	WT-Female_head_m6A_IP_chr2R_f_c998[k=8][m=2]_TAACC	0.25	+
chr2R	10430094	10430095	WT-Female_head_m6A_IP_chr2R_f_c1006[k=4][m=2]_TTACA	0.5	+
chr2R	10439407	10439408	WT-Female_head_m6A_IP_chr2R_f_c1017[k=47][m=5]_AGACA	0.106383	+
chr2R	10444425	10444426	WT-Female_head_m6A_IP_chr2R_f_c1019[k=4][m=2]_AAACG	0.5	+
chr2R	10445211	10445212	WT-Female_head_m6A_IP_chr2R_f_c1020[k=11][m=2]_AAACT	0.181818	+
chr2R	10445276	10445277	WT-Female_head_m6A_IP_chr2R_f_c1021[k=21][m=2]_AAACC	0.0952381	+
chr2R	10445286	10445287	WT-Female_head_m6A_IP_chr2R_f_c1023[k=22][m=2]_AAACC	0.0909091	+
chr2R	10462082	10462083	WT-Female_head_m6A_IP_chr2R_f_c1031[k=7][m=2]_ACACA	0.285714	+
chr2R	10462249	10462250	WT-Female_head_m6A_IP_chr2R_f_c1032[k=6][m=2]_gtacg	0.333333	+
chr2R	10462381	10462382	WT-Female_head_m6A_IP_chr2R_f_c1033[k=13][m=2]_AAACA	0.153846	+
chr2R	10464457	10464458	WT-Female_head_m6A_IP_chr2R_f_c1043[k=11][m=2]_GAACA	0.181818	+
chr2R	10495720	10495721	WT-Female_head_m6A_IP_chr2R_r_c1317[k=5][m=2]_AAACG	0.4	-
chr2R	10500106	10500107	WT-Female_head_m6A_IP_chr2R_r_c1322[k=7][m=2]_ATACT	0.285714	-
chr2R	10501453	10501454	WT-Female_head_m6A_IP_chr2R_r_c1326[k=4][m=2]_TGACC	0.5	-
chr2R	10503367	10503368	WT-Female_head_m6A_IP_chr2R_r_c1329[k=4][m=2]_CTACA	0.5	-
chr2R	10511896	10511897	WT-Female_head_m6A_IP_chr2R_r_c1335[k=4][m=2]_AAACC	0.5	-
chr2R	10514761	10514762	WT-Female_head_m6A_IP_chr2R_r_c1345[k=10][m=2]_ATACA	0.2	-
chr2R	10515417	10515418	WT-Female_head_m6A_IP_chr2R_r_c1351[k=6][m=2]_CGACA	0.333333	-
chr2R	10532367	10532368	WT-Female_head_m6A_IP_chr2R_r_c1361[k=9][m=2]_AAACA	0.222222	-
chr2R	10541520	10541521	WT-Female_head_m6A_IP_chr2R_r_c1368[k=49][m=2]_ATACA	0.0408163	-
chr2R	10558157	10558158	WT-Female_head_m6A_IP_chr2R_f_c1055[k=51][m=6]_AAACC	0.117647	+
chr2R	10558260	10558261	WT-Female_head_m6A_IP_chr2R_f_c1057[k=33][m=4]_AAACC	0.121212	+
chr2R	10558308	10558309	WT-Female_head_m6A_IP_chr2R_f_c1059[k=42][m=4]_AAACG	0.0952381	+
chr2R	10558315	10558316	WT-Female_head_m6A_IP_chr2R_f_c1060[k=70][m=6]_AAACA	0.0857143	+
chr2R	10558333	10558334	WT-Female_head_m6A_IP_chr2R_f_c1061[k=80][m=4]_AAACA	0.05	+
chr2R	10558364	10558365	WT-Female_head_m6A_IP_chr2R_f_c1062[k=39][m=2]_ACACA	0.0512821	+
chr2R	10558410	10558411	WT-Female_head_m6A_IP_chr2R_f_c1064[k=46][m=3]_AAACT	0.0652174	+
chr2R	10569448	10569449	WT-Female_head_m6A_IP_chr2R_f_c1066[k=4][m=2]_TCACA	0.5	+
chr2R	1072197	1072198	WT-Female_head_m6A_IP_chr2R_f_c7[k=4][m=2]_ATACA	0.5	+
chr2R	10728988	10728989	WT-Female_head_m6A_IP_chr2R_r_c1390[k=18][m=4]_GAACA	0.222222	-
chr2R	10729092	10729093	WT-Female_head_m6A_IP_chr2R_r_c1391[k=7][m=2]_AAACT	0.285714	-
chr2R	10735732	10735733	WT-Female_head_m6A_IP_chr2R_f_c1092[k=23][m=2]_TGACT	0.0869565	+
chr2R	10735802	10735803	WT-Female_head_m6A_IP_chr2R_f_c1095[k=57][m=2]_TAACT	0.0350877	+
chr2R	10735915	10735916	WT-Female_head_m6A_IP_chr2R_f_c1097[k=57][m=2]_GAACT	0.0350877	+
chr2R	10735951	10735952	WT-Female_head_m6A_IP_chr2R_f_c1098[k=60][m=3]_AGACA	0.05	+
chr2R	10782512	10782513	WT-Female_head_m6A_IP_chr2R_r_c1398[k=21][m=4]_AAACA	0.190476	-
chr2R	10782690	10782691	WT-Female_head_m6A_IP_chr2R_r_c1400[k=7][m=3]_TGACT	0.428571	-
chr2R	10794314	10794315	WT-Female_head_m6A_IP_chr2R_r_c1401[k=8][m=2]_AGACA	0.25	-
chr2R	10794415	10794416	WT-Female_head_m6A_IP_chr2R_r_c1402[k=5][m=2]_GGACA	0.4	-
chr2R	10794445	10794446	WT-Female_head_m6A_IP_chr2R_r_c1403[k=8][m=2]_AAACG	0.25	-
chr2R	10798213	10798214	WT-Female_head_m6A_IP_chr2R_r_c1405[k=4][m=2]_TTACC	0.5	-
chr2R	10798581	10798582	WT-Female_head_m6A_IP_chr2R_r_c1406[k=18][m=2]_AAACA	0.111111	-
chr2R	10803622	10803623	WT-Female_head_m6A_IP_chr2R_r_c1409[k=4][m=2]_CGACA	0.5	-
chr2R	10837589	10837590	WT-Female_head_m6A_IP_chr2R_r_c1420[k=25][m=2]_CGACG	0.08	-
chr2R	10840317	10840318	WT-Female_head_m6A_IP_chr2R_r_c1431[k=4][m=2]_TCACC	0.5	-
chr2R	10897801	10897802	WT-Female_head_m6A_IP_chr2R_r_c1442[k=8][m=2]_AAACA	0.25	-
chr2R	10941705	10941706	WT-Female_head_m6A_IP_chr2R_r_c1444[k=4][m=2]_CAACA	0.5	-
chr2R	11106636	11106637	WT-Female_head_m6A_IP_chr2R_r_c1452[k=17][m=5]_ATACG	0.294118	-
chr2R	11106666	11106667	WT-Female_head_m6A_IP_chr2R_r_c1453[k=11][m=2]_TAACA	0.181818	-
chr2R	11220247	11220248	WT-Female_head_m6A_IP_chr2R_f_c1139[k=12][m=2]_GAACC	0.166667	+
chr2R	11220275	11220276	WT-Female_head_m6A_IP_chr2R_f_c1140[k=15][m=3]_AAACT	0.2	+
chr2R	11232286	11232287	WT-Female_head_m6A_IP_chr2R_r_c1461[k=26][m=2]_AGACA	0.0769231	-
chr2R	11232330	11232331	WT-Female_head_m6A_IP_chr2R_r_c1462[k=77][m=5]_AAACT	0.0649351	-
chr2R	11242017	11242018	WT-Female_head_m6A_IP_chr2R_r_c1464[k=14][m=2]_TCACT	0.142857	-
chr2R	11242081	11242082	WT-Female_head_m6A_IP_chr2R_r_c1467[k=9][m=2]_TCACG	0.222222	-
chr2R	11242160	11242161	WT-Female_head_m6A_IP_chr2R_r_c1468[k=17][m=2]_AAACA	0.117647	-
chr2R	11284612	11284613	WT-Female_head_m6A_IP_chr2R_f_c1154[k=4][m=2]_CTACG	0.5	+
chr2R	11289522	11289523	WT-Female_head_m6A_IP_chr2R_r_c1477[k=7][m=2]_GAACA	0.285714	-
chr2R	11346654	11346655	WT-Female_head_m6A_IP_chr2R_f_c1162[k=13][m=2]_CCACG	0.153846	+
chr2R	11429273	11429274	WT-Female_head_m6A_IP_chr2R_r_c1506[k=34][m=2]_AAACT	0.0588235	-
chr2R	11429329	11429330	WT-Female_head_m6A_IP_chr2R_r_c1508[k=18][m=2]_AGACA	0.111111	-
chr2R	11429492	11429493	WT-Female_head_m6A_IP_chr2R_r_c1509[k=10][m=2]_aaact	0.2	-
chr2R	11442595	11442596	WT-Female_head_m6A_IP_chr2R_f_c1175[k=48][m=4]_CGACA	0.0833333	+
chr2R	11442615	11442616	WT-Female_head_m6A_IP_chr2R_f_c1177[k=66][m=5]_TTACT	0.0757576	+
chr2R	11442623	11442624	WT-Female_head_m6A_IP_chr2R_f_c1178[k=60][m=4]_CAACA	0.0666667	+
chr2R	11442656	11442657	WT-Female_head_m6A_IP_chr2R_f_c1179[k=31][m=6]_AAACA	0.193548	+
chr2R	11442844	11442845	WT-Female_head_m6A_IP_chr2R_f_c1181[k=38][m=2]_GAACA	0.0526316	+
chr2R	11442891	11442892	WT-Female_head_m6A_IP_chr2R_f_c1182[k=56][m=2]_GGACC	0.0357143	+
chr2R	11442904	11442905	WT-Female_head_m6A_IP_chr2R_f_c1184[k=44][m=3]_AAACA	0.0681818	+
chr2R	11443062	11443063	WT-Female_head_m6A_IP_chr2R_f_c1185[k=16][m=2]_AAACA	0.125	+
chr2R	11443105	11443106	WT-Female_head_m6A_IP_chr2R_f_c1187[k=24][m=3]_GGACT	0.125	+
chr2R	11450306	11450307	WT-Female_head_m6A_IP_chr2R_f_c1196[k=7][m=2]_TCACA	0.285714	+
chr2R	11450561	11450562	WT-Female_head_m6A_IP_chr2R_f_c1197[k=8][m=2]_TTACA	0.25	+
chr2R	11450912	11450913	WT-Female_head_m6A_IP_chr2R_f_c1201[k=8][m=2]_CCACT	0.25	+
chr2R	11451190	11451191	WT-Female_head_m6A_IP_chr2R_f_c1204[k=12][m=2]_CAACT	0.166667	+
chr2R	11451491	11451492	WT-Female_head_m6A_IP_chr2R_f_c1207[k=14][m=2]_GGACT	0.142857	+
chr2R	11451554	11451555	WT-Female_head_m6A_IP_chr2R_f_c1208[k=7][m=2]_GCACA	0.285714	+
chr2R	11632058	11632059	WT-Female_head_m6A_IP_chr2R_r_c1538[k=31][m=6]_GAACT	0.193548	-
chr2R	11632128	11632129	WT-Female_head_m6A_IP_chr2R_r_c1539[k=65][m=5]_GGACT	0.0769231	-
chr2R	11632343	11632344	WT-Female_head_m6A_IP_chr2R_r_c1541[k=52][m=2]_AGACG	0.0384615	-
chr2R	11640278	11640279	WT-Female_head_m6A_IP_chr2R_r_c1544[k=9][m=2]_CCACA	0.222222	-
chr2R	11640356	11640357	WT-Female_head_m6A_IP_chr2R_r_c1545[k=8][m=2]_gaacg	0.25	-
chr2R	11640682	11640683	WT-Female_head_m6A_IP_chr2R_r_c1547[k=9][m=3]_GAACG	0.333333	-
chr2R	11669895	11669896	WT-Female_head_m6A_IP_chr2R_f_c1224[k=7][m=2]_CTACT	0.285714	+
chr2R	11672078	11672079	WT-Female_head_m6A_IP_chr2R_f_c1226[k=10][m=2]_GAACG	0.2	+
chr2R	11674150	11674151	WT-Female_head_m6A_IP_chr2R_f_c1231[k=7][m=2]_TGACC	0.285714	+
chr2R	11689172	11689173	WT-Female_head_m6A_IP_chr2R_r_c1559[k=5][m=2]_CAACA	0.4	-
chr2R	11712831	11712832	WT-Female_head_m6A_IP_chr2R_f_c1242[k=18][m=2]_AAACC	0.111111	+
chr2R	11713017	11713018	WT-Female_head_m6A_IP_chr2R_f_c1243[k=5][m=2]_AAACT	0.4	+
chr2R	11812506	11812507	WT-Female_head_m6A_IP_chr2R_f_c1251[k=7][m=2]_AGACA	0.285714	+
chr2R	11889291	11889292	WT-Female_head_m6A_IP_chr2R_r_c1576[k=9][m=2]_GTACG	0.222222	-
chr2R	11893685	11893686	WT-Female_head_m6A_IP_chr2R_f_c1267[k=62][m=2]_GTACC	0.0322581	+
chr2R	11893855	11893856	WT-Female_head_m6A_IP_chr2R_f_c1271[k=56][m=2]_GGACA	0.0357143	+
chr2R	11894031	11894032	WT-Female_head_m6A_IP_chr2R_f_c1281[k=59][m=3]_GAACA	0.0508475	+
chr2R	11894124	11894125	WT-Female_head_m6A_IP_chr2R_f_c1283[k=96][m=2]_CAACC	0.0208333	+
chr2R	11894182	11894183	WT-Female_head_m6A_IP_chr2R_f_c1288[k=21][m=3]_GAACC	0.142857	+
chr2R	11894252	11894253	WT-Female_head_m6A_IP_chr2R_f_c1293[k=80][m=4]_AGACC	0.05	+
chr2R	11894334	11894335	WT-Female_head_m6A_IP_chr2R_f_c1301[k=61][m=5]_GTACA	0.0819672	+
chr2R	11894429	11894430	WT-Female_head_m6A_IP_chr2R_f_c1304[k=53][m=2]_TCACC	0.0377358	+
chr2R	11894432	11894433	WT-Female_head_m6A_IP_chr2R_f_c1305[k=60][m=2]_CCACT	0.0333333	+
chr2R	11894490	11894491	WT-Female_head_m6A_IP_chr2R_f_c1310[k=43][m=2]_AGACA	0.0465116	+
chr2R	11894616	11894617	WT-Female_head_m6A_IP_chr2R_f_c1316[k=19][m=2]_GAACC	0.105263	+
chr2R	11894673	11894674	WT-Female_head_m6A_IP_chr2R_f_c1318[k=18][m=3]_TCACA	0.166667	+
chr2R	11894712	11894713	WT-Female_head_m6A_IP_chr2R_f_c1319[k=70][m=2]_CGACC	0.0285714	+
chr2R	11894927	11894928	WT-Female_head_m6A_IP_chr2R_f_c1338[k=74][m=2]_TCACC	0.027027	+
chr2R	11895104	11895105	WT-Female_head_m6A_IP_chr2R_f_c1358[k=180][m=4]_TAACA	0.0222222	+
chr2R	11895110	11895111	WT-Female_head_m6A_IP_chr2R_f_c1359[k=197][m=4]_CAACA	0.0203046	+
chr2R	11895112	11895113	WT-Female_head_m6A_IP_chr2R_f_c1360[k=199][m=2]_ACACC	0.0100503	+
chr2R	11895275	11895276	WT-Female_head_m6A_IP_chr2R_f_c1368[k=85][m=2]_AAACA	0.0235294	+
chr2R	11895329	11895330	WT-Female_head_m6A_IP_chr2R_f_c1371[k=75][m=2]_TTACT	0.0266667	+
chr2R	11895466	11895467	WT-Female_head_m6A_IP_chr2R_f_c1379[k=152][m=2]_ACACA	0.0131579	+
chr2R	11895471	11895472	WT-Female_head_m6A_IP_chr2R_f_c1381[k=121][m=2]_CTACT	0.0165289	+
chr2R	11895478	11895479	WT-Female_head_m6A_IP_chr2R_f_c1382[k=85][m=2]_GTACA	0.0235294	+
chr2R	11895509	11895510	WT-Female_head_m6A_IP_chr2R_f_c1383[k=207][m=3]_TAACT	0.0144928	+
chr2R	11895533	11895534	WT-Female_head_m6A_IP_chr2R_f_c1384[k=21][m=2]_AAACC	0.0952381	+
chr2R	11939790	11939791	WT-Female_head_m6A_IP_chr2R_f_c1386[k=10][m=2]_CAACA	0.2	+
chr2R	11939851	11939852	WT-Female_head_m6A_IP_chr2R_f_c1387[k=7][m=2]_AGACG	0.285714	+
chr2R	12026198	12026199	WT-Female_head_m6A_IP_chr2R_r_c1584[k=8][m=2]_TGACT	0.25	-
chr2R	12118277	12118278	WT-Female_head_m6A_IP_chr2R_r_c1607[k=22][m=2]_AAACA	0.0909091	-
chr2R	12118487	12118488	WT-Female_head_m6A_IP_chr2R_r_c1612[k=16][m=2]_CCACA	0.125	-
chr2R	12118510	12118511	WT-Female_head_m6A_IP_chr2R_r_c1614[k=28][m=3]_AAACA	0.107143	-
chr2R	12118626	12118627	WT-Female_head_m6A_IP_chr2R_r_c1617[k=80][m=2]_TAACT	0.025	-
chr2R	12118701	12118702	WT-Female_head_m6A_IP_chr2R_r_c1619[k=6][m=2]_ACACC	0.333333	-
chr2R	12118763	12118764	WT-Female_head_m6A_IP_chr2R_r_c1621[k=10][m=2]_ACACA	0.2	-
chr2R	12166763	12166764	WT-Female_head_m6A_IP_chr2R_r_c1633[k=54][m=2]_AAACG	0.037037	-
chr2R	12167102	12167103	WT-Female_head_m6A_IP_chr2R_r_c1638[k=56][m=3]_TTACT	0.0535714	-
chr2R	12167126	12167127	WT-Female_head_m6A_IP_chr2R_r_c1639[k=79][m=2]_CCACG	0.0253165	-
chr2R	12167413	12167414	WT-Female_head_m6A_IP_chr2R_r_c1647[k=40][m=2]_CTACA	0.05	-
chr2R	12167674	12167675	WT-Female_head_m6A_IP_chr2R_r_c1654[k=9][m=2]_GAACC	0.222222	-
chr2R	12168083	12168084	WT-Female_head_m6A_IP_chr2R_r_c1662[k=21][m=2]_CTACC	0.0952381	-
chr2R	12168102	12168103	WT-Female_head_m6A_IP_chr2R_r_c1663[k=40][m=2]_CGACC	0.05	-
chr2R	12168158	12168159	WT-Female_head_m6A_IP_chr2R_r_c1666[k=87][m=2]_TGACA	0.0229885	-
chr2R	12168841	12168842	WT-Female_head_m6A_IP_chr2R_f_c1407[k=12][m=2]_GAACA	0.166667	+
chr2R	12171068	12171069	WT-Female_head_m6A_IP_chr2R_r_c1668[k=20][m=2]_GCACA	0.1	-
chr2R	12171249	12171250	WT-Female_head_m6A_IP_chr2R_r_c1672[k=15][m=2]_GCACA	0.133333	-
chr2R	12171264	12171265	WT-Female_head_m6A_IP_chr2R_r_c1673[k=15][m=2]_AGACA	0.133333	-
chr2R	12174162	12174163	WT-Female_head_m6A_IP_chr2R_r_c1676[k=36][m=2]_CGACT	0.0555556	-
chr2R	12174228	12174229	WT-Female_head_m6A_IP_chr2R_r_c1677[k=29][m=2]_TCACA	0.0689655	-
chr2R	12199456	12199457	WT-Female_head_m6A_IP_chr2R_r_c1685[k=59][m=3]_CAACT	0.0508475	-
chr2R	12200026	12200027	WT-Female_head_m6A_IP_chr2R_r_c1697[k=29][m=2]_GTACC	0.0689655	-
chr2R	12200220	12200221	WT-Female_head_m6A_IP_chr2R_r_c1698[k=30][m=4]_AAACA	0.133333	-
chr2R	12259406	12259407	WT-Female_head_m6A_IP_chr2R_f_c1420[k=34][m=2]_GAACA	0.0588235	+
chr2R	12259475	12259476	WT-Female_head_m6A_IP_chr2R_f_c1423[k=34][m=2]_AAACA	0.0588235	+
chr2R	12259484	12259485	WT-Female_head_m6A_IP_chr2R_f_c1425[k=35][m=3]_AGACA	0.0857143	+
chr2R	12259666	12259667	WT-Female_head_m6A_IP_chr2R_f_c1427[k=16][m=2]_AAACC	0.125	+
chr2R	12259716	12259717	WT-Female_head_m6A_IP_chr2R_f_c1428[k=9][m=2]_CTACT	0.222222	+
chr2R	12259725	12259726	WT-Female_head_m6A_IP_chr2R_f_c1429[k=24][m=2]_AAACG	0.0833333	+
chr2R	12259820	12259821	WT-Female_head_m6A_IP_chr2R_f_c1430[k=8][m=3]_aaaCG	0.375	+
chr2R	12260016	12260017	WT-Female_head_m6A_IP_chr2R_f_c1432[k=12][m=2]_AAACC	0.166667	+
chr2R	12260095	12260096	WT-Female_head_m6A_IP_chr2R_f_c1434[k=55][m=2]_ACACA	0.0363636	+
chr2R	12264800	12264801	WT-Female_head_m6A_IP_chr2R_f_c1442[k=88][m=2]_CGACA	0.0227273	+
chr2R	12264826	12264827	WT-Female_head_m6A_IP_chr2R_f_c1445[k=67][m=2]_CAACA	0.0298507	+
chr2R	12264890	12264891	WT-Female_head_m6A_IP_chr2R_f_c1450[k=79][m=2]_GGACA	0.0253165	+
chr2R	12269235	12269236	WT-Female_head_m6A_IP_chr2R_f_c1453[k=116][m=3]_GCACG	0.0258621	+
chr2R	12269294	12269295	WT-Female_head_m6A_IP_chr2R_f_c1455[k=97][m=2]_CGACA	0.0206186	+
chr2R	12273782	12273783	WT-Female_head_m6A_IP_chr2R_f_c1462[k=93][m=2]_TGACA	0.0215054	+
chr2R	12273867	12273868	WT-Female_head_m6A_IP_chr2R_f_c1464[k=56][m=3]_TAACA	0.0535714	+
chr2R	12273892	12273893	WT-Female_head_m6A_IP_chr2R_f_c1467[k=91][m=2]_GGACC	0.021978	+
chr2R	12274009	12274010	WT-Female_head_m6A_IP_chr2R_f_c1475[k=256][m=12]_AAACT	0.046875	+
chr2R	12274032	12274033	WT-Female_head_m6A_IP_chr2R_f_c1477[k=175][m=2]_TTACA	0.0114286	+
chr2R	12274070	12274071	WT-Female_head_m6A_IP_chr2R_f_c1478[k=90][m=2]_aaaca	0.0222222	+
chr2R	12274140	12274141	WT-Female_head_m6A_IP_chr2R_f_c1482[k=78][m=2]_GAACG	0.025641	+
chr2R	12274300	12274301	WT-Female_head_m6A_IP_chr2R_f_c1494[k=49][m=2]_GAACA	0.0408163	+
chr2R	12274665	12274666	WT-Female_head_m6A_IP_chr2R_f_c1513[k=82][m=2]_AAACT	0.0243902	+
chr2R	12274850	12274851	WT-Female_head_m6A_IP_chr2R_f_c1531[k=82][m=2]_CAACA	0.0243902	+
chr2R	12275116	12275117	WT-Female_head_m6A_IP_chr2R_f_c1535[k=30][m=2]_ACACC	0.0666667	+
chr2R	12275191	12275192	WT-Female_head_m6A_IP_chr2R_f_c1537[k=35][m=2]_GAACA	0.0571429	+
chr2R	12275355	12275356	WT-Female_head_m6A_IP_chr2R_f_c1542[k=23][m=3]_CAACA	0.130435	+
chr2R	12275419	12275420	WT-Female_head_m6A_IP_chr2R_f_c1543[k=19][m=2]_ATACG	0.105263	+
chr2R	12276386	12276387	WT-Female_head_m6A_IP_chr2R_f_c1550[k=15][m=2]_TGACT	0.133333	+
chr2R	12276532	12276533	WT-Female_head_m6A_IP_chr2R_f_c1551[k=20][m=3]_GAACA	0.15	+
chr2R	12276900	12276901	WT-Female_head_m6A_IP_chr2R_f_c1554[k=21][m=2]_AAACA	0.0952381	+
chr2R	12276970	12276971	WT-Female_head_m6A_IP_chr2R_f_c1556[k=20][m=2]_AAACC	0.1	+
chr2R	12276998	12276999	WT-Female_head_m6A_IP_chr2R_f_c1557[k=15][m=3]_ctaca	0.2	+
chr2R	12277065	12277066	WT-Female_head_m6A_IP_chr2R_f_c1558[k=16][m=2]_ttaCG	0.125	+
chr2R	12278341	12278342	WT-Female_head_m6A_IP_chr2R_f_c1571[k=11][m=2]_TTACC	0.181818	+
chr2R	12278460	12278461	WT-Female_head_m6A_IP_chr2R_f_c1572[k=14][m=2]_AAACG	0.142857	+
chr2R	12279858	12279859	WT-Female_head_m6A_IP_chr2R_f_c1575[k=8][m=2]_TGACT	0.25	+
chr2R	12308403	12308404	WT-Female_head_m6A_IP_chr2R_f_c1581[k=6][m=2]_GAACA	0.333333	+
chr2R	12309790	12309791	WT-Female_head_m6A_IP_chr2R_f_c1587[k=4][m=2]_GCACG	0.5	+
chr2R	12309847	12309848	WT-Female_head_m6A_IP_chr2R_f_c1588[k=4][m=2]_CAACG	0.5	+
chr2R	12310374	12310375	WT-Female_head_m6A_IP_chr2R_f_c1594[k=11][m=2]_AAACA	0.181818	+
chr2R	12332918	12332919	WT-Female_head_m6A_IP_chr2R_f_c1605[k=4][m=2]_GCACA	0.5	+
chr2R	12408005	12408006	WT-Female_head_m6A_IP_chr2R_f_c1616[k=7][m=2]_CAACG	0.285714	+
chr2R	12408011	12408012	WT-Female_head_m6A_IP_chr2R_f_c1617[k=8][m=2]_CGACG	0.25	+
chr2R	12432334	12432335	WT-Female_head_m6A_IP_chr2R_r_c1715[k=4][m=2]_CGACA	0.5	-
chr2R	12474452	12474453	WT-Female_head_m6A_IP_chr2R_f_c1649[k=4][m=2]_GGACG	0.5	+
chr2R	12474803	12474804	WT-Female_head_m6A_IP_chr2R_f_c1650[k=6][m=2]_AAACA	0.333333	+
chr2R	12588948	12588949	WT-Female_head_m6A_IP_chr2R_r_c1736[k=7][m=2]_CTACT	0.285714	-
chr2R	12607681	12607682	WT-Female_head_m6A_IP_chr2R_f_c1664[k=6][m=2]_CCACA	0.333333	+
chr2R	12613010	12613011	WT-Female_head_m6A_IP_chr2R_f_c1675[k=10][m=2]_AAACG	0.2	+
chr2R	12613589	12613590	WT-Female_head_m6A_IP_chr2R_f_c1676[k=15][m=3]_AAACA	0.2	+
chr2R	12613701	12613702	WT-Female_head_m6A_IP_chr2R_f_c1678[k=12][m=2]_ATACT	0.166667	+
chr2R	12613760	12613761	WT-Female_head_m6A_IP_chr2R_f_c1679[k=30][m=9]_AGACT	0.3	+
chr2R	12613909	12613910	WT-Female_head_m6A_IP_chr2R_f_c1680[k=8][m=2]_ACACA	0.25	+
chr2R	12613937	12613938	WT-Female_head_m6A_IP_chr2R_f_c1682[k=59][m=4]_AGACG	0.0677966	+
chr2R	12614202	12614203	WT-Female_head_m6A_IP_chr2R_f_c1686[k=43][m=5]_GAACT	0.116279	+
chr2R	12615793	12615794	WT-Female_head_m6A_IP_chr2R_f_c1689[k=9][m=3]_CAACG	0.333333	+
chr2R	12722562	12722563	WT-Female_head_m6A_IP_chr2R_f_c1713[k=7][m=2]_GAACA	0.285714	+
chr2R	12759956	12759957	WT-Female_head_m6A_IP_chr2R_r_c1764[k=24][m=2]_TCACG	0.0833333	-
chr2R	12762945	12762946	WT-Female_head_m6A_IP_chr2R_f_c1732[k=20][m=2]_ACACC	0.1	+
chr2R	12870459	12870460	WT-Female_head_m6A_IP_chr2R_f_c1741[k=24][m=2]_GCACC	0.0833333	+
chr2R	12870610	12870611	WT-Female_head_m6A_IP_chr2R_f_c1742[k=12][m=2]_CAACA	0.166667	+
chr2R	12870673	12870674	WT-Female_head_m6A_IP_chr2R_f_c1743[k=20][m=4]_GAACA	0.2	+
chr2R	12870962	12870963	WT-Female_head_m6A_IP_chr2R_f_c1748[k=10][m=2]_ACACA	0.2	+
chr2R	12870985	12870986	WT-Female_head_m6A_IP_chr2R_f_c1750[k=29][m=4]_ATACG	0.137931	+
chr2R	12871035	12871036	WT-Female_head_m6A_IP_chr2R_f_c1752[k=22][m=2]_ACACA	0.0909091	+
chr2R	12871044	12871045	WT-Female_head_m6A_IP_chr2R_f_c1753[k=20][m=2]_ACACG	0.1	+
chr2R	12871064	12871065	WT-Female_head_m6A_IP_chr2R_f_c1754[k=16][m=2]_CCACT	0.125	+
chr2R	12877324	12877325	WT-Female_head_m6A_IP_chr2R_r_c1777[k=6][m=2]_ATACC	0.333333	-
chr2R	12877445	12877446	WT-Female_head_m6A_IP_chr2R_r_c1778[k=4][m=2]_CAACT	0.5	-
chr2R	12877529	12877530	WT-Female_head_m6A_IP_chr2R_r_c1780[k=15][m=2]_TAACG	0.133333	-
chr2R	12877968	12877969	WT-Female_head_m6A_IP_chr2R_r_c1783[k=14][m=2]_TAACG	0.142857	-
chr2R	12878591	12878592	WT-Female_head_m6A_IP_chr2R_r_c1786[k=5][m=2]_GCACA	0.4	-
chr2R	12921655	12921656	WT-Female_head_m6A_IP_chr2R_f_c1773[k=9][m=2]_GCACG	0.222222	+
chr2R	12922739	12922740	WT-Female_head_m6A_IP_chr2R_f_c1778[k=4][m=2]_GGACA	0.5	+
chr2R	12923559	12923560	WT-Female_head_m6A_IP_chr2R_f_c1782[k=7][m=2]_TAACA	0.285714	+
chr2R	12946230	12946231	WT-Female_head_m6A_IP_chr2R_r_c1790[k=6][m=2]_AGACG	0.333333	-
chr2R	13046811	13046812	WT-Female_head_m6A_IP_chr2R_r_c1796[k=7][m=2]_TTACG	0.285714	-
chr2R	13133189	13133190	WT-Female_head_m6A_IP_chr2R_f_c1790[k=4][m=2]_TAACG	0.5	+
chr2R	13158826	13158827	WT-Female_head_m6A_IP_chr2R_f_c1795[k=8][m=2]_GGACA	0.25	+
chr2R	13159035	13159036	WT-Female_head_m6A_IP_chr2R_f_c1796[k=11][m=2]_GGACG	0.181818	+
chr2R	13177366	13177367	WT-Female_head_m6A_IP_chr2R_r_c1824[k=5][m=2]_CCACA	0.4	-
chr2R	13179387	13179388	WT-Female_head_m6A_IP_chr2R_r_c1829[k=4][m=2]_ACACT	0.5	-
chr2R	13198172	13198173	WT-Female_head_m6A_IP_chr2R_r_c1839[k=10][m=2]_AAACT	0.2	-
chr2R	13232329	13232330	WT-Female_head_m6A_IP_chr2R_r_c1848[k=5][m=2]_GGACG	0.4	-
chr2R	13246721	13246722	WT-Female_head_m6A_IP_chr2R_f_c1812[k=8][m=2]_AAACC	0.25	+
chr2R	13247443	13247444	WT-Female_head_m6A_IP_chr2R_f_c1816[k=8][m=2]_CAACA	0.25	+
chr2R	13257146	13257147	WT-Female_head_m6A_IP_chr2R_f_c1835[k=54][m=2]_AGACG	0.037037	+
chr2R	13257152	13257153	WT-Female_head_m6A_IP_chr2R_f_c1836[k=63][m=4]_AGACG	0.0634921	+
chr2R	13257259	13257260	WT-Female_head_m6A_IP_chr2R_f_c1842[k=54][m=2]_GGACA	0.037037	+
chr2R	13257268	13257269	WT-Female_head_m6A_IP_chr2R_f_c1843[k=64][m=2]_CAACA	0.03125	+
chr2R	13257286	13257287	WT-Female_head_m6A_IP_chr2R_f_c1846[k=57][m=2]_CTACG	0.0350877	+
chr2R	13257339	13257340	WT-Female_head_m6A_IP_chr2R_f_c1850[k=84][m=2]_CCACC	0.0238095	+
chr2R	13257412	13257413	WT-Female_head_m6A_IP_chr2R_f_c1851[k=25][m=2]_TTACT	0.08	+
chr2R	1344608	1344609	WT-Female_head_m6A_IP_chr2R_r_c18[k=9][m=2]_AAACG	0.222222	-
chr2R	1344670	1344671	WT-Female_head_m6A_IP_chr2R_r_c20[k=34][m=4]_AAACT	0.117647	-
chr2R	1344712	1344713	WT-Female_head_m6A_IP_chr2R_r_c21[k=57][m=4]_AGACT	0.0701754	-
chr2R	1344790	1344791	WT-Female_head_m6A_IP_chr2R_r_c23[k=7][m=2]_ATACT	0.285714	-
chr2R	13449004	13449005	WT-Female_head_m6A_IP_chr2R_r_c1875[k=8][m=2]_TTACA	0.25	-
chr2R	1345080	1345081	WT-Female_head_m6A_IP_chr2R_r_c24[k=10][m=2]_GAACT	0.2	-
chr2R	13487458	13487459	WT-Female_head_m6A_IP_chr2R_r_c1879[k=6][m=2]_AAACC	0.333333	-
chr2R	13513244	13513245	WT-Female_head_m6A_IP_chr2R_r_c1895[k=6][m=2]_AAACT	0.333333	-
chr2R	13532840	13532841	WT-Female_head_m6A_IP_chr2R_r_c1916[k=5][m=2]_AGACA	0.4	-
chr2R	13538531	13538532	WT-Female_head_m6A_IP_chr2R_r_c1920[k=4][m=2]_CAACT	0.5	-
chr2R	13542191	13542192	WT-Female_head_m6A_IP_chr2R_r_c1924[k=8][m=2]_CCACG	0.25	-
chr2R	13542490	13542491	WT-Female_head_m6A_IP_chr2R_r_c1928[k=23][m=2]_AGACT	0.0869565	-
chr2R	13546970	13546971	WT-Female_head_m6A_IP_chr2R_r_c1930[k=7][m=3]_GGACC	0.428571	-
chr2R	13573919	13573920	WT-Female_head_m6A_IP_chr2R_r_c1937[k=7][m=2]_TTACA	0.285714	-
chr2R	13591715	13591716	WT-Female_head_m6A_IP_chr2R_r_c1949[k=45][m=2]_AAACT	0.0444444	-
chr2R	13592956	13592957	WT-Female_head_m6A_IP_chr2R_r_c1951[k=29][m=2]_GAACG	0.0689655	-
chr2R	13816920	13816921	WT-Female_head_m6A_IP_chr2R_f_c1900[k=5][m=2]_TTACC	0.4	+
chr2R	13822488	13822489	WT-Female_head_m6A_IP_chr2R_r_c1966[k=13][m=3]_GGACA	0.230769	-
chr2R	13822744	13822745	WT-Female_head_m6A_IP_chr2R_r_c1969[k=17][m=4]_TGACA	0.235294	-
chr2R	13824081	13824082	WT-Female_head_m6A_IP_chr2R_r_c1972[k=73][m=4]_GAACA	0.0547945	-
chr2R	13824109	13824110	WT-Female_head_m6A_IP_chr2R_r_c1975[k=53][m=2]_TGACT	0.0377358	-
chr2R	13830676	13830677	WT-Female_head_m6A_IP_chr2R_f_c1915[k=5][m=2]_GGACA	0.4	+
chr2R	13832641	13832642	WT-Female_head_m6A_IP_chr2R_f_c1923[k=19][m=4]_TCACA	0.210526	+
chr2R	13832891	13832892	WT-Female_head_m6A_IP_chr2R_f_c1928[k=12][m=2]_TCACA	0.166667	+
chr2R	13840388	13840389	WT-Female_head_m6A_IP_chr2R_f_c1932[k=6][m=2]_GTACA	0.333333	+
chr2R	13841424	13841425	WT-Female_head_m6A_IP_chr2R_f_c1934[k=4][m=2]_AAACG	0.5	+
chr2R	13842001	13842002	WT-Female_head_m6A_IP_chr2R_r_c1976[k=7][m=2]_ATACA	0.285714	-
chr2R	13846002	13846003	WT-Female_head_m6A_IP_chr2R_r_c1983[k=52][m=12]_AGACA	0.230769	-
chr2R	13846045	13846046	WT-Female_head_m6A_IP_chr2R_r_c1985[k=35][m=2]_GTACA	0.0571429	-
chr2R	13865279	13865280	WT-Female_head_m6A_IP_chr2R_r_c2000[k=13][m=2]_AAACA	0.153846	-
chr2R	13921950	13921951	WT-Female_head_m6A_IP_chr2R_r_c2034[k=5][m=2]_AGACC	0.4	-
chr2R	13923868	13923869	WT-Female_head_m6A_IP_chr2R_r_c2035[k=11][m=2]_TGACG	0.181818	-
chr2R	13923875	13923876	WT-Female_head_m6A_IP_chr2R_r_c2036[k=11][m=2]_AAACT	0.181818	-
chr2R	13943781	13943782	WT-Female_head_m6A_IP_chr2R_r_c2041[k=14][m=2]_CGACA	0.142857	-
chr2R	13943790	13943791	WT-Female_head_m6A_IP_chr2R_r_c2042[k=13][m=2]_CGACG	0.153846	-
chr2R	13953423	13953424	WT-Female_head_m6A_IP_chr2R_r_c2067[k=51][m=5]_AGACA	0.0980392	-
chr2R	13953488	13953489	WT-Female_head_m6A_IP_chr2R_r_c2068[k=21][m=2]_aaaca	0.0952381	-
chr2R	13960739	13960740	WT-Female_head_m6A_IP_chr2R_f_c1949[k=88][m=2]_GGACT	0.0227273	+
chr2R	13967262	13967263	WT-Female_head_m6A_IP_chr2R_f_c1957[k=34][m=3]_GTACG	0.0882353	+
chr2R	13967420	13967421	WT-Female_head_m6A_IP_chr2R_f_c1962[k=32][m=2]_TCACC	0.0625	+
chr2R	13967523	13967524	WT-Female_head_m6A_IP_chr2R_f_c1965[k=26][m=2]_CTACT	0.0769231	+
chr2R	13967541	13967542	WT-Female_head_m6A_IP_chr2R_f_c1966[k=14][m=2]_CAACG	0.142857	+
chr2R	13967832	13967833	WT-Female_head_m6A_IP_chr2R_f_c1975[k=19][m=2]_GAACT	0.105263	+
chr2R	13967867	13967868	WT-Female_head_m6A_IP_chr2R_f_c1976[k=13][m=2]_GAACT	0.153846	+
chr2R	13979320	13979321	WT-Female_head_m6A_IP_chr2R_r_c2083[k=7][m=3]_GAACA	0.428571	-
chr2R	13979352	13979353	WT-Female_head_m6A_IP_chr2R_r_c2084[k=16][m=2]_GAACA	0.125	-
chr2R	14139895	14139896	WT-Female_head_m6A_IP_chr2R_r_c2110[k=51][m=3]_GAACG	0.0588235	-
chr2R	14140146	14140147	WT-Female_head_m6A_IP_chr2R_r_c2114[k=63][m=4]_AAACG	0.0634921	-
chr2R	14140502	14140503	WT-Female_head_m6A_IP_chr2R_r_c2125[k=98][m=3]_AAACC	0.0306122	-
chr2R	14140508	14140509	WT-Female_head_m6A_IP_chr2R_r_c2126[k=82][m=3]_AAACA	0.0365854	-
chr2R	14140535	14140536	WT-Female_head_m6A_IP_chr2R_r_c2127[k=37][m=2]_AAACA	0.0540541	-
chr2R	14140680	14140681	WT-Female_head_m6A_IP_chr2R_r_c2132[k=135][m=2]_CGACG	0.0148148	-
chr2R	14172436	14172437	WT-Female_head_m6A_IP_chr2R_f_c1995[k=13][m=2]_CTACT	0.153846	+
chr2R	14173574	14173575	WT-Female_head_m6A_IP_chr2R_r_c2148[k=4][m=2]_CAACG	0.5	-
chr2R	14174158	14174159	WT-Female_head_m6A_IP_chr2R_f_c2000[k=19][m=3]_AGACC	0.157895	+
chr2R	14182455	14182456	WT-Female_head_m6A_IP_chr2R_f_c2008[k=7][m=2]_CTACA	0.285714	+
chr2R	14197907	14197908	WT-Female_head_m6A_IP_chr2R_f_c2014[k=4][m=2]_TCACA	0.5	+
chr2R	14215591	14215592	WT-Female_head_m6A_IP_chr2R_r_c2155[k=36][m=3]_GAACT	0.0833333	-
chr2R	14216034	14216035	WT-Female_head_m6A_IP_chr2R_r_c2159[k=42][m=2]_CTACA	0.047619	-
chr2R	14216070	14216071	WT-Female_head_m6A_IP_chr2R_r_c2160[k=40][m=3]_GAACC	0.075	-
chr2R	14216089	14216090	WT-Female_head_m6A_IP_chr2R_r_c2161[k=26][m=2]_GCACT	0.0769231	-
chr2R	14230515	14230516	WT-Female_head_m6A_IP_chr2R_f_c2021[k=7][m=2]_AAACA	0.285714	+
chr2R	14232229	14232230	WT-Female_head_m6A_IP_chr2R_r_c2165[k=4][m=2]_TCACA	0.5	-
chr2R	14238027	14238028	WT-Female_head_m6A_IP_chr2R_r_c2175[k=7][m=2]_GAACA	0.285714	-
chr2R	14252975	14252976	WT-Female_head_m6A_IP_chr2R_r_c2180[k=6][m=2]_AGACG	0.333333	-
chr2R	14253889	14253890	WT-Female_head_m6A_IP_chr2R_r_c2186[k=5][m=2]_TAACG	0.4	-
chr2R	14276323	14276324	WT-Female_head_m6A_IP_chr2R_f_c2027[k=45][m=9]_AAACA	0.2	+
chr2R	14276390	14276391	WT-Female_head_m6A_IP_chr2R_f_c2029[k=25][m=4]_AAACG	0.16	+
chr2R	14276439	14276440	WT-Female_head_m6A_IP_chr2R_f_c2031[k=28][m=5]_CGACT	0.178571	+
chr2R	14277389	14277390	WT-Female_head_m6A_IP_chr2R_f_c2039[k=46][m=2]_GGACA	0.0434783	+
chr2R	14278962	14278963	WT-Female_head_m6A_IP_chr2R_f_c2051[k=33][m=2]_GAACC	0.0606061	+
chr2R	14278978	14278979	WT-Female_head_m6A_IP_chr2R_f_c2053[k=44][m=2]_AAACA	0.0454545	+
chr2R	14279064	14279065	WT-Female_head_m6A_IP_chr2R_f_c2055[k=26][m=3]_GAACC	0.115385	+
chr2R	14279185	14279186	WT-Female_head_m6A_IP_chr2R_f_c2063[k=13][m=2]_ACACA	0.153846	+
chr2R	14279231	14279232	WT-Female_head_m6A_IP_chr2R_f_c2066[k=34][m=3]_GGACT	0.0882353	+
chr2R	14279474	14279475	WT-Female_head_m6A_IP_chr2R_f_c2072[k=13][m=2]_TTACG	0.153846	+
chr2R	14298200	14298201	WT-Female_head_m6A_IP_chr2R_f_c2092[k=14][m=2]_TGACT	0.142857	+
chr2R	14298982	14298983	WT-Female_head_m6A_IP_chr2R_f_c2098[k=12][m=2]_TCACA	0.166667	+
chr2R	14299607	14299608	WT-Female_head_m6A_IP_chr2R_f_c2102[k=4][m=2]_TAACA	0.5	+
chr2R	14360213	14360214	WT-Female_head_m6A_IP_chr2R_r_c2202[k=10][m=2]_TCACA	0.2	-
chr2R	14481386	14481387	WT-Female_head_m6A_IP_chr2R_f_c2122[k=5][m=2]_GAACA	0.4	+
chr2R	14481473	14481474	WT-Female_head_m6A_IP_chr2R_f_c2124[k=23][m=2]_GAACA	0.0869565	+
chr2R	14514333	14514334	WT-Female_head_m6A_IP_chr2R_f_c2133[k=10][m=2]_TGACA	0.2	+
chr2R	14514923	14514924	WT-Female_head_m6A_IP_chr2R_f_c2135[k=22][m=2]_CAACG	0.0909091	+
chr2R	14526822	14526823	WT-Female_head_m6A_IP_chr2R_f_c2136[k=13][m=3]_GAACG	0.230769	+
chr2R	14610867	14610868	WT-Female_head_m6A_IP_chr2R_r_c2212[k=4][m=2]_AAACC	0.5	-
chr2R	14713245	14713246	WT-Female_head_m6A_IP_chr2R_r_c2221[k=49][m=2]_AGACT	0.0408163	-
chr2R	14713256	14713257	WT-Female_head_m6A_IP_chr2R_r_c2222[k=21][m=2]_ACACC	0.0952381	-
chr2R	14713318	14713319	WT-Female_head_m6A_IP_chr2R_r_c2226[k=31][m=2]_AAACA	0.0645161	-
chr2R	14713380	14713381	WT-Female_head_m6A_IP_chr2R_r_c2227[k=18][m=2]_AAACA	0.111111	-
chr2R	14752166	14752167	WT-Female_head_m6A_IP_chr2R_r_c2248[k=4][m=2]_ACACA	0.5	-
chr2R	14768292	14768293	WT-Female_head_m6A_IP_chr2R_r_c2258[k=21][m=2]_AAACG	0.0952381	-
chr2R	14768653	14768654	WT-Female_head_m6A_IP_chr2R_r_c2261[k=8][m=2]_TAACT	0.25	-
chr2R	14769067	14769068	WT-Female_head_m6A_IP_chr2R_r_c2262[k=4][m=2]_TTACT	0.5	-
chr2R	14769289	14769290	WT-Female_head_m6A_IP_chr2R_r_c2263[k=5][m=2]_GAACA	0.4	-
chr2R	14862553	14862554	WT-Female_head_m6A_IP_chr2R_r_c2273[k=5][m=2]_ATACG	0.4	-
chr2R	14901690	14901691	WT-Female_head_m6A_IP_chr2R_r_c2288[k=6][m=2]_GCACA	0.333333	-
chr2R	14907497	14907498	WT-Female_head_m6A_IP_chr2R_r_c2294[k=8][m=2]_GAACT	0.25	-
chr2R	14927918	14927919	WT-Female_head_m6A_IP_chr2R_r_c2297[k=4][m=2]_GAACC	0.5	-
chr2R	14963478	14963479	WT-Female_head_m6A_IP_chr2R_f_c2190[k=8][m=2]_CAACA	0.25	+
chr2R	14963632	14963633	WT-Female_head_m6A_IP_chr2R_f_c2192[k=6][m=2]_TTACT	0.333333	+
chr2R	14963647	14963648	WT-Female_head_m6A_IP_chr2R_f_c2193[k=13][m=2]_AGACA	0.153846	+
chr2R	14963667	14963668	WT-Female_head_m6A_IP_chr2R_f_c2194[k=15][m=3]_AAACA	0.2	+
chr2R	14979099	14979100	WT-Female_head_m6A_IP_chr2R_f_c2196[k=6][m=2]_ATACA	0.333333	+
chr2R	14981756	14981757	WT-Female_head_m6A_IP_chr2R_f_c2208[k=6][m=2]_GAACG	0.333333	+
chr2R	15115596	15115597	WT-Female_head_m6A_IP_chr2R_f_c2223[k=10][m=2]_AAACA	0.2	+
chr2R	15142738	15142739	WT-Female_head_m6A_IP_chr2R_f_c2230[k=6][m=2]_GTACT	0.333333	+
chr2R	15143252	15143253	WT-Female_head_m6A_IP_chr2R_f_c2233[k=9][m=2]_GTACG	0.222222	+
chr2R	15144327	15144328	WT-Female_head_m6A_IP_chr2R_f_c2236[k=6][m=2]_GAACA	0.333333	+
chr2R	15324671	15324672	WT-Female_head_m6A_IP_chr2R_f_c2256[k=4][m=2]_AGACA	0.5	+
chr2R	15408880	15408881	WT-Female_head_m6A_IP_chr2R_f_c2267[k=8][m=3]_CAACT	0.375	+
chr2R	15410329	15410330	WT-Female_head_m6A_IP_chr2R_f_c2270[k=10][m=2]_AAACT	0.2	+
chr2R	15410352	15410353	WT-Female_head_m6A_IP_chr2R_f_c2271[k=13][m=2]_AAACC	0.153846	+
chr2R	15410414	15410415	WT-Female_head_m6A_IP_chr2R_f_c2272[k=11][m=2]_GAACA	0.181818	+
chr2R	15541528	15541529	WT-Female_head_m6A_IP_chr2R_f_c2293[k=12][m=3]_AAACA	0.25	+
chr2R	15566531	15566532	WT-Female_head_m6A_IP_chr2R_r_c2351[k=4][m=2]_GTACT	0.5	-
chr2R	15675817	15675818	WT-Female_head_m6A_IP_chr2R_r_c2364[k=23][m=3]_AGACA	0.130435	-
chr2R	15814872	15814873	WT-Female_head_m6A_IP_chr2R_r_c2380[k=14][m=4]_GAACT	0.285714	-
chr2R	15858226	15858227	WT-Female_head_m6A_IP_chr2R_r_c2383[k=6][m=2]_CAACA	0.333333	-
chr2R	15858461	15858462	WT-Female_head_m6A_IP_chr2R_r_c2384[k=12][m=2]_CCACT	0.166667	-
chr2R	15859120	15859121	WT-Female_head_m6A_IP_chr2R_r_c2387[k=7][m=3]_CTACA	0.428571	-
chr2R	15890795	15890796	WT-Female_head_m6A_IP_chr2R_r_c2403[k=9][m=2]_GAACT	0.222222	-
chr2R	15936433	15936434	WT-Female_head_m6A_IP_chr2R_r_c2412[k=4][m=2]_CAACA	0.5	-
chr2R	15947218	15947219	WT-Female_head_m6A_IP_chr2R_r_c2419[k=6][m=2]_TTACA	0.333333	-
chr2R	15994059	15994060	WT-Female_head_m6A_IP_chr2R_r_c2438[k=13][m=2]_TGACT	0.153846	-
chr2R	16022205	16022206	WT-Female_head_m6A_IP_chr2R_f_c2323[k=5][m=2]_CCACC	0.4	+
chr2R	16044969	16044970	WT-Female_head_m6A_IP_chr2R_f_c2333[k=4][m=2]_CGACG	0.5	+
chr2R	16047043	16047044	WT-Female_head_m6A_IP_chr2R_f_c2339[k=4][m=2]_AAACA	0.5	+
chr2R	16098392	16098393	WT-Female_head_m6A_IP_chr2R_r_c2465[k=8][m=2]_AAACG	0.25	-
chr2R	16098415	16098416	WT-Female_head_m6A_IP_chr2R_r_c2466[k=10][m=4]_TTACT	0.4	-
chr2R	16106063	16106064	WT-Female_head_m6A_IP_chr2R_f_c2347[k=6][m=2]_CAACA	0.333333	+
chr2R	16106208	16106209	WT-Female_head_m6A_IP_chr2R_f_c2348[k=10][m=2]_ATACA	0.2	+
chr2R	16106255	16106256	WT-Female_head_m6A_IP_chr2R_f_c2351[k=13][m=2]_AAACA	0.153846	+
chr2R	16106485	16106486	WT-Female_head_m6A_IP_chr2R_f_c2353[k=7][m=2]_AAACA	0.285714	+
chr2R	16107153	16107154	WT-Female_head_m6A_IP_chr2R_f_c2354[k=4][m=2]_AAACT	0.5	+
chr2R	16107172	16107173	WT-Female_head_m6A_IP_chr2R_f_c2355[k=5][m=2]_ATACA	0.4	+
chr2R	16107642	16107643	WT-Female_head_m6A_IP_chr2R_r_c2468[k=9][m=2]_AAACG	0.222222	-
chr2R	16109243	16109244	WT-Female_head_m6A_IP_chr2R_r_c2477[k=11][m=2]_CGACA	0.181818	-
chr2R	16117640	16117641	WT-Female_head_m6A_IP_chr2R_f_c2365[k=7][m=2]_GGACC	0.285714	+
chr2R	16118224	16118225	WT-Female_head_m6A_IP_chr2R_f_c2372[k=8][m=2]_TAACA	0.25	+
chr2R	16141783	16141784	WT-Female_head_m6A_IP_chr2R_f_c2390[k=11][m=2]_ATACA	0.181818	+
chr2R	16150466	16150467	WT-Female_head_m6A_IP_chr2R_f_c2394[k=13][m=2]_GAACA	0.153846	+
chr2R	16179384	16179385	WT-Female_head_m6A_IP_chr2R_f_c2400[k=4][m=2]_GAACA	0.5	+
chr2R	16197370	16197371	WT-Female_head_m6A_IP_chr2R_f_c2411[k=32][m=2]_GGACT	0.0625	+
chr2R	16197483	16197484	WT-Female_head_m6A_IP_chr2R_f_c2413[k=10][m=2]_ACACA	0.2	+
chr2R	16198641	16198642	WT-Female_head_m6A_IP_chr2R_f_c2422[k=11][m=3]_CAACC	0.272727	+
chr2R	16271417	16271418	WT-Female_head_m6A_IP_chr2R_r_c2499[k=4][m=2]_GAACG	0.5	-
chr2R	16326643	16326644	WT-Female_head_m6A_IP_chr2R_r_c2504[k=4][m=2]_CAACG	0.5	-
chr2R	16327015	16327016	WT-Female_head_m6A_IP_chr2R_r_c2505[k=5][m=2]_TAACA	0.4	-
chr2R	16399193	16399194	WT-Female_head_m6A_IP_chr2R_f_c2445[k=18][m=2]_ATACT	0.111111	+
chr2R	16566846	16566847	WT-Female_head_m6A_IP_chr2R_f_c2462[k=4][m=2]_GGACA	0.5	+
chr2R	16570290	16570291	WT-Female_head_m6A_IP_chr2R_r_c2528[k=41][m=2]_CCACC	0.0487805	-
chr2R	16570328	16570329	WT-Female_head_m6A_IP_chr2R_r_c2530[k=40][m=2]_CTACA	0.05	-
chr2R	16570352	16570353	WT-Female_head_m6A_IP_chr2R_r_c2532[k=43][m=2]_CTACC	0.0465116	-
chr2R	16570628	16570629	WT-Female_head_m6A_IP_chr2R_r_c2534[k=42][m=2]_GGACA	0.047619	-
chr2R	16570644	16570645	WT-Female_head_m6A_IP_chr2R_r_c2536[k=60][m=4]_CAACG	0.0666667	-
chr2R	16570692	16570693	WT-Female_head_m6A_IP_chr2R_r_c2540[k=83][m=3]_GAACA	0.0361446	-
chr2R	16570701	16570702	WT-Female_head_m6A_IP_chr2R_r_c2541[k=79][m=2]_CCACC	0.0253165	-
chr2R	16570955	16570956	WT-Female_head_m6A_IP_chr2R_r_c2548[k=38][m=6]_CTACC	0.157895	-
chr2R	16574779	16574780	WT-Female_head_m6A_IP_chr2R_r_c2555[k=6][m=2]_GCACT	0.333333	-
chr2R	16576462	16576463	WT-Female_head_m6A_IP_chr2R_r_c2561[k=34][m=3]_TAACT	0.0882353	-
chr2R	16576466	16576467	WT-Female_head_m6A_IP_chr2R_r_c2562[k=33][m=4]_TGACT	0.121212	-
chr2R	16576474	16576475	WT-Female_head_m6A_IP_chr2R_r_c2564[k=24][m=2]_AAACA	0.0833333	-
chr2R	16586145	16586146	WT-Female_head_m6A_IP_chr2R_f_c2467[k=74][m=2]_CGACA	0.027027	+
chr2R	16586268	16586269	WT-Female_head_m6A_IP_chr2R_f_c2472[k=146][m=10]_GGACT	0.0684932	+
chr2R	16586280	16586281	WT-Female_head_m6A_IP_chr2R_f_c2476[k=100][m=3]_CAACA	0.03	+
chr2R	16586683	16586684	WT-Female_head_m6A_IP_chr2R_f_c2497[k=75][m=3]_TCACC	0.04	+
chr2R	16586718	16586719	WT-Female_head_m6A_IP_chr2R_f_c2498[k=103][m=3]_GCACT	0.0291262	+
chr2R	16612464	16612465	WT-Female_head_m6A_IP_chr2R_f_c2502[k=4][m=2]_AAACA	0.5	+
chr2R	16619112	16619113	WT-Female_head_m6A_IP_chr2R_f_c2505[k=8][m=2]_TTACC	0.25	+
chr2R	16621743	16621744	WT-Female_head_m6A_IP_chr2R_f_c2507[k=6][m=2]_AAACT	0.333333	+
chr2R	16623888	16623889	WT-Female_head_m6A_IP_chr2R_f_c2514[k=11][m=2]_CGACT	0.181818	+
chr2R	16624196	16624197	WT-Female_head_m6A_IP_chr2R_f_c2515[k=9][m=2]_ttaca	0.222222	+
chr2R	16628676	16628677	WT-Female_head_m6A_IP_chr2R_r_c2579[k=4][m=2]_CAACG	0.5	-
chr2R	16637834	16637835	WT-Female_head_m6A_IP_chr2R_r_c2590[k=26][m=2]_CAACA	0.0769231	-
chr2R	16637920	16637921	WT-Female_head_m6A_IP_chr2R_r_c2592[k=33][m=2]_AGACG	0.0606061	-
chr2R	16658955	16658956	WT-Female_head_m6A_IP_chr2R_r_c2605[k=10][m=4]_AGACA	0.4	-
chr2R	16663771	16663772	WT-Female_head_m6A_IP_chr2R_r_c2606[k=16][m=2]_AAACA	0.125	-
chr2R	16663869	16663870	WT-Female_head_m6A_IP_chr2R_r_c2607[k=5][m=2]_ATACA	0.4	-
chr2R	16693432	16693433	WT-Female_head_m6A_IP_chr2R_f_c2531[k=9][m=2]_CTACA	0.222222	+
chr2R	16693521	16693522	WT-Female_head_m6A_IP_chr2R_f_c2532[k=22][m=2]_GCACT	0.0909091	+
chr2R	16751593	16751594	WT-Female_head_m6A_IP_chr2R_r_c2614[k=19][m=2]_AAACC	0.105263	-
chr2R	16757379	16757380	WT-Female_head_m6A_IP_chr2R_r_c2624[k=7][m=2]_CCACC	0.285714	-
chr2R	16759848	16759849	WT-Female_head_m6A_IP_chr2R_r_c2626[k=5][m=2]_AAACG	0.4	-
chr2R	16762553	16762554	WT-Female_head_m6A_IP_chr2R_r_c2630[k=6][m=2]_TTACC	0.333333	-
chr2R	16764289	16764290	WT-Female_head_m6A_IP_chr2R_r_c2633[k=9][m=2]_TGACA	0.222222	-
chr2R	16772326	16772327	WT-Female_head_m6A_IP_chr2R_r_c2634[k=13][m=2]_GAACT	0.153846	-
chr2R	16772428	16772429	WT-Female_head_m6A_IP_chr2R_r_c2636[k=16][m=2]_AGACC	0.125	-
chr2R	16773098	16773099	WT-Female_head_m6A_IP_chr2R_r_c2640[k=4][m=2]_CTACG	0.5	-
chr2R	16858076	16858077	WT-Female_head_m6A_IP_chr2R_f_c2545[k=5][m=2]_CAACA	0.4	+
chr2R	16867574	16867575	WT-Female_head_m6A_IP_chr2R_r_c2648[k=19][m=6]_AGACA	0.315789	-
chr2R	16868300	16868301	WT-Female_head_m6A_IP_chr2R_f_c2555[k=26][m=2]_AAACG	0.0769231	+
chr2R	16868357	16868358	WT-Female_head_m6A_IP_chr2R_f_c2556[k=6][m=2]_GAACG	0.333333	+
chr2R	16868954	16868955	WT-Female_head_m6A_IP_chr2R_f_c2567[k=35][m=3]_CAACA	0.0857143	+
chr2R	16924746	16924747	WT-Female_head_m6A_IP_chr2R_f_c2586[k=22][m=3]_AAACT	0.136364	+
chr2R	16924885	16924886	WT-Female_head_m6A_IP_chr2R_f_c2587[k=9][m=2]_GGACA	0.222222	+
chr2R	16925069	16925070	WT-Female_head_m6A_IP_chr2R_f_c2588[k=12][m=2]_GAACA	0.166667	+
chr2R	16925087	16925088	WT-Female_head_m6A_IP_chr2R_f_c2589[k=16][m=2]_AGACA	0.125	+
chr2R	16926368	16926369	WT-Female_head_m6A_IP_chr2R_f_c2590[k=69][m=5]_AAACA	0.0724638	+
chr2R	16926385	16926386	WT-Female_head_m6A_IP_chr2R_f_c2591[k=117][m=13]_aaact	0.111111	+
chr2R	16926489	16926490	WT-Female_head_m6A_IP_chr2R_f_c2596[k=91][m=10]_GAACC	0.10989	+
chr2R	16926506	16926507	WT-Female_head_m6A_IP_chr2R_f_c2598[k=98][m=2]_AAACG	0.0204082	+
chr2R	16986199	16986200	WT-Female_head_m6A_IP_chr2R_f_c2627[k=4][m=2]_ACACC	0.5	+
chr2R	16994617	16994618	WT-Female_head_m6A_IP_chr2R_f_c2631[k=8][m=3]_GAACG	0.375	+
chr2R	16995085	16995086	WT-Female_head_m6A_IP_chr2R_f_c2632[k=5][m=2]_AGACT	0.4	+
chr2R	17007875	17007876	WT-Female_head_m6A_IP_chr2R_r_c2658[k=5][m=2]_TAACA	0.4	-
chr2R	17015698	17015699	WT-Female_head_m6A_IP_chr2R_r_c2665[k=10][m=2]_AAACA	0.2	-
chr2R	17015724	17015725	WT-Female_head_m6A_IP_chr2R_r_c2666[k=20][m=4]_GGACC	0.2	-
chr2R	17081436	17081437	WT-Female_head_m6A_IP_chr2R_r_c2680[k=20][m=2]_GAACA	0.1	-
chr2R	17087454	17087455	WT-Female_head_m6A_IP_chr2R_r_c2687[k=24][m=2]_GCACT	0.0833333	-
chr2R	17097322	17097323	WT-Female_head_m6A_IP_chr2R_r_c2690[k=4][m=2]_GAACG	0.5	-
chr2R	17109140	17109141	WT-Female_head_m6A_IP_chr2R_f_c2662[k=30][m=4]_GGACA	0.133333	+
chr2R	17119078	17119079	WT-Female_head_m6A_IP_chr2R_r_c2693[k=13][m=2]_ACACC	0.153846	-
chr2R	17140659	17140660	WT-Female_head_m6A_IP_chr2R_r_c2696[k=5][m=2]_GAACA	0.4	-
chr2R	17217029	17217030	WT-Female_head_m6A_IP_chr2R_f_c2680[k=13][m=3]_AAACT	0.230769	+
chr2R	17265592	17265593	WT-Female_head_m6A_IP_chr2R_f_c2686[k=79][m=8]_AAACT	0.101266	+
chr2R	17265685	17265686	WT-Female_head_m6A_IP_chr2R_f_c2694[k=24][m=2]_TCACA	0.0833333	+
chr2R	17265725	17265726	WT-Female_head_m6A_IP_chr2R_f_c2696[k=32][m=2]_CTACA	0.0625	+
chr2R	17265737	17265738	WT-Female_head_m6A_IP_chr2R_f_c2698[k=76][m=3]_AAACG	0.0394737	+
chr2R	17265760	17265761	WT-Female_head_m6A_IP_chr2R_f_c2699[k=82][m=3]_ATACA	0.0365854	+
chr2R	17265772	17265773	WT-Female_head_m6A_IP_chr2R_f_c2701[k=123][m=8]_AAACA	0.0650407	+
chr2R	17266062	17266063	WT-Female_head_m6A_IP_chr2R_f_c2710[k=73][m=6]_ATACA	0.0821918	+
chr2R	17266095	17266096	WT-Female_head_m6A_IP_chr2R_f_c2712[k=70][m=4]_AAACA	0.0571429	+
chr2R	17266102	17266103	WT-Female_head_m6A_IP_chr2R_f_c2713[k=64][m=2]_AAACA	0.03125	+
chr2R	1727014	1727015	WT-Female_head_m6A_IP_chr2R_f_c29[k=4][m=2]_GCACG	0.5	+
chr2R	17275612	17275613	WT-Female_head_m6A_IP_chr2R_f_c2717[k=132][m=11]_AGACC	0.0833333	+
chr2R	17275661	17275662	WT-Female_head_m6A_IP_chr2R_f_c2720[k=83][m=9]_AAACA	0.108434	+
chr2R	17375674	17375675	WT-Female_head_m6A_IP_chr2R_f_c2745[k=17][m=2]_GAACT	0.117647	+
chr2R	17376611	17376612	WT-Female_head_m6A_IP_chr2R_f_c2748[k=4][m=2]_ACACT	0.5	+
chr2R	17376619	17376620	WT-Female_head_m6A_IP_chr2R_f_c2749[k=6][m=2]_GAACG	0.333333	+
chr2R	17377465	17377466	WT-Female_head_m6A_IP_chr2R_f_c2754[k=4][m=2]_AAACG	0.5	+
chr2R	17378049	17378050	WT-Female_head_m6A_IP_chr2R_f_c2757[k=6][m=2]_AAACA	0.333333	+
chr2R	17403943	17403944	WT-Female_head_m6A_IP_chr2R_f_c2766[k=8][m=2]_CCACC	0.25	+
chr2R	17413582	17413583	WT-Female_head_m6A_IP_chr2R_f_c2772[k=4][m=2]_AAACA	0.5	+
chr2R	17534941	17534942	WT-Female_head_m6A_IP_chr2R_r_c2723[k=6][m=2]_AAACA	0.333333	-
chr2R	17535028	17535029	WT-Female_head_m6A_IP_chr2R_r_c2725[k=10][m=4]_AAACT	0.4	-
chr2R	17536507	17536508	WT-Female_head_m6A_IP_chr2R_f_c2798[k=4][m=2]_GAACG	0.5	+
chr2R	17538498	17538499	WT-Female_head_m6A_IP_chr2R_f_c2811[k=5][m=2]_TTACC	0.4	+
chr2R	17538767	17538768	WT-Female_head_m6A_IP_chr2R_f_c2812[k=4][m=2]_TCACT	0.5	+
chr2R	17546654	17546655	WT-Female_head_m6A_IP_chr2R_r_c2735[k=69][m=2]_CCACC	0.0289855	-
chr2R	17546729	17546730	WT-Female_head_m6A_IP_chr2R_r_c2739[k=39][m=3]_CAACA	0.0769231	-
chr2R	17546897	17546898	WT-Female_head_m6A_IP_chr2R_r_c2746[k=60][m=2]_CGACA	0.0333333	-
chr2R	17572378	17572379	WT-Female_head_m6A_IP_chr2R_r_c2751[k=12][m=2]_CCACA	0.166667	-
chr2R	17572742	17572743	WT-Female_head_m6A_IP_chr2R_r_c2754[k=54][m=2]_GAACA	0.037037	-
chr2R	17593094	17593095	WT-Female_head_m6A_IP_chr2R_f_c2827[k=7][m=2]_CGACT	0.285714	+
chr2R	17593184	17593185	WT-Female_head_m6A_IP_chr2R_f_c2828[k=6][m=2]_GAACC	0.333333	+
chr2R	17602799	17602800	WT-Female_head_m6A_IP_chr2R_f_c2831[k=6][m=2]_AAACG	0.333333	+
chr2R	17666391	17666392	WT-Female_head_m6A_IP_chr2R_f_c2835[k=4][m=2]_GCACT	0.5	+
chr2R	17704036	17704037	WT-Female_head_m6A_IP_chr2R_r_c2777[k=12][m=2]_AAACG	0.166667	-
chr2R	17704668	17704669	WT-Female_head_m6A_IP_chr2R_r_c2782[k=6][m=3]_GCACG	0.5	-
chr2R	17704859	17704860	WT-Female_head_m6A_IP_chr2R_r_c2784[k=8][m=2]_CCACC	0.25	-
chr2R	17707158	17707159	WT-Female_head_m6A_IP_chr2R_r_c2790[k=7][m=2]_TCACA	0.285714	-
chr2R	17715929	17715930	WT-Female_head_m6A_IP_chr2R_r_c2800[k=52][m=2]_CGACT	0.0384615	-
chr2R	17715940	17715941	WT-Female_head_m6A_IP_chr2R_r_c2802[k=48][m=2]_TGACT	0.0416667	-
chr2R	17715951	17715952	WT-Female_head_m6A_IP_chr2R_r_c2803[k=32][m=2]_CAACG	0.0625	-
chr2R	17717651	17717652	WT-Female_head_m6A_IP_chr2R_r_c2813[k=8][m=2]_GAACC	0.25	-
chr2R	17717738	17717739	WT-Female_head_m6A_IP_chr2R_r_c2815[k=9][m=3]_AAACA	0.333333	-
chr2R	17793516	17793517	WT-Female_head_m6A_IP_chr2R_f_c2861[k=20][m=4]_GAACC	0.2	+
chr2R	17797551	17797552	WT-Female_head_m6A_IP_chr2R_f_c2870[k=9][m=2]_CGACG	0.222222	+
chr2R	17843737	17843738	WT-Female_head_m6A_IP_chr2R_f_c2882[k=29][m=2]_CGACA	0.0689655	+
chr2R	17855800	17855801	WT-Female_head_m6A_IP_chr2R_f_c2889[k=5][m=2]_AAACA	0.4	+
chr2R	17869597	17869598	WT-Female_head_m6A_IP_chr2R_f_c2894[k=4][m=2]_CGACG	0.5	+
chr2R	18007204	18007205	WT-Female_head_m6A_IP_chr2R_r_c2858[k=23][m=2]_CAACA	0.0869565	-
chr2R	18007340	18007341	WT-Female_head_m6A_IP_chr2R_r_c2861[k=24][m=2]_CAACA	0.0833333	-
chr2R	18007495	18007496	WT-Female_head_m6A_IP_chr2R_r_c2864[k=40][m=4]_AAACG	0.1	-
chr2R	18007508	18007509	WT-Female_head_m6A_IP_chr2R_r_c2865[k=45][m=2]_AAACA	0.0444444	-
chr2R	18007586	18007587	WT-Female_head_m6A_IP_chr2R_r_c2866[k=8][m=2]_CCACG	0.25	-
chr2R	18007628	18007629	WT-Female_head_m6A_IP_chr2R_r_c2867[k=9][m=2]_AAACT	0.222222	-
chr2R	18043225	18043226	WT-Female_head_m6A_IP_chr2R_r_c2870[k=14][m=2]_ACACC	0.142857	-
chr2R	18043227	18043228	WT-Female_head_m6A_IP_chr2R_r_c2871[k=15][m=2]_CAACA	0.133333	-
chr2R	18043576	18043577	WT-Female_head_m6A_IP_chr2R_r_c2872[k=24][m=2]_CAACG	0.0833333	-
chr2R	18125629	18125630	WT-Female_head_m6A_IP_chr2R_r_c2885[k=5][m=2]_GAACG	0.4	-
chr2R	18141620	18141621	WT-Female_head_m6A_IP_chr2R_f_c2911[k=20][m=2]_TTACC	0.1	+
chr2R	18143811	18143812	WT-Female_head_m6A_IP_chr2R_f_c2918[k=38][m=2]_GAACT	0.0526316	+
chr2R	18144318	18144319	WT-Female_head_m6A_IP_chr2R_f_c2926[k=21][m=2]_GTACG	0.0952381	+
chr2R	18144510	18144511	WT-Female_head_m6A_IP_chr2R_f_c2935[k=17][m=2]_AAACA	0.117647	+
chr2R	18144699	18144700	WT-Female_head_m6A_IP_chr2R_f_c2940[k=7][m=2]_TAACA	0.285714	+
chr2R	18144702	18144703	WT-Female_head_m6A_IP_chr2R_f_c2941[k=8][m=2]_CAACA	0.25	+
chr2R	18145535	18145536	WT-Female_head_m6A_IP_chr2R_f_c2961[k=39][m=3]_GTACA	0.0769231	+
chr2R	18145669	18145670	WT-Female_head_m6A_IP_chr2R_f_c2964[k=41][m=2]_TAACT	0.0487805	+
chr2R	18145705	18145706	WT-Female_head_m6A_IP_chr2R_f_c2965[k=32][m=2]_AAACA	0.0625	+
chr2R	18145730	18145731	WT-Female_head_m6A_IP_chr2R_f_c2966[k=45][m=3]_AAACA	0.0666667	+
chr2R	18146052	18146053	WT-Female_head_m6A_IP_chr2R_f_c2971[k=44][m=2]_GAACA	0.0454545	+
chr2R	18146179	18146180	WT-Female_head_m6A_IP_chr2R_f_c2974[k=53][m=2]_AAACA	0.0377358	+
chr2R	18146406	18146407	WT-Female_head_m6A_IP_chr2R_f_c2983[k=53][m=2]_ACACT	0.0377358	+
chr2R	18146459	18146460	WT-Female_head_m6A_IP_chr2R_f_c2986[k=27][m=3]_GAACA	0.111111	+
chr2R	18146728	18146729	WT-Female_head_m6A_IP_chr2R_f_c2991[k=51][m=4]_CCACA	0.0784314	+
chr2R	18146772	18146773	WT-Female_head_m6A_IP_chr2R_f_c2992[k=44][m=2]_aaaca	0.0454545	+
chr2R	18146893	18146894	WT-Female_head_m6A_IP_chr2R_f_c2994[k=25][m=5]_ACACA	0.2	+
chr2R	18147093	18147094	WT-Female_head_m6A_IP_chr2R_f_c2996[k=22][m=2]_CAACA	0.0909091	+
chr2R	18147354	18147355	WT-Female_head_m6A_IP_chr2R_r_c2890[k=4][m=2]_TAACT	0.5	-
chr2R	18154247	18154248	WT-Female_head_m6A_IP_chr2R_r_c2896[k=9][m=2]_CAACT	0.222222	-
chr2R	18154708	18154709	WT-Female_head_m6A_IP_chr2R_r_c2900[k=13][m=2]_GGACA	0.153846	-
chr2R	18356009	18356010	WT-Female_head_m6A_IP_chr2R_r_c2941[k=101][m=4]_ATACA	0.039604	-
chr2R	18356028	18356029	WT-Female_head_m6A_IP_chr2R_r_c2943[k=127][m=4]_TAACC	0.0314961	-
chr2R	18356032	18356033	WT-Female_head_m6A_IP_chr2R_r_c2944[k=102][m=4]_CAACT	0.0392157	-
chr2R	18356035	18356036	WT-Female_head_m6A_IP_chr2R_r_c2945[k=95][m=4]_CAACA	0.0421053	-
chr2R	18356038	18356039	WT-Female_head_m6A_IP_chr2R_r_c2946[k=80][m=4]_AAACA	0.05	-
chr2R	18356428	18356429	WT-Female_head_m6A_IP_chr2R_r_c2947[k=26][m=2]_GAACG	0.0769231	-
chr2R	18356444	18356445	WT-Female_head_m6A_IP_chr2R_r_c2948[k=22][m=2]_AAACA	0.0909091	-
chr2R	18356792	18356793	WT-Female_head_m6A_IP_chr2R_r_c2954[k=72][m=4]_TGACT	0.0555556	-
chr2R	18356814	18356815	WT-Female_head_m6A_IP_chr2R_r_c2955[k=46][m=2]_AAACA	0.0434783	-
chr2R	18356912	18356913	WT-Female_head_m6A_IP_chr2R_r_c2957[k=21][m=2]_CAACA	0.0952381	-
chr2R	18357157	18357158	WT-Female_head_m6A_IP_chr2R_r_c2960[k=122][m=22]_GGACT	0.180328	-
chr2R	18357187	18357188	WT-Female_head_m6A_IP_chr2R_r_c2963[k=47][m=2]_AAACA	0.0425532	-
chr2R	18357234	18357235	WT-Female_head_m6A_IP_chr2R_r_c2964[k=20][m=2]_AAACA	0.1	-
chr2R	18384343	18384344	WT-Female_head_m6A_IP_chr2R_f_c3009[k=27][m=11]_ATACA	0.407407	+
chr2R	18403345	18403346	WT-Female_head_m6A_IP_chr2R_f_c3035[k=4][m=2]_GCACT	0.5	+
chr2R	18440361	18440362	WT-Female_head_m6A_IP_chr2R_r_c2997[k=19][m=4]_AAACT	0.210526	-
chr2R	18441122	18441123	WT-Female_head_m6A_IP_chr2R_f_c3056[k=8][m=2]_TGACG	0.25	+
chr2R	18441146	18441147	WT-Female_head_m6A_IP_chr2R_f_c3057[k=24][m=3]_GAACA	0.125	+
chr2R	18497909	18497910	WT-Female_head_m6A_IP_chr2R_r_c3003[k=22][m=2]_AAACT	0.0909091	-
chr2R	18514631	18514632	WT-Female_head_m6A_IP_chr2R_f_c3072[k=7][m=2]_CAACG	0.285714	+
chr2R	18536857	18536858	WT-Female_head_m6A_IP_chr2R_f_c3085[k=12][m=2]_AAACT	0.166667	+
chr2R	18537406	18537407	WT-Female_head_m6A_IP_chr2R_f_c3092[k=12][m=2]_GCACA	0.166667	+
chr2R	18537883	18537884	WT-Female_head_m6A_IP_chr2R_f_c3094[k=6][m=2]_CAACG	0.333333	+
chr2R	18539370	18539371	WT-Female_head_m6A_IP_chr2R_f_c3115[k=19][m=2]_AAACA	0.105263	+
chr2R	18543931	18543932	WT-Female_head_m6A_IP_chr2R_f_c3116[k=4][m=2]_CAACA	0.5	+
chr2R	18554753	18554754	WT-Female_head_m6A_IP_chr2R_r_c3007[k=4][m=2]_TTACG	0.5	-
chr2R	18582794	18582795	WT-Female_head_m6A_IP_chr2R_r_c3014[k=12][m=2]_AAACT	0.166667	-
chr2R	18583059	18583060	WT-Female_head_m6A_IP_chr2R_r_c3016[k=6][m=2]_TGACA	0.333333	-
chr2R	18611401	18611402	WT-Female_head_m6A_IP_chr2R_r_c3018[k=4][m=2]_CAACG	0.5	-
chr2R	18611485	18611486	WT-Female_head_m6A_IP_chr2R_r_c3019[k=4][m=2]_ATACT	0.5	-
chr2R	18629967	18629968	WT-Female_head_m6A_IP_chr2R_r_c3027[k=4][m=2]_CTACA	0.5	-
chr2R	18692534	18692535	WT-Female_head_m6A_IP_chr2R_f_c3137[k=25][m=4]_GAACT	0.16	+
chr2R	18718193	18718194	WT-Female_head_m6A_IP_chr2R_f_c3142[k=9][m=2]_CAACC	0.222222	+
chr2R	18718199	18718200	WT-Female_head_m6A_IP_chr2R_f_c3143[k=12][m=2]_ACACA	0.166667	+
chr2R	18718326	18718327	WT-Female_head_m6A_IP_chr2R_f_c3144[k=12][m=2]_AAACG	0.166667	+
chr2R	18718587	18718588	WT-Female_head_m6A_IP_chr2R_f_c3148[k=7][m=2]_AAACA	0.285714	+
chr2R	18718613	18718614	WT-Female_head_m6A_IP_chr2R_f_c3149[k=9][m=2]_AAACT	0.222222	+
chr2R	18718881	18718882	WT-Female_head_m6A_IP_chr2R_f_c3150[k=4][m=2]_ggacg	0.5	+
chr2R	19001745	19001746	WT-Female_head_m6A_IP_chr2R_f_c3189[k=4][m=2]_ACACA	0.5	+
chr2R	19032343	19032344	WT-Female_head_m6A_IP_chr2R_r_c3109[k=12][m=2]_AGACT	0.166667	-
chr2R	19164411	19164412	WT-Female_head_m6A_IP_chr2R_f_c3215[k=12][m=2]_TAACA	0.166667	+
chr2R	19172210	19172211	WT-Female_head_m6A_IP_chr2R_f_c3220[k=6][m=2]_CTACC	0.333333	+
chr2R	19174621	19174622	WT-Female_head_m6A_IP_chr2R_f_c3226[k=4][m=2]_CGACG	0.5	+
chr2R	19242182	19242183	WT-Female_head_m6A_IP_chr2R_f_c3256[k=6][m=3]_CTACA	0.5	+
chr2R	19290789	19290790	WT-Female_head_m6A_IP_chr2R_f_c3263[k=4][m=2]_GGACC	0.5	+
chr2R	19292703	19292704	WT-Female_head_m6A_IP_chr2R_f_c3265[k=4][m=2]_AAACA	0.5	+
chr2R	19308688	19308689	WT-Female_head_m6A_IP_chr2R_r_c3130[k=6][m=2]_CCACC	0.333333	-
chr2R	19325345	19325346	WT-Female_head_m6A_IP_chr2R_r_c3135[k=6][m=2]_GGACA	0.333333	-
chr2R	19356419	19356420	WT-Female_head_m6A_IP_chr2R_r_c3138[k=12][m=2]_TAACG	0.166667	-
chr2R	19392054	19392055	WT-Female_head_m6A_IP_chr2R_r_c3144[k=14][m=2]_CAACG	0.142857	-
chr2R	19393204	19393205	WT-Female_head_m6A_IP_chr2R_r_c3151[k=9][m=2]_GGACT	0.222222	-
chr2R	19396682	19396683	WT-Female_head_m6A_IP_chr2R_r_c3164[k=9][m=3]_TCACC	0.333333	-
chr2R	19397048	19397049	WT-Female_head_m6A_IP_chr2R_r_c3165[k=6][m=2]_AAACA	0.333333	-
chr2R	19423743	19423744	WT-Female_head_m6A_IP_chr2R_r_c3178[k=39][m=3]_AAACC	0.0769231	-
chr2R	19442672	19442673	WT-Female_head_m6A_IP_chr2R_f_c3291[k=30][m=2]_GCACA	0.0666667	+
chr2R	19442897	19442898	WT-Female_head_m6A_IP_chr2R_f_c3294[k=23][m=3]_CCACT	0.130435	+
chr2R	19442978	19442979	WT-Female_head_m6A_IP_chr2R_f_c3297[k=30][m=3]_GAACT	0.1	+
chr2R	19442996	19442997	WT-Female_head_m6A_IP_chr2R_f_c3300[k=38][m=2]_CAACT	0.0526316	+
chr2R	19443480	19443481	WT-Female_head_m6A_IP_chr2R_f_c3307[k=42][m=2]_CTACA	0.047619	+
chr2R	19445270	19445271	WT-Female_head_m6A_IP_chr2R_r_c3182[k=9][m=2]_GAACT	0.222222	-
chr2R	19447694	19447695	WT-Female_head_m6A_IP_chr2R_r_c3187[k=7][m=2]_CAACT	0.285714	-
chr2R	19447784	19447785	WT-Female_head_m6A_IP_chr2R_r_c3189[k=6][m=2]_CTACT	0.333333	-
chr2R	19448309	19448310	WT-Female_head_m6A_IP_chr2R_r_c3194[k=16][m=2]_GAACA	0.125	-
chr2R	19448507	19448508	WT-Female_head_m6A_IP_chr2R_r_c3196[k=11][m=2]_CAACA	0.181818	-
chr2R	19456578	19456579	WT-Female_head_m6A_IP_chr2R_f_c3312[k=20][m=2]_AAACC	0.1	+
chr2R	19456622	19456623	WT-Female_head_m6A_IP_chr2R_f_c3313[k=25][m=3]_AAACC	0.12	+
chr2R	19471279	19471280	WT-Female_head_m6A_IP_chr2R_f_c3328[k=5][m=2]_GAACG	0.4	+
chr2R	19481269	19481270	WT-Female_head_m6A_IP_chr2R_f_c3331[k=4][m=2]_GAACA	0.5	+
chr2R	19522245	19522246	WT-Female_head_m6A_IP_chr2R_r_c3216[k=7][m=2]_CGACT	0.285714	-
chr2R	19526335	19526336	WT-Female_head_m6A_IP_chr2R_r_c3219[k=6][m=2]_GAACT	0.333333	-
chr2R	19530149	19530150	WT-Female_head_m6A_IP_chr2R_r_c3223[k=7][m=2]_GTACG	0.285714	-
chr2R	19628854	19628855	WT-Female_head_m6A_IP_chr2R_r_c3235[k=39][m=8]_AAACA	0.205128	-
chr2R	19628863	19628864	WT-Female_head_m6A_IP_chr2R_r_c3236[k=33][m=2]_TTACA	0.0606061	-
chr2R	19629035	19629036	WT-Female_head_m6A_IP_chr2R_r_c3239[k=38][m=2]_GAACC	0.0526316	-
chr2R	19630914	19630915	WT-Female_head_m6A_IP_chr2R_r_c3240[k=7][m=2]_GAACA	0.285714	-
chr2R	19631010	19631011	WT-Female_head_m6A_IP_chr2R_r_c3241[k=8][m=2]_TAACG	0.25	-
chr2R	19631098	19631099	WT-Female_head_m6A_IP_chr2R_r_c3243[k=90][m=2]_AGACT	0.0222222	-
chr2R	19631120	19631121	WT-Female_head_m6A_IP_chr2R_r_c3245[k=48][m=2]_TAACA	0.0416667	-
chr2R	19631128	19631129	WT-Female_head_m6A_IP_chr2R_r_c3246[k=39][m=2]_TGACA	0.0512821	-
chr2R	19631285	19631286	WT-Female_head_m6A_IP_chr2R_r_c3248[k=39][m=2]_ATACT	0.0512821	-
chr2R	19631318	19631319	WT-Female_head_m6A_IP_chr2R_r_c3250[k=23][m=2]_GTACG	0.0869565	-
chr2R	19669469	19669470	WT-Female_head_m6A_IP_chr2R_r_c3257[k=4][m=2]_GAACG	0.5	-
chr2R	19703793	19703794	WT-Female_head_m6A_IP_chr2R_r_c3269[k=52][m=2]_CAACA	0.0384615	-
chr2R	19712348	19712349	WT-Female_head_m6A_IP_chr2R_f_c3352[k=72][m=3]_CAACA	0.0416667	+
chr2R	19712697	19712698	WT-Female_head_m6A_IP_chr2R_f_c3357[k=22][m=2]_AAACC	0.0909091	+
chr2R	19712776	19712777	WT-Female_head_m6A_IP_chr2R_f_c3364[k=37][m=2]_CGACC	0.0540541	+
chr2R	19712816	19712817	WT-Female_head_m6A_IP_chr2R_f_c3366[k=42][m=3]_GTACA	0.0714286	+
chr2R	19783597	19783598	WT-Female_head_m6A_IP_chr2R_r_c3273[k=20][m=2]_ACACT	0.1	-
chr2R	19784037	19784038	WT-Female_head_m6A_IP_chr2R_r_c3276[k=11][m=2]_AAACG	0.181818	-
chr2R	20264607	20264608	WT-Female_head_m6A_IP_chr2R_f_c3408[k=68][m=2]_CAACT	0.0294118	+
chr2R	20264851	20264852	WT-Female_head_m6A_IP_chr2R_f_c3418[k=97][m=3]_GAACG	0.0309278	+
chr2R	20281094	20281095	WT-Female_head_m6A_IP_chr2R_r_c3306[k=62][m=2]_CGACG	0.0322581	-
chr2R	20309987	20309988	WT-Female_head_m6A_IP_chr2R_r_c3314[k=12][m=2]_GTACA	0.166667	-
chr2R	20310545	20310546	WT-Female_head_m6A_IP_chr2R_r_c3319[k=4][m=2]_TCACA	0.5	-
chr2R	20310815	20310816	WT-Female_head_m6A_IP_chr2R_r_c3321[k=13][m=2]_AAACG	0.153846	-
chr2R	20313330	20313331	WT-Female_head_m6A_IP_chr2R_r_c3331[k=61][m=8]_AGACA	0.131148	-
chr2R	20313386	20313387	WT-Female_head_m6A_IP_chr2R_r_c3332[k=7][m=3]_AAACA	0.428571	-
chr2R	20313435	20313436	WT-Female_head_m6A_IP_chr2R_r_c3336[k=92][m=5]_AAACT	0.0543478	-
chr2R	20313481	20313482	WT-Female_head_m6A_IP_chr2R_r_c3337[k=19][m=2]_GAACG	0.105263	-
chr2R	20316628	20316629	WT-Female_head_m6A_IP_chr2R_r_c3339[k=9][m=2]_TGACT	0.222222	-
chr2R	20316752	20316753	WT-Female_head_m6A_IP_chr2R_r_c3340[k=10][m=4]_GAACT	0.4	-
chr2R	20327538	20327539	WT-Female_head_m6A_IP_chr2R_f_c3426[k=8][m=2]_TGACA	0.25	+
chr2R	20327964	20327965	WT-Female_head_m6A_IP_chr2R_f_c3428[k=37][m=10]_AAACA	0.27027	+
chr2R	20327972	20327973	WT-Female_head_m6A_IP_chr2R_f_c3429[k=41][m=2]_AAACC	0.0487805	+
chr2R	20327984	20327985	WT-Female_head_m6A_IP_chr2R_f_c3430[k=33][m=2]_ATACA	0.0606061	+
chr2R	20328741	20328742	WT-Female_head_m6A_IP_chr2R_f_c3433[k=4][m=2]_GGACC	0.5	+
chr2R	20329749	20329750	WT-Female_head_m6A_IP_chr2R_f_c3438[k=16][m=2]_AAACA	0.125	+
chr2R	20329762	20329763	WT-Female_head_m6A_IP_chr2R_f_c3439[k=12][m=2]_GGACG	0.166667	+
chr2R	20330150	20330151	WT-Female_head_m6A_IP_chr2R_f_c3444[k=26][m=2]_AGACT	0.0769231	+
chr2R	20504109	20504110	WT-Female_head_m6A_IP_chr2R_f_c3463[k=6][m=2]_TAACT	0.333333	+
chr2R	20504824	20504825	WT-Female_head_m6A_IP_chr2R_f_c3465[k=4][m=2]_TTACT	0.5	+
chr2R	20534537	20534538	WT-Female_head_m6A_IP_chr2R_f_c3469[k=29][m=2]_ACACT	0.0689655	+
chr2R	20534706	20534707	WT-Female_head_m6A_IP_chr2R_f_c3471[k=11][m=3]_ACACC	0.272727	+
chr2R	20534854	20534855	WT-Female_head_m6A_IP_chr2R_f_c3475[k=29][m=3]_TAACA	0.103448	+
chr2R	20534960	20534961	WT-Female_head_m6A_IP_chr2R_f_c3476[k=27][m=2]_GGACG	0.0740741	+
chr2R	20535046	20535047	WT-Female_head_m6A_IP_chr2R_f_c3479[k=22][m=3]_TAACG	0.136364	+
chr2R	20535343	20535344	WT-Female_head_m6A_IP_chr2R_f_c3485[k=29][m=2]_GTACA	0.0689655	+
chr2R	20587649	20587650	WT-Female_head_m6A_IP_chr2R_f_c3489[k=8][m=2]_GGACA	0.25	+
chr2R	20597941	20597942	WT-Female_head_m6A_IP_chr2R_f_c3491[k=4][m=2]_TAACT	0.5	+
chr2R	20606715	20606716	WT-Female_head_m6A_IP_chr2R_f_c3500[k=10][m=2]_GAACC	0.2	+
chr2R	20606729	20606730	WT-Female_head_m6A_IP_chr2R_f_c3501[k=10][m=2]_CAACC	0.2	+
chr2R	20698720	20698721	WT-Female_head_m6A_IP_chr2R_f_c3512[k=18][m=3]_AAACA	0.166667	+
chr2R	20698817	20698818	WT-Female_head_m6A_IP_chr2R_f_c3513[k=17][m=2]_AAACC	0.117647	+
chr2R	20698962	20698963	WT-Female_head_m6A_IP_chr2R_f_c3516[k=26][m=8]_GTACT	0.307692	+
chr2R	20835813	20835814	WT-Female_head_m6A_IP_chr2R_r_c3374[k=6][m=2]_GCACT	0.333333	-
chr2R	20944055	20944056	WT-Female_head_m6A_IP_chr2R_f_c3532[k=43][m=2]_ACACA	0.0465116	+
chr2R	20944079	20944080	WT-Female_head_m6A_IP_chr2R_f_c3534[k=100][m=4]_TCACC	0.04	+
chr2R	20945038	20945039	WT-Female_head_m6A_IP_chr2R_f_c3547[k=44][m=2]_CAACT	0.0454545	+
chr2R	20945287	20945288	WT-Female_head_m6A_IP_chr2R_f_c3554[k=15][m=2]_CCACA	0.133333	+
chr2R	20945289	20945290	WT-Female_head_m6A_IP_chr2R_f_c3555[k=18][m=2]_ACACC	0.111111	+
chr2R	20945536	20945537	WT-Female_head_m6A_IP_chr2R_f_c3560[k=19][m=2]_CGACG	0.105263	+
chr2R	20945692	20945693	WT-Female_head_m6A_IP_chr2R_f_c3564[k=26][m=3]_CAACA	0.115385	+
chr2R	20996532	20996533	WT-Female_head_m6A_IP_chr2R_f_c3591[k=18][m=3]_TAACA	0.166667	+
chr2R	21024788	21024789	WT-Female_head_m6A_IP_chr2R_f_c3613[k=6][m=3]_CTACT	0.5	+
chr2R	21025144	21025145	WT-Female_head_m6A_IP_chr2R_f_c3614[k=18][m=2]_TTACG	0.111111	+
chr2R	21056655	21056656	WT-Female_head_m6A_IP_chr2R_r_c3406[k=9][m=2]_AAACG	0.222222	-
chr2R	21056736	21056737	WT-Female_head_m6A_IP_chr2R_r_c3408[k=6][m=2]_GCACT	0.333333	-
chr2R	21056951	21056952	WT-Female_head_m6A_IP_chr2R_r_c3411[k=7][m=2]_GAACC	0.285714	-
chr2R	21062050	21062051	WT-Female_head_m6A_IP_chr2R_f_c3628[k=5][m=2]_GAACG	0.4	+
chr2R	21062904	21062905	WT-Female_head_m6A_IP_chr2R_f_c3630[k=10][m=2]_TGACT	0.2	+
chr2R	21070394	21070395	WT-Female_head_m6A_IP_chr2R_r_c3414[k=11][m=2]_AAACA	0.181818	-
chr2R	21070589	21070590	WT-Female_head_m6A_IP_chr2R_r_c3416[k=8][m=2]_TGACC	0.25	-
chr2R	21071705	21071706	WT-Female_head_m6A_IP_chr2R_r_c3421[k=7][m=2]_GCACT	0.285714	-
chr2R	21076986	21076987	WT-Female_head_m6A_IP_chr2R_f_c3633[k=26][m=2]_AAACA	0.0769231	+
chr2R	21076991	21076992	WT-Female_head_m6A_IP_chr2R_f_c3634[k=28][m=3]_AAACA	0.107143	+
chr2R	21080746	21080747	WT-Female_head_m6A_IP_chr2R_f_c3636[k=15][m=2]_AAACA	0.133333	+
chr2R	21084616	21084617	WT-Female_head_m6A_IP_chr2R_f_c3638[k=7][m=3]_CTACA	0.428571	+
chr2R	21086680	21086681	WT-Female_head_m6A_IP_chr2R_f_c3648[k=9][m=2]_AGACA	0.222222	+
chr2R	21088204	21088205	WT-Female_head_m6A_IP_chr2R_f_c3654[k=17][m=2]_ATACA	0.117647	+
chr2R	21089483	21089484	WT-Female_head_m6A_IP_chr2R_r_c3423[k=4][m=2]_CAACA	0.5	-
chr2R	21118644	21118645	WT-Female_head_m6A_IP_chr2R_f_c3658[k=29][m=2]_TCACC	0.0689655	+
chr2R	21139128	21139129	WT-Female_head_m6A_IP_chr2R_r_c3431[k=4][m=2]_AAACA	0.5	-
chr2R	21142060	21142061	WT-Female_head_m6A_IP_chr2R_r_c3433[k=5][m=2]_AGACT	0.4	-
chr2R	21143671	21143672	WT-Female_head_m6A_IP_chr2R_f_c3669[k=10][m=2]_AGACG	0.2	+
chr2R	21144228	21144229	WT-Female_head_m6A_IP_chr2R_f_c3675[k=12][m=2]_AGACA	0.166667	+
chr2R	21144737	21144738	WT-Female_head_m6A_IP_chr2R_f_c3677[k=10][m=2]_AAACA	0.2	+
chr2R	21145388	21145389	WT-Female_head_m6A_IP_chr2R_f_c3682[k=6][m=2]_TCACT	0.333333	+
chr2R	21145735	21145736	WT-Female_head_m6A_IP_chr2R_f_c3684[k=12][m=2]_AAACC	0.166667	+
chr2R	21148833	21148834	WT-Female_head_m6A_IP_chr2R_r_c3434[k=5][m=2]_GTACA	0.4	-
chr2R	21179572	21179573	WT-Female_head_m6A_IP_chr2R_f_c3690[k=5][m=2]_CAACG	0.4	+
chr2R	21181972	21181973	WT-Female_head_m6A_IP_chr2R_f_c3693[k=17][m=2]_GCACT	0.117647	+
chr2R	21182480	21182481	WT-Female_head_m6A_IP_chr2R_f_c3696[k=12][m=2]_CGACA	0.166667	+
chr2R	21183485	21183486	WT-Female_head_m6A_IP_chr2R_f_c3697[k=11][m=2]_AGACT	0.181818	+
chr2R	21189774	21189775	WT-Female_head_m6A_IP_chr2R_f_c3705[k=4][m=2]_GTACT	0.5	+
chr2R	21189849	21189850	WT-Female_head_m6A_IP_chr2R_f_c3706[k=6][m=2]_TTACC	0.333333	+
chr2R	21192094	21192095	WT-Female_head_m6A_IP_chr2R_f_c3712[k=7][m=2]_GAACA	0.285714	+
chr2R	21291967	21291968	WT-Female_head_m6A_IP_chr2R_r_c3452[k=8][m=2]_GTACA	0.25	-
chr2R	21294096	21294097	WT-Female_head_m6A_IP_chr2R_f_c3737[k=31][m=2]_GAACA	0.0645161	+
chr2R	21294389	21294390	WT-Female_head_m6A_IP_chr2R_f_c3749[k=66][m=2]_GGACA	0.030303	+
chr2R	21295790	21295791	WT-Female_head_m6A_IP_chr2R_f_c3750[k=4][m=2]_TAACT	0.5	+
chr2R	21319230	21319231	WT-Female_head_m6A_IP_chr2R_f_c3767[k=7][m=2]_ATACT	0.285714	+
chr2R	21392711	21392712	WT-Female_head_m6A_IP_chr2R_r_c3462[k=12][m=2]_AAACA	0.166667	-
chr2R	21393026	21393027	WT-Female_head_m6A_IP_chr2R_r_c3463[k=6][m=2]_ACACC	0.333333	-
chr2R	21393922	21393923	WT-Female_head_m6A_IP_chr2R_r_c3468[k=5][m=2]_ACACA	0.4	-
chr2R	21394256	21394257	WT-Female_head_m6A_IP_chr2R_r_c3469[k=12][m=2]_acaca	0.166667	-
chr2R	21399212	21399213	WT-Female_head_m6A_IP_chr2R_r_c3477[k=7][m=2]_CAACA	0.285714	-
chr2R	21416898	21416899	WT-Female_head_m6A_IP_chr2R_r_c3482[k=10][m=2]_GGACA	0.2	-
chr2R	21480247	21480248	WT-Female_head_m6A_IP_chr2R_r_c3488[k=22][m=2]_AAACA	0.0909091	-
chr2R	21502168	21502169	WT-Female_head_m6A_IP_chr2R_f_c3783[k=37][m=2]_TTACA	0.0540541	+
chr2R	21502264	21502265	WT-Female_head_m6A_IP_chr2R_f_c3784[k=86][m=5]_AAACA	0.0581395	+
chr2R	21502269	21502270	WT-Female_head_m6A_IP_chr2R_f_c3785[k=119][m=6]_GAACG	0.0504202	+
chr2R	21502350	21502351	WT-Female_head_m6A_IP_chr2R_f_c3787[k=152][m=7]_AGACA	0.0460526	+
chr2R	21502364	21502365	WT-Female_head_m6A_IP_chr2R_f_c3788[k=105][m=2]_AAACA	0.0190476	+
chr2R	21510959	21510960	WT-Female_head_m6A_IP_chr2R_f_c3792[k=12][m=2]_GAACA	0.166667	+
chr2R	21511635	21511636	WT-Female_head_m6A_IP_chr2R_f_c3796[k=10][m=2]_GCACC	0.2	+
chr2R	21513927	21513928	WT-Female_head_m6A_IP_chr2R_f_c3800[k=4][m=2]_ACACT	0.5	+
chr2R	21514847	21514848	WT-Female_head_m6A_IP_chr2R_f_c3806[k=17][m=2]_TGACA	0.117647	+
chr2R	21516823	21516824	WT-Female_head_m6A_IP_chr2R_f_c3811[k=7][m=2]_GAACA	0.285714	+
chr2R	21522634	21522635	WT-Female_head_m6A_IP_chr2R_f_c3813[k=5][m=2]_ACACA	0.4	+
chr2R	21522854	21522855	WT-Female_head_m6A_IP_chr2R_f_c3814[k=5][m=2]_AAACA	0.4	+
chr2R	21523019	21523020	WT-Female_head_m6A_IP_chr2R_f_c3815[k=6][m=2]_AAACA	0.333333	+
chr2R	21547705	21547706	WT-Female_head_m6A_IP_chr2R_f_c3820[k=4][m=2]_GAACA	0.5	+
chr2R	21605915	21605916	WT-Female_head_m6A_IP_chr2R_r_c3510[k=11][m=2]_CAACA	0.181818	-
chr2R	21606706	21606707	WT-Female_head_m6A_IP_chr2R_r_c3513[k=13][m=2]_AAACG	0.153846	-
chr2R	21606856	21606857	WT-Female_head_m6A_IP_chr2R_r_c3517[k=21][m=2]_GAACG	0.0952381	-
chr2R	21646202	21646203	WT-Female_head_m6A_IP_chr2R_f_c3834[k=21][m=2]_GAACG	0.0952381	+
chr2R	21646414	21646415	WT-Female_head_m6A_IP_chr2R_f_c3836[k=24][m=4]_AAACT	0.166667	+
chr2R	21646467	21646468	WT-Female_head_m6A_IP_chr2R_f_c3837[k=20][m=2]_GGACA	0.1	+
chr2R	21658712	21658713	WT-Female_head_m6A_IP_chr2R_f_c3849[k=19][m=2]_TCACG	0.105263	+
chr2R	21685897	21685898	WT-Female_head_m6A_IP_chr2R_f_c3855[k=4][m=2]_CCACA	0.5	+
chr2R	21686056	21686057	WT-Female_head_m6A_IP_chr2R_f_c3857[k=4][m=2]_TTACG	0.5	+
chr2R	21687914	21687915	WT-Female_head_m6A_IP_chr2R_r_c3534[k=8][m=2]_AAACA	0.25	-
chr2R	21691606	21691607	WT-Female_head_m6A_IP_chr2R_f_c3863[k=7][m=2]_ACACT	0.285714	+
chr2R	22037668	22037669	WT-Female_head_m6A_IP_chr2R_r_c3575[k=18][m=3]_AAACG	0.166667	-
chr2R	22061171	22061172	WT-Female_head_m6A_IP_chr2R_f_c3879[k=14][m=2]_AAACA	0.142857	+
chr2R	22061258	22061259	WT-Female_head_m6A_IP_chr2R_f_c3880[k=17][m=3]_GAACG	0.176471	+
chr2R	22085553	22085554	WT-Female_head_m6A_IP_chr2R_f_c3900[k=5][m=2]_CTACA	0.4	+
chr2R	22091501	22091502	WT-Female_head_m6A_IP_chr2R_r_c3581[k=9][m=2]_ATACA	0.222222	-
chr2R	22116269	22116270	WT-Female_head_m6A_IP_chr2R_r_c3602[k=5][m=2]_AGACT	0.4	-
chr2R	22227050	22227051	WT-Female_head_m6A_IP_chr2R_r_c3616[k=16][m=8]_AGACT	0.5	-
chr2R	22227062	22227063	WT-Female_head_m6A_IP_chr2R_r_c3617[k=10][m=2]_ATACA	0.2	-
chr2R	22317822	22317823	WT-Female_head_m6A_IP_chr2R_f_c3929[k=4][m=2]_GAACC	0.5	+
chr2R	22325430	22325431	WT-Female_head_m6A_IP_chr2R_f_c3931[k=6][m=2]_AAACC	0.333333	+
chr2R	22328016	22328017	WT-Female_head_m6A_IP_chr2R_f_c3938[k=5][m=2]_TAACA	0.4	+
chr2R	22346704	22346705	WT-Female_head_m6A_IP_chr2R_r_c3639[k=9][m=2]_CAACT	0.222222	-
chr2R	22354527	22354528	WT-Female_head_m6A_IP_chr2R_r_c3640[k=16][m=2]_AAACT	0.125	-
chr2R	22372815	22372816	WT-Female_head_m6A_IP_chr2R_r_c3641[k=16][m=2]_AAACA	0.125	-
chr2R	22372893	22372894	WT-Female_head_m6A_IP_chr2R_r_c3642[k=60][m=3]_TAACA	0.05	-
chr2R	22372925	22372926	WT-Female_head_m6A_IP_chr2R_r_c3643[k=93][m=6]_AAACG	0.0645161	-
chr2R	22372948	22372949	WT-Female_head_m6A_IP_chr2R_r_c3646[k=38][m=9]_AAACA	0.236842	-
chr2R	22401885	22401886	WT-Female_head_m6A_IP_chr2R_r_c3650[k=22][m=4]_GAACA	0.181818	-
chr2R	22401966	22401967	WT-Female_head_m6A_IP_chr2R_r_c3651[k=17][m=2]_GAACC	0.117647	-
chr2R	22404197	22404198	WT-Female_head_m6A_IP_chr2R_f_c3960[k=21][m=2]_AAACG	0.0952381	+
chr2R	22404307	22404308	WT-Female_head_m6A_IP_chr2R_f_c3962[k=20][m=2]_AAACT	0.1	+
chr2R	22408219	22408220	WT-Female_head_m6A_IP_chr2R_f_c3964[k=12][m=2]_GAACA	0.166667	+
chr2R	22413518	22413519	WT-Female_head_m6A_IP_chr2R_r_c3658[k=10][m=2]_AAACA	0.2	-
chr2R	22512907	22512908	WT-Female_head_m6A_IP_chr2R_r_c3668[k=12][m=2]_AGACA	0.166667	-
chr2R	22513011	22513012	WT-Female_head_m6A_IP_chr2R_r_c3669[k=7][m=2]_GAACT	0.285714	-
chr2R	22592601	22592602	WT-Female_head_m6A_IP_chr2R_r_c3685[k=14][m=2]_AGACT	0.142857	-
chr2R	22592650	22592651	WT-Female_head_m6A_IP_chr2R_r_c3686[k=21][m=3]_AAACA	0.142857	-
chr2R	22592667	22592668	WT-Female_head_m6A_IP_chr2R_r_c3688[k=8][m=2]_CAACG	0.25	-
chr2R	22592767	22592768	WT-Female_head_m6A_IP_chr2R_r_c3689[k=20][m=3]_CAACT	0.15	-
chr2R	22600506	22600507	WT-Female_head_m6A_IP_chr2R_r_c3690[k=4][m=2]_GAACA	0.5	-
chr2R	22600790	22600791	WT-Female_head_m6A_IP_chr2R_r_c3691[k=8][m=2]_AAACA	0.25	-
chr2R	22606605	22606606	WT-Female_head_m6A_IP_chr2R_f_c3984[k=35][m=2]_ATACA	0.0571429	+
chr2R	22606952	22606953	WT-Female_head_m6A_IP_chr2R_f_c3986[k=46][m=2]_CGACA	0.0434783	+
chr2R	22607754	22607755	WT-Female_head_m6A_IP_chr2R_f_c3991[k=21][m=2]_AGACG	0.0952381	+
chr2R	22607810	22607811	WT-Female_head_m6A_IP_chr2R_f_c3992[k=32][m=3]_GAACC	0.09375	+
chr2R	22607966	22607967	WT-Female_head_m6A_IP_chr2R_f_c3996[k=60][m=7]_GCACG	0.116667	+
chr2R	2261952	2261953	WT-Female_head_m6A_IP_chr2R_r_c33[k=10][m=3]_TAACA	0.3	-
chr2R	22640757	22640758	WT-Female_head_m6A_IP_chr2R_r_c3704[k=25][m=3]_CAACA	0.12	-
chr2R	22640904	22640905	WT-Female_head_m6A_IP_chr2R_r_c3711[k=19][m=2]_CAACT	0.105263	-
chr2R	22640949	22640950	WT-Female_head_m6A_IP_chr2R_r_c3714[k=43][m=7]_GTACA	0.162791	-
chr2R	22641029	22641030	WT-Female_head_m6A_IP_chr2R_r_c3716[k=30][m=3]_AAACA	0.1	-
chr2R	22645041	22645042	WT-Female_head_m6A_IP_chr2R_r_c3725[k=15][m=2]_TTACC	0.133333	-
chr2R	22645074	22645075	WT-Female_head_m6A_IP_chr2R_r_c3726[k=23][m=2]_AAACG	0.0869565	-
chr2R	22688816	22688817	WT-Female_head_m6A_IP_chr2R_r_c3739[k=8][m=2]_AAACA	0.25	-
chr2R	22688897	22688898	WT-Female_head_m6A_IP_chr2R_r_c3742[k=6][m=2]_GGACT	0.333333	-
chr2R	22797270	22797271	WT-Female_head_m6A_IP_chr2R_r_c3775[k=8][m=2]_TAACG	0.25	-
chr2R	22799128	22799129	WT-Female_head_m6A_IP_chr2R_f_c4020[k=76][m=4]_GTACT	0.0526316	+
chr2R	22799164	22799165	WT-Female_head_m6A_IP_chr2R_f_c4021[k=49][m=6]_GTACA	0.122449	+
chr2R	22800163	22800164	WT-Female_head_m6A_IP_chr2R_f_c4031[k=15][m=2]_CAACG	0.133333	+
chr2R	22800759	22800760	WT-Female_head_m6A_IP_chr2R_f_c4052[k=35][m=2]_CGACG	0.0571429	+
chr2R	22800777	22800778	WT-Female_head_m6A_IP_chr2R_f_c4054[k=47][m=2]_GTACT	0.0425532	+
chr2R	22800813	22800814	WT-Female_head_m6A_IP_chr2R_f_c4056[k=30][m=2]_GTACT	0.0666667	+
chr2R	22800849	22800850	WT-Female_head_m6A_IP_chr2R_f_c4057[k=15][m=2]_CTACG	0.133333	+
chr2R	22801615	22801616	WT-Female_head_m6A_IP_chr2R_f_c4082[k=33][m=3]_GGACG	0.0909091	+
chr2R	22854712	22854713	WT-Female_head_m6A_IP_chr2R_f_c4102[k=48][m=4]_GAACT	0.0833333	+
chr2R	22854781	22854782	WT-Female_head_m6A_IP_chr2R_f_c4107[k=55][m=2]_TAACC	0.0363636	+
chr2R	22855541	22855542	WT-Female_head_m6A_IP_chr2R_f_c4115[k=70][m=2]_CAACA	0.0285714	+
chr2R	22855575	22855576	WT-Female_head_m6A_IP_chr2R_f_c4117[k=55][m=4]_GGACC	0.0727273	+
chr2R	22855939	22855940	WT-Female_head_m6A_IP_chr2R_r_c3788[k=6][m=2]_ATACC	0.333333	-
chr2R	22857511	22857512	WT-Female_head_m6A_IP_chr2R_r_c3797[k=12][m=3]_CAACA	0.25	-
chr2R	22857895	22857896	WT-Female_head_m6A_IP_chr2R_r_c3803[k=12][m=2]_CGACA	0.166667	-
chr2R	22858690	22858691	WT-Female_head_m6A_IP_chr2R_r_c3807[k=20][m=2]_TTACA	0.1	-
[truncated: 4,972 more rows]
