# Supplementary material for: A neural m6A/Ythdf pathway is required for learning and memory in Drosophila
Source: Nat Commun. 2021 Mar 5;12:1458. doi: 10.1038/s41467-021-21537-1 (PMC7935873; doi:10.1038/s41467-021-21537-1)
Supplement: Supplementary file 8 — Supplementary Data 5 [file 41467_2021_21537_MOESM8_ESM.xlsx]

## Sheet: 1 week mettl3-|- vs. mettl3 -|+
baseMean	log2FoldChange	lfcSE	stat	pvalue	padj	logpadj	Result	gene_name	gene_id	head_peaks
241.644	-4.01293	0.220076	-18.2343	2.75661e-74	3.47553e-70	159.935	DE	FBgn0026314	Ugt35b	NA
2377.85	1.17098	0.0704016	16.6329	4.02712e-62	2.5387e-58	132.618	DE	FBgn0019940	Rh6	NA
1017.82	0.881909	0.0773055	11.4081	3.80978e-30	1.60112e-26	59.3965	DE	FBgn0260660	Mp	5
202.894	2.71058	0.251235	10.789	3.8789e-27	1.22263e-23	52.7585	DE	FBgn0032945	CG8665	NA
653.244	1.00832	0.105309	9.57482	1.02032e-21	2.57284e-18	40.5015	DE	FBgn0015519	nAChRalpha3	2
414.854	1.19068	0.127283	9.35461	8.39047e-21	1.76312e-17	38.5769	DE	FBgn0039628	CG11841	NA
102.292	-1.69821	0.186558	-9.10283	8.80116e-20	1.58521e-16	36.3806	DE	FBgn0037930	CG14715	NA
1668.73	0.964263	0.117953	8.17497	2.95947e-16	4.66413e-13	28.3937	DE	FBgn0000163	baz	6
10908.2	0.568282	0.0756391	7.51308	5.77542e-14	8.09072e-11	23.2377	DE	FBgn0262738	norpA	4
241.994	3.34487	0.455351	7.3457	2.04683e-13	2.58064e-10	22.0778	DE	FBgn0036995	atk	NA
197.684	3.79202	0.528818	7.17074	7.45912e-13	8.54951e-10	20.88	DE	FBgn0034356	CG10924	NA
188.988	-1.04619	0.149409	-7.00217	2.52023e-12	2.64793e-09	19.7495	DE	FBgn0261380	mRpL37	NA
1561.46	0.827119	0.119884	6.8993	5.22593e-12	5.06835e-09	19.1003	DE	FBgn0003345	sd	6
166.72	1.13232	0.167887	6.74452	1.53538e-11	1.38272e-08	18.0966	DE	FBgn0051036	CG31036	NA
659.051	-1.18848	0.18022	-6.59459	4.26419e-11	3.58419e-08	17.1441	DE	FBgn0027562	CG10345	NA
298.751	1.02722	0.156919	6.54619	5.90235e-11	4.65105e-08	16.8836	DE	FBgn0003984	vn	3
457.894	0.844738	0.130052	6.49539	8.2818e-11	6.14217e-08	16.6055	DE	FBgn0039031	Gbp3	1
1437.48	-0.475171	0.0743119	-6.39427	1.61315e-10	1.12992e-07	15.9959	DE	FBgn0035207	Sherpa	NA
786.795	-0.89811	0.140876	-6.37519	1.82737e-10	1.14951e-07	15.9788	DE	FBgn0035293	CG5687	1
50.966	-3.65629	0.574163	-6.36804	1.91463e-10	1.14951e-07	15.9788	DE	FBgn0035670	CG10472	NA
2401.54	0.728368	0.11411	6.38301	1.7364e-10	1.14951e-07	15.9788	DE	FBgn0029881	pigs	2
621.223	1.07474	0.170859	6.29021	3.17046e-10	1.75758e-07	15.5542	DE	FBgn0023076	Clk	NA
51.9103	-2.29723	0.365309	-6.28846	3.20624e-10	1.75758e-07	15.5542	DE	FBgn0261402	Ir75b	NA
1065.57	1.02762	0.164483	6.24758	4.16863e-10	2.18992e-07	15.3342	DE	FBgn0029939	CG9650	6
1091.88	1.26645	0.204182	6.20254	5.5559e-10	2.80195e-07	15.0878	DE	FBgn0053548	SmydA-8	NA
27.2976	-5.10267	0.829004	-6.15518	7.49931e-10	3.63659e-07	14.827	DE	FBgn0025709	CNT2	NA
921.921	-0.752	0.123874	-6.07068	1.27366e-09	5.94754e-07	14.3351	DE	FBgn0086359	Invadolysin	4
26.4093	-2.67498	0.441631	-6.05703	1.38656e-09	6.24349e-07	14.2866	DE	FBgn0051809	CG31809	NA
28.9379	2.25982	0.375488	6.01835	1.76202e-09	7.66054e-07	14.082	DE	FBgn0032908	CG9270	NA
172.26	1.30443	0.219421	5.94491	2.76615e-09	1.16252e-06	13.6649	DE	FBgn0051436	CG31436	NA
345.54	-2.8268	0.479771	-5.89198	3.81602e-09	1.55201e-06	13.376	DE	FBgn0043791	phu	NA
65.0237	-1.64526	0.281719	-5.84008	5.21754e-09	2.05571e-06	13.0949	DE	FBgn0031005	Hs3st-B	NA
68.7876	-2.08579	0.359532	-5.8014	6.57641e-09	2.51259e-06	12.8942	DE	FBgn0036757	Ir75a	NA
496.313	0.912128	0.157654	5.78565	7.22341e-09	2.67861e-06	12.8302	DE	FBgn0284221	Sema5c	1
554.821	0.735699	0.128158	5.74055	9.43706e-09	3.3995e-06	12.5919	DE	FBgn0052600	dpr8	4
116.42	1.43831	0.251663	5.71522	1.09564e-08	3.83718e-06	12.4708	DE	FBgn0050054	CG30054	NA
844.762	0.62823	0.111511	5.6338	1.76281e-08	6.00688e-06	12.0226	DE	FBgn0086704	stops	1
535.741	0.85256	0.152243	5.59998	2.1438e-08	7.11291e-06	11.8536	DE	FBgn0263354	CG42784	9
1151.76	0.897045	0.160764	5.57988	2.40689e-08	7.40149e-06	11.8138	DE	FBgn0027657	glob1	3
55.3592	-1.50213	0.269101	-5.58202	2.37736e-08	7.40149e-06	11.8138	DE	FBgn0040609	CG3348	NA
87.7389	1.83197	0.328107	5.58346	2.35779e-08	7.40149e-06	11.8138	DE	FBgn0031097	obst-A	NA
502.646	0.649359	0.116474	5.57516	2.47304e-08	7.42384e-06	11.8108	DE	FBgn0028370	kek3	2
130.531	0.999981	0.181252	5.51708	3.44673e-08	9.89732e-06	11.5232	DE	FBgn0040388	boi	NA
541.799	0.946409	0.171553	5.51671	3.45401e-08	9.89732e-06	11.5232	DE	FBgn0001075	ft	NA
238.242	-0.775798	0.141148	-5.49635	3.87729e-08	1.08633e-05	11.4301	DE	FBgn0052726	CG32726	NA
11.8168	-7.51585	1.37733	-5.45682	4.84729e-08	1.32858e-05	11.2288	DE	FBgn0038613	Vha100-4	NA
500.572	1.19515	0.219864	5.43586	5.45336e-08	1.46289e-05	11.1325	DE	FBgn0032587	CG5953	NA
568.785	0.992224	0.184279	5.38435	7.27077e-08	1.90979e-05	10.8659	DE	FBgn0000477	DNaseII	NA
326.464	-0.877782	0.163605	-5.36524	8.08403e-08	2.08007e-05	10.7805	DE	FBgn0029768	SPR	2
1152.98	1.86962	0.351447	5.31977	1.039e-07	2.61995e-05	10.5498	DE	FBgn0001253	ImpE1	NA
134.168	-1.24004	0.233861	-5.30248	1.14242e-07	2.82425e-05	10.4747	DE	FBgn0039311	CG10513	NA
155.662	-1.41442	0.269606	-5.24624	1.55233e-07	3.76381e-05	10.1875	DE	FBgn0038972	CG7054	NA
990.096	0.610514	0.116476	5.24153	1.59254e-07	3.78845e-05	10.181	DE	FBgn0039727	Vps13B	NA
177.082	-0.851953	0.163786	-5.20163	1.97544e-07	4.61229e-05	9.9842	DE	FBgn0029798	CG4078	NA
260.28	0.918538	0.17685	5.19389	2.05939e-07	4.72088e-05	9.96093	DE	FBgn0034063	CG8389	NA
68.3142	1.43257	0.276779	5.17587	2.26853e-07	5.10744e-05	9.88223	DE	FBgn0052816	CG32816	NA
784.207	-1.63766	0.317868	-5.15201	2.5771e-07	5.70036e-05	9.7724	DE	FBgn0000473	Cyp6a2	NA
1185.87	0.552707	0.107732	5.13037	2.89179e-07	6.28616e-05	9.67457	DE	FBgn0259168	mnb	9
94.628	-1.35201	0.264117	-5.119	3.07165e-07	6.56395e-05	9.63133	DE	FBgn0032470	CG5142	NA
843.342	-0.561707	0.109868	-5.11258	3.17784e-07	6.6777e-05	9.61415	DE	FBgn0030272	CG15201	NA
1107.52	-1.15155	0.225415	-5.10858	3.24594e-07	6.70898e-05	9.60948	DE	FBgn0034394	CG15096	NA
406.173	-0.854022	0.168124	-5.07971	3.78005e-07	7.68692e-05	9.47341	DE	FBgn0260944	Rbp1	NA
93.6345	1.29169	0.260734	4.95405	7.26828e-07	0.000145458	8.83562	DE	FBgn0262029	d	NA
21.0325	1.86294	0.37662	4.94647	7.55714e-07	0.000148876	8.8124	DE	FBgn0024366	CG11409	NA
907.671	-0.781484	0.15955	-4.89805	9.67909e-07	0.000187745	8.58043	DE	FBgn0034076	Jhedup	NA
2998.82	0.400434	0.0820126	4.88259	1.047e-06	0.000200008	8.51715	DE	FBgn0004401	Pep	NA
18.2448	-3.44279	0.708269	-4.86085	1.16882e-06	0.000219291	8.42511	DE	FBgn0263471	scaRNA:MeU2-48	NA
573.556	-0.715127	0.147191	-4.85851	1.18272e-06	0.000219291	8.42511	DE	FBgn0051781	CR31781	8
66.5083	-1.49052	0.308319	-4.83435	1.33581e-06	0.000244085	8.31799	DE	FBgn0038292	CG3987	NA
54.5656	-2.01212	0.421343	-4.77549	1.7927e-06	0.000322891	8.0382	DE	FBgn0053301	CG33301	NA
34.2133	1.76308	0.370717	4.75586	1.97603e-06	0.000350898	7.95502	DE	FBgn0033702	CG8854	NA
752.141	-0.62615	0.132227	-4.73542	2.18605e-06	0.000382801	7.86799	DE	FBgn0037770	Art4	NA
10.5875	4.55656	0.970584	4.69465	2.67059e-06	0.000461244	7.68158	DE	FBgn0045479	Gr64a	NA
12.2352	3.03476	0.647867	4.68422	2.81022e-06	0.000478801	7.64422	DE	FBgn0267148	CR45588	NA
24.4639	1.86201	0.400765	4.64615	3.38182e-06	0.000568506	7.4725	DE	FBgn0035427	ckd	NA
943.732	-0.44279	0.0958051	-4.62178	3.80463e-06	0.000631169	7.36794	DE	FBgn0000633	CG17716	4
641.217	-0.96847	0.210257	-4.60612	4.10251e-06	0.000671746	7.30563	DE	FBgn0000153	b	NA
1323.13	-0.410344	0.0893802	-4.59099	4.41139e-06	0.000713062	7.24594	DE	FBgn0004876	cdi	6
481.226	-0.826012	0.180965	-4.56448	5.00744e-06	0.000791805	7.1412	DE	FBgn0037936	CG6908	NA
71.8491	8.48277	1.85872	4.56378	5.02414e-06	0.000791805	7.1412	DE	FBgn0002565	Lsp2	NA
560.485	0.534019	0.11742	4.54795	5.41706e-06	0.000843189	7.07832	DE	FBgn0039709	Cad99C	NA
10.1385	3.33091	0.739626	4.50351	6.68413e-06	0.00102773	6.88041	DE	FBgn0036880	Cpr76Bc	NA
4.03597	-6.35898	1.41688	-4.48803	7.18856e-06	0.00109197	6.81977	DE	FBgn0034552	CG17999	NA
22.322	-1.70631	0.380907	-4.4796	7.47846e-06	0.00110928	6.80405	DE	FBgn0041621	Or82a	NA
39.0052	1.57344	0.351181	4.48041	7.44994e-06	0.00110928	6.80405	DE	FBgn0035199	tfc	NA
43.648	-5.20255	1.16648	-4.46004	8.19453e-06	0.00120136	6.7243	DE	FBgn0036362	CG10725	NA
1384.59	0.681913	0.153118	4.45351	8.44764e-06	0.00122423	6.70545	DE	FBgn0035538	DopEcR	5
60.202	1.7681	0.397984	4.44264	8.88617e-06	0.00127315	6.66626	DE	FBgn0036985	zye	NA
51.8506	-1.30905	0.297621	-4.39839	1.09059e-05	0.00154496	6.47276	DE	FBgn0036220	CG5897	NA
24.1168	-1.48143	0.33729	-4.39216	1.12231e-05	0.00157222	6.45526	DE	FBgn0085209	CG34180	NA
206.275	0.933115	0.213505	4.37045	1.23992e-05	0.0017179	6.36665	DE	FBgn0030615	Cyp4s3	NA
63.1607	1.32375	0.304168	4.35202	1.3489e-05	0.00184857	6.29334	DE	FBgn0001311	kkv	NA
44.0441	1.46065	0.335993	4.34727	1.37844e-05	0.00186875	6.28248	DE	FBgn0038919	CG17843	NA
34.1845	1.68645	0.388151	4.34482	1.3939e-05	0.00186961	6.28203	DE	FBgn0029170	TwdlT	NA
818.016	-0.499019	0.115277	-4.32886	1.49882e-05	0.00198917	6.22004	DE	FBgn0032783	CG10237	NA
139.669	-0.678503	0.157068	-4.31979	1.56177e-05	0.00205112	6.18937	DE	FBgn0039040	CG13833	NA
18.2201	-1.76925	0.41143	-4.30024	1.70611e-05	0.0022176	6.11133	DE	FBgn0051718	Ir31a	NA
2930.81	0.43099	0.100408	4.29238	1.76766e-05	0.00227415	6.08615	DE	FBgn0026438	Eaat2	2
11.1622	-7.52428	1.75652	-4.28363	1.83867e-05	0.00234161	6.05692	DE	FBgn0032131	CG3841	NA
28.4826	-1.56826	0.367054	-4.27255	1.93248e-05	0.00243647	6.01721	DE	FBgn0039315	CG13658	NA
1194.28	-6.5655	1.5396	-4.26443	2.00411e-05	0.00250177	5.99076	DE	FBgn0032049	Bace	NA
383.699	-0.555197	0.13065	-4.24952	2.14233e-05	0.00264809	5.93392	DE	FBgn0026150	ApepP	NA
2563.2	0.397565	0.093749	4.24074	2.22784e-05	0.00272705	5.90454	DE	FBgn0000479	dnc	22
214.467	0.649888	0.153522	4.23319	2.30401e-05	0.00276657	5.89015	DE	FBgn0016715	Reg-2	NA
173.892	2.16328	0.510939	4.23394	2.29636e-05	0.00276657	5.89015	DE	FBgn0004959	phm	NA
88.756	0.973946	0.231158	4.21334	2.51621e-05	0.00299286	5.81153	DE	FBgn0030803	CG4880	NA
12.0358	3.19012	0.758834	4.20397	2.62269e-05	0.00309036	5.77947	DE	FBgn0285912	mah	NA
69.0665	1.09362	0.260887	4.19194	2.76581e-05	0.00322883	5.73564	DE	FBgn0003174	pwn	NA
731.423	0.598477	0.143014	4.18474	2.85492e-05	0.00330228	5.71314	DE	FBgn0259734	Nost	1
42.522	1.49962	0.359418	4.17236	3.01459e-05	0.00345526	5.66786	DE	FBgn0051205	CG31205	NA
220.233	1.2387	0.29705	4.17	3.04595e-05	0.00345976	5.66656	DE	FBgn0039827	CG1544	NA
367.307	0.670824	0.161482	4.15417	3.26472e-05	0.00367514	5.60616	DE	FBgn0037440	CRAT	NA
15.4384	-2.52326	0.607952	-4.15042	3.3186e-05	0.00370273	5.59868	DE	FBgn0267585	CR45923	NA
112.563	1.2605	0.307901	4.09384	4.24282e-05	0.00469241	5.36181	DE	FBgn0035160	hng3	NA
528.088	-0.47653	0.116736	-4.08213	4.46242e-05	0.00485019	5.32874	DE	FBgn0063496	GstE4	NA
341.578	0.70675	0.173056	4.08394	4.42783e-05	0.00485019	5.32874	DE	FBgn0029833	MCTS1	NA
26.2143	-2.47307	0.607699	-4.06956	4.71024e-05	0.00503278	5.29178	DE	FBgn0038701	CG18493	NA
152.012	-5.84768	1.43642	-4.07101	4.68105e-05	0.00503278	5.29178	DE	FBgn0038973	Pebp1	NA
625.972	-1.19542	0.294126	-4.06432	4.81731e-05	0.00510392	5.27775	DE	FBgn0038740	CG4562	NA
174.503	0.799702	0.197004	4.05932	4.92149e-05	0.00517085	5.26472	DE	FBgn0034475	Obp56h	NA
87.6445	0.720105	0.177799	4.05012	5.11922e-05	0.00533414	5.23363	DE	FBgn0039118	CG10208	NA
227.96	-0.646628	0.15993	-4.0432	5.27264e-05	0.00544897	5.21233	DE	FBgn0038290	CG6912	NA
333.973	1.29935	0.322998	4.02277	5.75175e-05	0.00589577	5.13352	DE	FBgn0001229	Hsp67Bc	NA
9.13381	2.7106	0.676101	4.00916	6.09339e-05	0.0061956	5.08392	DE	FBgn0263626	CR43635	NA
3.0472	-5.71978	1.42917	-4.00217	6.27633e-05	0.00628032	5.07033	DE	FBgn0037832	Desi	NA
26.5474	1.79858	0.449325	4.00284	6.25876e-05	0.00628032	5.07033	DE	FBgn0031961	CG7102	NA
6.95557	-3.57256	0.900732	-3.96628	7.30017e-05	0.00720596	4.93285	DE	FBgn0039091	CG10182	NA
22.9464	-2.65348	0.669094	-3.96578	7.31569e-05	0.00720596	4.93285	DE	FBgn0033216	CG1946	NA
414.436	0.565625	0.14284	3.95985	7.49955e-05	0.0073298	4.91581	DE	FBgn0000287	salr	2
56.3147	1.20575	0.304758	3.95643	7.60792e-05	0.00737851	4.90918	DE	FBgn0040528	CG15864	NA
6086.47	-0.657213	0.166277	-3.95253	7.73306e-05	0.00744263	4.90053	DE	FBgn0011695	EbpIII	NA
1821.7	-0.456619	0.115673	-3.9475	7.89715e-05	0.00754298	4.88714	DE	FBgn0260960	Baldspot	NA
180.959	0.625168	0.159615	3.91671	8.97646e-05	0.00850941	4.76658	DE	FBgn0030966	CG7280	NA
48.8626	-1.35136	0.345811	-3.9078	9.31394e-05	0.00876345	4.73717	DE	FBgn0039312	CG10514	NA
149.978	1.44505	0.372846	3.87573	0.000106307	0.0099283	4.61237	DE	FBgn0260653	serp	1
3.16739	-6.04005	1.56278	-3.86493	0.000111121	0.0103016	4.57546	DE	FBgn0053721	CG33721	NA
208.442	-0.605261	0.157269	-3.84857	0.00011881	0.0106851	4.5389	DE	FBgn0036191	Sugb	1
6.82508	-2.35623	0.612736	-3.84543	0.000120343	0.0106851	4.5389	DE	FBgn0265661	CR44468	NA
8.8044	3.38236	0.878805	3.84882	0.000118689	0.0106851	4.5389	DE	FBgn0034440	CG10073	NA
624.76	-0.689207	0.178909	-3.85227	0.000117028	0.0106851	4.5389	DE	FBgn0034474	Obp56g	NA
23.3048	1.3353	0.34693	3.84892	0.000118641	0.0106851	4.5389	DE	FBgn0031646	CG2837	NA
939.819	-0.327196	0.0850618	-3.84657	0.000119784	0.0106851	4.5389	DE	FBgn0031752	CG9044	NA
36.7271	-1.08069	0.281364	-3.84087	0.000122598	0.0108092	4.52736	DE	FBgn0039817	CG15553	NA
147.018	0.66028	0.172098	3.83666	0.000124721	0.0109201	4.51715	DE	FBgn0037548	CG7900	NA
60.783	1.03372	0.270207	3.82566	0.000130424	0.011299	4.48305	DE	FBgn0051370	CG31370	NA
794.838	0.512737	0.134053	3.82487	0.000130841	0.011299	4.48305	DE	FBgn0025628	CG4199	NA
223.749	-1.07829	0.2822	-3.82101	0.000132906	0.0113992	4.47422	DE	FBgn0032614	CG13284	NA
11.5816	-7.24807	1.8996	-3.81557	0.000135867	0.0114967	4.4657	DE	FBgn0035661	CG10477	NA
139.083	0.719455	0.18848	3.81714	0.000135006	0.0114967	4.4657	DE	FBgn0001083	fw	NA
28.8085	1.43819	0.377362	3.81116	0.000138318	0.0116261	4.4545	DE	FBgn0266753	CR45226	NA
697.95	0.534505	0.140843	3.79505	0.000147616	0.0120922	4.4152	DE	FBgn0015576	alpha-Est8	2
365.507	-0.969139	0.255224	-3.79721	0.000146333	0.0120922	4.4152	DE	FBgn0033936	Achl	2
31.6892	1.64206	0.432701	3.79491	0.0001477	0.0120922	4.4152	DE	FBgn0034391	CG15080	NA
2975.36	0.489396	0.128815	3.79923	0.000145149	0.0120922	4.4152	DE	FBgn0261873	sdt	5
59.278	1.92723	0.508095	3.79304	0.000148811	0.0121046	4.41417	DE	FBgn0034756	Cyp6d2	NA
113.796	-1.14513	0.30206	-3.79107	0.000149997	0.0121228	4.41266	DE	FBgn0039250	Mink	NA
313.245	1.0873	0.288665	3.76663	0.000165466	0.0132879	4.3209	DE	FBgn0061356	CG18003	NA
997.37	2.8368	0.754181	3.76144	0.00016894	0.013481	4.30648	DE	FBgn0039678	Obp99a	NA
316.688	-0.810237	0.216424	-3.74374	0.000181301	0.0143763	4.24217	DE	FBgn0260746	Ect3	NA
69.5539	-5.31623	1.42181	-3.73907	0.000184704	0.0145547	4.22984	DE	FBgn0036738	CG7542	NA
6.04198	-3.84694	1.02972	-3.73591	0.000187039	0.0145567	4.2297	DE	FBgn0262983	CG43291	NA
23.2065	-1.48158	0.396451	-3.7371	0.000186153	0.0145567	4.2297	DE	FBgn0033372	CG13742	NA
1876.58	0.433089	0.116384	3.7212	0.000198277	0.0153367	4.17751	DE	FBgn0283657	Tlk	8
115.657	1.0655	0.286564	3.71817	0.000200667	0.0154269	4.17164	DE	FBgn0015038	Cyp9b1	NA
221.044	-0.625973	0.168541	-3.71407	0.000203949	0.0155842	4.1615	DE	FBgn0036713	Mip	NA
288.768	-0.384597	0.103722	-3.70796	0.000208938	0.0158693	4.14337	DE	FBgn0034920	CG5597	NA
540.153	0.524156	0.141587	3.702	0.000213907	0.0160532	4.13185	DE	FBgn0030808	RhoGAP15B	NA
127.505	0.818334	0.220982	3.70317	0.000212924	0.0160532	4.13185	DE	FBgn0031558	CG16704	NA
5.08746	-4.81962	1.30283	-3.69934	0.000216159	0.0161262	4.12731	DE	FBgn0035718	CG14820	NA
1692.06	-1.2997	0.351605	-3.69647	0.000218615	0.0162135	4.12191	DE	FBgn0036381	CG8745	NA
29.3182	1.38495	0.375819	3.68516	0.000228558	0.0168518	4.0833	DE	FBgn0261584	CG42694	NA
285.081	0.45078	0.122402	3.6828	0.000230688	0.01691	4.07985	DE	FBgn0030941	wgn	2
993.601	-0.346924	0.0944951	-3.67134	0.000241281	0.0175842	4.04075	DE	FBgn0265623	Su(z)2	NA
42.6233	0.972894	0.265359	3.66633	0.000246057	0.0177274	4.03264	DE	FBgn0035725	Mis12	NA
334.427	-0.560308	0.152796	-3.66704	0.000245374	0.0177274	4.03264	DE	FBgn0035076	Ance-5	NA
347.493	-5.24642	1.43441	-3.65755	0.000254637	0.0180363	4.01537	DE	FBgn0041579	AttC	NA
872.488	0.78887	0.21563	3.65845	0.00025375	0.0180363	4.01537	DE	FBgn0026268	antdh	NA
4558.2	0.583328	0.159412	3.65925	0.000252951	0.0180363	4.01537	DE	FBgn0004432	Cyp1	NA
6.59491	3.31285	0.907696	3.64973	0.000262512	0.0184902	3.99051	DE	FBgn0264999	CR44150	NA
922.406	0.32233	0.0884148	3.64566	0.000266711	0.0186816	3.98022	DE	FBgn0037213	CG12581	NA
3430.47	0.377377	0.1036	3.64265	0.000269845	0.0187967	3.97407	DE	FBgn0003249	Rh3	NA
14.6869	1.54397	0.42463	3.63603	0.000276872	0.0191803	3.95387	DE	FBgn0036181	Muc68Ca	NA
71.3643	-4.67422	1.29432	-3.61133	0.000304635	0.020936	3.86629	DE	FBgn0266405	CR45045	NA
2768.61	-0.662228	0.183414	-3.61056	0.000305537	0.020936	3.86629	DE	FBgn0034145	CG5065	2
53.4072	-0.848701	0.235663	-3.60134	0.00031658	0.0215074	3.83936	DE	FBgn0259164	CG42269	NA
508.458	-0.990173	0.27499	-3.60076	0.000317288	0.0215074	3.83936	DE	FBgn0058470	CG40470	NA
425.434	-5.1064	1.41888	-3.5989	0.000319567	0.021546	3.83757	DE	FBgn0034407	DptB	NA
798.228	-0.390166	0.108483	-3.59656	0.000322453	0.021625	3.83391	DE	FBgn0260866	dnr1	2
148.923	-1.02757	0.286382	-3.58812	0.000333071	0.0222062	3.80738	DE	FBgn0051300	CG31300	NA
477.989	0.626313	0.174612	3.58689	0.000334644	0.0222062	3.80738	DE	FBgn0032741	Sidpn	NA
148.288	-0.808746	0.226845	-3.56519	0.000363587	0.0237312	3.74097	DE	FBgn0051248	CG31248	1
17.7069	-3.07185	0.861899	-3.56404	0.000365186	0.0237312	3.74097	DE	FBgn0039154	Npc2f	NA
19.0221	1.51277	0.424527	3.56341	0.000366069	0.0237312	3.74097	DE	FBgn0011569	can	NA
1349.67	0.427855	0.119917	3.56793	0.000359806	0.0237312	3.74097	DE	FBgn0085387	shakB	12
547.945	0.650519	0.182591	3.56272	0.000367035	0.0237312	3.74097	DE	FBgn0261563	wb	NA
630.348	0.553482	0.155523	3.55884	0.000372501	0.0239617	3.7313	DE	FBgn0041604	dlp	2
663.07	-0.657506	0.184982	-3.55443	0.000378792	0.0240952	3.72574	DE	FBgn0038038	CG5167	NA
1834.12	0.458072	0.128906	3.55354	0.000380077	0.0240952	3.72574	DE	FBgn0085443	spri	NA
25.4944	-1.29503	0.36445	-3.55338	0.00038031	0.0240952	3.72574	DE	FBgn0250835	CG15394	NA
662.217	-0.580502	0.163757	-3.5449	0.000392766	0.0244596	3.71073	DE	FBgn0011672	Mvl	NA
6.67201	-3.8885	1.09599	-3.54794	0.000388249	0.0244596	3.71073	DE	FBgn0262881	CG43236	NA
85.9712	1.19627	0.337447	3.54507	0.000392508	0.0244596	3.71073	DE	FBgn0051664	CG31664	NA
1456.06	-0.475174	0.134071	-3.54419	0.000393822	0.0244596	3.71073	DE	FBgn0027586	CG5867	NA
431.69	0.499325	0.141102	3.53876	0.000402009	0.0248457	3.69507	DE	FBgn0264090	CG43759	4
8.18478	-2.47548	0.699832	-3.53725	0.00040431	0.024866	3.69425	DE	FBgn0267659	CR45997	NA
210.441	1.1427	0.323238	3.53516	0.000407526	0.0249421	3.6912	DE	FBgn0000045	Act79B	NA
137.306	0.902022	0.256683	3.51415	0.000441164	0.0268006	3.61933	DE	FBgn0037975	CG3397	NA
120.091	0.710482	0.202211	3.51356	0.000442141	0.0268006	3.61933	DE	FBgn0051121	CG31121	1
4.09023	4.40544	1.25486	3.51069	0.000446948	0.0269623	3.61331	DE	FBgn0262605	CG43131	NA
62.2879	0.814202	0.232019	3.50921	0.000449442	0.0269836	3.61253	DE	FBgn0032161	CG4594	NA
28.6407	1.09401	0.311944	3.50706	0.00045309	0.0270738	3.60919	DE	FBgn0015032	Cyp4c3	NA
37.9774	1.00381	0.286734	3.50085	0.000463777	0.0275816	3.59061	DE	FBgn0031042	CG14221	NA
19.4324	1.48714	0.425225	3.4973	0.000469984	0.0278195	3.58202	DE	FBgn0050163	Cpr60D	NA
134.389	0.592515	0.169727	3.49099	0.000481233	0.0282204	3.56771	DE	FBgn0014135	bnl	6
115.944	-0.763395	0.218675	-3.49101	0.000481206	0.0282204	3.56771	DE	FBgn0036514	CG12301	NA
1435.17	0.557358	0.15979	3.48806	0.00048653	0.0283989	3.5614	DE	FBgn0028327	l(1)G0320	NA
757.772	0.418215	0.120146	3.4809	0.000499739	0.0290355	3.53923	DE	FBgn0030034	CG10555	NA
51.2562	4.3512	1.25136	3.47719	0.000506695	0.0293047	3.53001	DE	FBgn0002735	E(spl)mgamma-HLH	NA
408.563	-0.394292	0.113526	-3.47316	0.000514375	0.029613	3.51954	DE	FBgn0036376	Liprin-beta	NA
812.792	0.821898	0.238243	3.44983	0.000560938	0.0321469	3.43744	DE	FBgn0019661	roX1	NA
53.3055	-2.06637	0.599734	-3.44547	0.000570058	0.0325217	3.42585	DE	FBgn0032235	CG5096	NA
531.114	-0.476458	0.138391	-3.44284	0.000575649	0.0326927	3.4206	DE	FBgn0010591	Sply	NA
48.3354	-1.12765	0.327831	-3.43975	0.000582258	0.0328736	3.41509	DE	FBgn0033501	CG12911	NA
71.1064	-1.88539	0.548251	-3.43892	0.000584048	0.0328736	3.41509	DE	FBgn0085261	CG34232	NA
154.87	-6.09076	1.77679	-3.42795	0.000608154	0.0340783	3.3791	DE	FBgn0033733	CG8834	NA
156.471	0.82401	0.240545	3.4256	0.000613446	0.034091	3.37872	DE	FBgn0040734	CG15065	NA
36.5738	1.29404	0.377771	3.42545	0.000613789	0.034091	3.37872	DE	FBgn0052553	CR32553	NA
16.94	-1.79344	0.525229	-3.41459	0.000638792	0.0347197	3.36045	DE	FBgn0037678	CG16749	NA
205.914	-0.571561	0.16739	-3.41455	0.000638878	0.0347197	3.36045	DE	FBgn0035504	Teh4	NA
130.827	-0.742925	0.21744	-3.4167	0.000633858	0.0347197	3.36045	DE	FBgn0011746	ana	1
22.5675	-1.34398	0.393286	-3.4173	0.000632447	0.0347197	3.36045	DE	FBgn0050339	CG30339	NA
510.262	-0.662563	0.19386	-3.41774	0.000631428	0.0347197	3.36045	DE	FBgn0011283	Obp28a	NA
163.946	-0.758815	0.222495	-3.41047	0.000648499	0.0350913	3.3498	DE	FBgn0036587	CG4950	NA
83.0104	-0.682985	0.200607	-3.40459	0.000662635	0.0353728	3.34181	DE	FBgn0266448	CG45078	NA
291.755	0.500314	0.146901	3.40578	0.000659761	0.0353728	3.34181	DE	FBgn0028988	Spn42Dd	NA
187.291	0.606322	0.178011	3.4061	0.000658984	0.0353728	3.34181	DE	FBgn0050046	CG30046	NA
150.294	-1.44033	0.423173	-3.40365	0.000664924	0.0353728	3.34181	DE	FBgn0010497	dmGlut	NA
164.234	-0.553063	0.16262	-3.40094	0.000671536	0.0355187	3.3377	DE	FBgn0025676	CkIIalpha-i3	NA
78.0228	-0.976651	0.287231	-3.40023	0.000673301	0.0355187	3.3377	DE	FBgn0035575	CG7509	NA
841.199	0.59173	0.174165	3.39754	0.000679955	0.0357203	3.33204	DE	FBgn0033652	ths	2
7.51192	2.67818	0.790663	3.38726	0.000705957	0.0369324	3.29867	DE	FBgn0051029	CG31029	NA
6.26155	-2.58777	0.764536	-3.38476	0.000712402	0.0371156	3.29372	DE	FBgn0033963	CG12857	NA
24.9621	-2.32978	0.688603	-3.38335	0.000716071	0.0371169	3.29368	DE	FBgn0033659	Damm	NA
165.79	0.732925	0.216682	3.38249	0.000718316	0.0371169	3.29368	DE	FBgn0003116	pn	NA
665.995	0.778188	0.230213	3.38029	0.000724083	0.0372622	3.28978	DE	FBgn0038679	CG6040	NA
987.81	0.508355	0.150605	3.37541	0.000737053	0.0377754	3.2761	DE	FBgn0026721	fat-spondin	NA
49.9971	-0.916426	0.271629	-3.37382	0.000741337	0.0378412	3.27436	DE	FBgn0035673	CG6602	NA
18460.7	0.379873	0.112849	3.36621	0.000762081	0.0387432	3.2508	DE	FBgn0003861	trp	1
9.30844	-2.79475	0.830776	-3.36402	0.00076816	0.0388954	3.24688	DE	FBgn0267635	CR45973	NA
27.7173	-2.84411	0.846035	-3.36169	0.000774678	0.0389297	3.246	DE	FBgn0034612	CG10505	NA
398.353	-0.428813	0.127605	-3.36047	0.000778101	0.0389297	3.246	DE	FBgn0051721	Trim9	2
5049.08	0.424999	0.126466	3.36057	0.000777808	0.0389297	3.246	DE	FBgn0022893	Df31	NA
5.02806	-4.04918	1.20707	-3.35454	0.000794961	0.0396161	3.22852	DE	FBgn0035666	Jon65Aii	NA
24.4311	-2.75973	0.823125	-3.35275	0.000800139	0.0397171	3.22597	DE	FBgn0038700	CG3734	NA
298.92	-0.529668	0.158063	-3.35099	0.000805228	0.0397814	3.22436	DE	FBgn0051108	CG31108	NA
10.6827	-2.72381	0.813142	-3.34973	0.000808897	0.0397814	3.22436	DE	FBgn0026397	Or22b	NA
891.054	0.45018	0.13442	3.34905	0.000810899	0.0397814	3.22436	DE	FBgn0020414	Idgf3	NA
190.564	0.563575	0.168337	3.34789	0.00081428	0.0397924	3.22408	DE	FBgn0031996	CG8460	NA
656.743	0.778032	0.232543	3.34576	0.000820582	0.0399456	3.22024	DE	FBgn0267429	CG45782	NA
223.894	-0.472097	0.141302	-3.34105	0.000834613	0.0404723	3.20714	DE	FBgn0035204	CG2277	NA
195.459	-0.712317	0.213596	-3.33489	0.000853345	0.0412221	3.18878	DE	FBgn0037836	CG14692	NA
184.319	0.598596	0.179569	3.33352	0.000857541	0.0412667	3.1877	DE	FBgn0260006	drd	1
211.551	-0.802103	0.241498	-3.32137	0.000895772	0.042634	3.1551	DE	FBgn0036752	Adgf-A	NA
64.9467	-0.747707	0.225106	-3.32158	0.000895083	0.042634	3.1551	DE	FBgn0034166	CG6472	NA
40.1045	2.08463	0.627858	3.32022	0.000899479	0.042634	3.1551	DE	FBgn0041337	Cyp309a2	NA
12.0256	-1.52356	0.458773	-3.32095	0.000897112	0.042634	3.1551	DE	FBgn0259713	CG42367	NA
397.518	-0.449972	0.135617	-3.31797	0.000906743	0.0428173	3.15081	DE	FBgn0038735	CG4662	2
249.734	-0.592084	0.178762	-3.31213	0.00092587	0.0434648	3.1358	DE	FBgn0266581	pit	NA
270.688	0.502516	0.15174	3.31169	0.00092735	0.0434648	3.1358	DE	FBgn0030926	psh	NA
649.638	0.401528	0.12162	3.30149	0.000961719	0.044743	3.10682	DE	FBgn0261545	CG42663	4
652.909	0.403962	0.122328	3.30227	0.000959042	0.044743	3.10682	DE	FBgn0266000	CG44774	2
8.23804	2.82515	0.856457	3.29865	0.000971524	0.0449956	3.10119	DE	FBgn0020642	Lcp65Ac	NA
93.9828	-2.02297	0.613612	-3.29682	0.000977855	0.0449956	3.10119	DE	FBgn0030653	CG7860	NA
34.7636	-2.24541	0.681076	-3.29686	0.000977709	0.0449956	3.10119	DE	FBgn0030688	CG8952	NA
4390.53	0.47667	0.144668	3.29492	0.000984506	0.0451369	3.09805	DE	FBgn0003380	Sh	25
53.3169	0.818535	0.248744	3.29068	0.000999467	0.0456568	3.0866	DE	FBgn0033942	Cpr51A	NA
50.647	6.48155	1.97048	3.28933	0.00100426	0.04571	3.08544	DE	FBgn0002562	Lsp1alpha	NA
335.485	0.369501	0.11237	3.28826	0.00100809	0.0457196	3.08523	DE	FBgn0032160	CG4598	NA
3370.38	-0.542537	0.165205	-3.28403	0.00102335	0.0459418	3.08038	DE	FBgn0015221	Fer2LCH	NA
50.5962	-1.13747	0.346557	-3.2822	0.00103001	0.0459418	3.08038	DE	FBgn0263831	Gen	NA
226.131	0.494219	0.150471	3.28448	0.00102172	0.0459418	3.08038	DE	FBgn0028983	Spn55B	NA
4367.94	0.348881	0.106268	3.28304	0.00102693	0.0459418	3.08038	DE	FBgn0011661	Moe	2
5.18174	4.04216	1.23166	3.28187	0.00103121	0.0459418	3.08038	DE	FBgn0053121	Spn28Db	NA
25.8429	1.20625	0.368109	3.27688	0.00104961	0.0464332	3.06974	DE	FBgn0039759	CG9733	NA
77.2639	-0.80531	0.245688	-3.27778	0.00104628	0.0464332	3.06974	DE	FBgn0265590	CR44417	2
44.9554	-0.798822	0.244228	-3.2708	0.00107243	0.0472768	3.05173	DE	FBgn0031945	CG7191	NA
12.9232	-1.52313	0.466307	-3.26637	0.00108934	0.0478551	3.03958	DE	FBgn0267017	CR45461	NA
149.954	0.526476	0.161421	3.26151	0.00110819	0.0479164	3.0383	DE	FBgn0039043	CG17121	NA
20.8385	2.45827	0.753672	3.26172	0.00110738	0.0479164	3.0383	DE	FBgn0036678	CG11905	NA
121.063	0.560651	0.17192	3.26112	0.00110974	0.0479164	3.0383	DE	FBgn0043792	CG30427	NA
6.80183	-3.50229	1.0733	-3.2631	0.001102	0.0479164	3.0383	DE	FBgn0031004	CG7992	NA
3.78986	-4.97297	1.52461	-3.26181	0.00110705	0.0479164	3.0383	DE	FBgn0032809	CG13078	NA
50.6765	2.29982	0.706096	3.25709	0.0011256	0.0484352	3.02753	DE	FBgn0031432	Cyp309a1	NA
60.2116	0.788724	0.242235	3.25603	0.00112982	0.0484515	3.02719	DE	FBgn0036585	CG13071	NA
111.612	0.713925	0.219525	3.25213	0.00114542	0.0488248	3.01952	DE	FBgn0261801	CG42747	NA
135.862	-0.561124	0.172551	-3.25192	0.00114627	0.0488248	3.01952	DE	FBgn0026378	Rep	NA
95.6779	0.827253	0.254546	3.24991	0.0011544	0.0490055	3.01582	DE	FBgn0035120	wac	NA
5351.08	0.544624	0.168105	3.23979	0.0011962	0.0504806	2.98617	Not DE	FBgn0053087	LRP1	1
156.482	-0.512524	0.158208	-3.23956	0.00119715	0.0504806	2.98617	Not DE	FBgn0050456	CG30456	NA
106.326	0.69939	0.216261	3.234	0.00122069	0.0511311	2.97336	Not DE	FBgn0033204	CG2065	NA
194.17	-0.47874	0.148009	-3.23454	0.00121841	0.0511311	2.97336	Not DE	FBgn0052843	Dh31-R	NA
1170.72	-0.543277	0.168137	-3.23116	0.0012329	0.0514714	2.96673	Not DE	FBgn0036975	CG5618	NA
179.855	1.06878	0.331245	3.22657	0.00125286	0.052132	2.95398	Not DE	FBgn0261341	verm	NA
130.146	0.565129	0.175486	3.22037	0.00128027	0.0530579	2.93637	Not DE	FBgn0016013	Faa	NA
2171.62	0.496836	0.154314	3.21964	0.00128352	0.0530579	2.93637	Not DE	FBgn0041182	Tep2	NA
29.4337	1.116	0.346977	3.21635	0.00129833	0.0534945	2.92818	Not DE	FBgn0086662	snoRNA:Psi28S-3186	NA
488.037	0.360317	0.112152	3.21276	0.00131467	0.0539069	2.9205	Not DE	FBgn0040765	luna	6
1248.84	0.793857	0.247139	3.21218	0.0013173	0.0539069	2.9205	Not DE	FBgn0030160	CG9691	NA
48.1479	1.09476	0.340904	3.21134	0.00132116	0.0539069	2.9205	Not DE	FBgn0051955	CG31955	NA
1588.02	-0.39844	0.124128	-3.20991	0.00132779	0.0540023	2.91873	Not DE	FBgn0031835	CG11319	1
516.942	-0.520814	0.162468	-3.20564	0.00134764	0.0546336	2.90711	Not DE	FBgn0019952	Orct	NA
7640.46	-0.46383	0.144877	-3.20155	0.00136688	0.0550596	2.89934	Not DE	FBgn0265487	mbl	11
593.636	0.507505	0.158477	3.20238	0.00136297	0.0550596	2.89934	Not DE	FBgn0010288	Uch	NA
183.574	-0.854235	0.268447	-3.18213	0.00146195	0.0587014	2.83529	Not DE	FBgn0000492	Dr	NA
457.436	-0.400579	0.125934	-3.18087	0.00146835	0.0587713	2.8341	Not DE	FBgn0085397	Fili	1
2.67847	5.97716	1.88221	3.17561	0.00149524	0.0596583	2.81912	Not DE	FBgn0043576	PGRP-SC1a	NA
52.0124	-1.13731	0.358428	-3.17306	0.00150842	0.059994	2.81351	Not DE	FBgn0051288	CG31288	NA
2397.31	0.312081	0.0984063	3.17135	0.00151733	0.0601589	2.81077	Not DE	FBgn0037525	CG17816	1
9.12492	-1.89565	0.598591	-3.16686	0.00154096	0.0605246	2.80471	Not DE	FBgn0052750	CG32750	NA
237.312	0.473769	0.14958	3.16732	0.0015385	0.0605246	2.80471	Not DE	FBgn0029942	CG2059	NA
12.954	2.4177	0.763402	3.16701	0.00154017	0.0605246	2.80471	Not DE	FBgn0052499	Cda4	NA
26.6185	-1.12203	0.354612	-3.16411	0.00155561	0.0609102	2.79835	Not DE	FBgn0034139	CG4927	NA
59.1985	-1.4693	0.464713	-3.16173	0.00156835	0.061219	2.7933	Not DE	FBgn0031741	CG11034	NA
204.493	0.491822	0.155718	3.15842	0.00158628	0.0617278	2.78502	Not DE	FBgn0051390	MED7	NA
726.139	0.824689	0.261753	3.15063	0.00162916	0.0632015	2.76143	Not DE	FBgn0035290	dsb	NA
457.059	-0.730346	0.232432	-3.14219	0.00167688	0.0648532	2.73563	Not DE	FBgn0038733	CG11407	NA
113.588	-1.22733	0.390952	-3.13934	0.00169331	0.0652883	2.72894	Not DE	FBgn0033760	CG8785	NA
1991.1	0.432387	0.1378	3.13778	0.00170231	0.0654352	2.72669	Not DE	FBgn0040309	Jafrac1	NA
259.469	0.50966	0.162882	3.12902	0.00175389	0.0672129	2.69989	Not DE	FBgn0035976	PGRP-LC	1
22.7915	2.16846	0.693274	3.12785	0.00176089	0.0672768	2.69894	Not DE	FBgn0000564	Eh	NA
17.9219	-1.68871	0.540613	-3.12369	0.00178598	0.0680292	2.68782	Not DE	FBgn0051810	CG31810	NA
650.291	0.443835	0.142318	3.11862	0.00181699	0.0690017	2.67362	Not DE	FBgn0037326	CG14669	3
1209.83	-0.448967	0.144066	-3.11639	0.00183078	0.0693166	2.66907	Not DE	FBgn0260005	wtrw	1
3823.89	0.586324	0.188337	3.11317	0.00185091	0.069869	2.66113	Not DE	FBgn0265523	Smr	11
3.6944	-3.02705	0.975988	-3.10153	0.00192525	0.0724585	2.62474	Not DE	FBgn0267086	CR45530	NA
206.59	-1.02055	0.329145	-3.1006	0.00193128	0.072469	2.6246	Not DE	FBgn0010246	Myo61F	NA
109.404	-0.578331	0.186609	-3.09916	0.00194068	0.0725903	2.62292	Not DE	FBgn0263605	l(3)72Dn	NA
3.63069	-4.19387	1.35358	-3.09835	0.00194603	0.0725903	2.62292	Not DE	FBgn0036947	obst-F	NA
1046.44	-0.421523	0.136128	-3.09653	0.00195801	0.072822	2.61974	Not DE	FBgn0259938	cwo	6
313.809	-0.47747	0.154321	-3.09401	0.00197473	0.0732278	2.61418	Not DE	FBgn0262167	ana1	NA
47.0976	-3.94273	1.27521	-3.09183	0.00198928	0.0733357	2.61271	Not DE	FBgn0039470	CG6296	NA
14.3514	1.56574	0.506274	3.09268	0.0019836	0.0733357	2.61271	Not DE	FBgn0047095	CG33939	1
71.4582	-0.775214	0.251152	-3.08663	0.00202441	0.0744131	2.59812	Not DE	FBgn0028938	CG16886	NA
21.1358	2.24227	0.728119	3.07954	0.00207321	0.0756091	2.58218	Not DE	FBgn0259697	nvd	NA
70.856	-0.64211	0.208466	-3.08016	0.00206888	0.0756091	2.58218	Not DE	FBgn0034232	CG4866	NA
1381.6	-0.393143	0.127673	-3.07929	0.00207493	0.0756091	2.58218	Not DE	FBgn0028863	CG4587	NA
17.8764	-2.43411	0.792689	-3.07071	0.00213554	0.0775933	2.55627	Not DE	FBgn0034031	CG12963	NA
140.051	0.688285	0.224222	3.06965	0.00214308	0.0776436	2.55563	Not DE	FBgn0052191	CG32191	NA
810.006	-0.408456	0.133154	-3.06755	0.00215819	0.0779101	2.5522	Not DE	FBgn0033853	CG6145	1
196.395	-0.464896	0.151584	-3.06692	0.0021628	0.0779101	2.5522	Not DE	FBgn0030798	CG13003	NA
86.9194	0.823226	0.268859	3.06192	0.0021992	0.0785	2.54466	Not DE	FBgn0052187	CG32187	NA
211.341	-0.521185	0.170346	-3.05957	0.00221653	0.0785	2.54466	Not DE	FBgn0013732	sced	NA
230.79	-1.121	0.366222	-3.06099	0.00220607	0.0785	2.54466	Not DE	FBgn0028491	CG2930	NA
52.8794	-0.798599	0.260671	-3.06363	0.00218666	0.0785	2.54466	Not DE	FBgn0032077	CG9515	NA
9.46859	-2.12131	0.693258	-3.05991	0.00221403	0.0785	2.54466	Not DE	FBgn0267003	CR45447	NA
8.99828	1.90085	0.620671	3.06258	0.00219439	0.0785	2.54466	Not DE	FBgn0086038	snoRNA:Me28S-C1237	NA
46.8067	-6.82322	2.23088	-3.05853	0.00222424	0.0785526	2.54399	Not DE	FBgn0011555	thetaTry	NA
36.3353	-1.53844	0.504156	-3.05152	0.00227685	0.0801859	2.52341	Not DE	FBgn0053127	CG33127	NA
128.735	0.679446	0.22286	3.04876	0.00229787	0.0807008	2.51701	Not DE	FBgn0033081	geminin	NA
31.7208	-5.05323	1.65915	-3.04567	0.0023216	0.0810823	2.51229	Not DE	FBgn0039310	CG11878	NA
367.697	0.373726	0.12268	3.04635	0.00231635	0.0810823	2.51229	Not DE	FBgn0028974	xmas-2	NA
3649.55	-0.567758	0.186482	-3.04458	0.00233008	0.0811538	2.51141	Not DE	FBgn0015222	Fer1HCH	NA
1097.02	0.456355	0.150268	3.03693	0.00238998	0.0827825	2.49154	Not DE	FBgn0030731	Mfe2	NA
67.2615	1.02329	0.336942	3.037	0.00238943	0.0827825	2.49154	Not DE	FBgn0262352	CG43050	NA
77.8358	0.762046	0.251192	3.03372	0.00241556	0.0834394	2.48364	Not DE	FBgn0030617	CG9095	NA
374.07	0.432932	0.142773	3.0323	0.00242696	0.083604	2.48166	Not DE	FBgn0038742	Arc42	NA
3310.98	-0.367805	0.121335	-3.03132	0.00243485	0.0836474	2.48114	Not DE	FBgn0267336	Glut4EF	10
329.204	0.421785	0.139267	3.02862	0.00245675	0.0839422	2.47763	Not DE	FBgn0038771	CG4390	NA
19.0985	-1.51434	0.5	-3.02868	0.00245626	0.0839422	2.47763	Not DE	FBgn0032085	CG9555	NA
213.091	-1.12578	0.372015	-3.02618	0.00247668	0.0843945	2.47225	Not DE	FBgn0031805	CG9505	NA
162.665	-0.480939	0.158973	-3.02529	0.00248398	0.0844153	2.47201	Not DE	FBgn0036020	CG8336	NA
244.301	-0.470528	0.155683	-3.02234	0.00250826	0.0850111	2.46497	Not DE	FBgn0034887	St1	NA
3485.3	-0.345459	0.114513	-3.01675	0.00255497	0.0863622	2.44921	Not DE	FBgn0033484	CG2269	NA
448.724	0.457158	0.151647	3.01461	0.00257307	0.0866606	2.44576	Not DE	FBgn0029082	hbs	1
11.1738	1.42013	0.471165	3.01409	0.00257755	0.0866606	2.44576	Not DE	FBgn0040973	CG16824	NA
1172.5	-0.332696	0.110444	-3.01235	0.00259229	0.0869246	2.44271	Not DE	FBgn0014018	Rel	NA
85.2009	-1.59314	0.529334	-3.0097	0.00261504	0.0874548	2.43663	Not DE	FBgn0030040	CG15347	NA
63.568	-2.68017	0.891382	-3.00675	0.00264054	0.0880738	2.42958	Not DE	FBgn0034247	CG6484	NA
16.4646	1.34461	0.448565	2.99758	0.00272133	0.0902909	2.40472	Not DE	FBgn0038921	CG6332	NA
54.7283	-1.27743	0.426094	-2.998	0.00271754	0.0902909	2.40472	Not DE	FBgn0034468	Obp56a	NA
592.048	-0.345507	0.115359	-2.99506	0.0027439	0.0908007	2.39909	Not DE	FBgn0027503	CG11970	NA
1273.57	0.397347	0.133022	2.98708	0.00281652	0.0929036	2.37619	Not DE	FBgn0003162	Pu	NA
3985.12	0.358509	0.120044	2.98647	0.00282218	0.0929036	2.37619	Not DE	FBgn0259994	CG42492	6
115.251	1.37422	0.460318	2.98537	0.00283234	0.0929952	2.37521	Not DE	FBgn0036787	CG4306	NA
351.149	0.511459	0.171478	2.98265	0.00285769	0.0935838	2.3689	Not DE	FBgn0031049	Sec61gamma	NA
518.283	0.668728	0.224597	2.97745	0.00290653	0.0949366	2.35455	Not DE	FBgn0039207	CG5789	NA
470.448	-5.16052	1.73418	-2.97578	0.00292247	0.0952105	2.35166	Not DE	FBgn0010425	epsilonTry	NA
311.198	1.2618	0.424264	2.9741	0.00293854	0.0954873	2.34876	Not DE	FBgn0000140	asp	NA
15.0138	-1.41949	0.477613	-2.97205	0.00295816	0.095632	2.34725	Not DE	FBgn0261356	CG42633	NA
6.28793	-2.64605	0.890143	-2.97262	0.00295274	0.095632	2.34725	Not DE	FBgn0262003	CG42821	NA
55.5174	-0.660643	0.22276	-2.96572	0.00301979	0.0970956	2.33206	Not DE	FBgn0051431	CG31431	NA
8.17328	-3.72122	1.25492	-2.96529	0.00302398	0.0970956	2.33206	Not DE	FBgn0039840	pHCl-2	NA
95.4322	-0.615727	0.207663	-2.96503	0.00302654	0.0970956	2.33206	Not DE	FBgn0034053	Cyp4aa1	1
347.134	0.395379	0.133783	2.95537	0.00312294	0.0999341	2.30324	Not DE	FBgn0015520	nonA-l	NA
175.799	0.565609	0.191576	2.95239	0.00315323	0.100648	2.29613	Not DE	FBgn0037779	CG12811	NA
428.955	-0.792712	0.268882	-2.94817	0.00319659	0.101774	2.285	Not DE	FBgn0012037	Ance	NA
105.89	0.9083	0.308195	2.94716	0.00320704	0.10185	2.28426	Not DE	FBgn0259226	CG42326	NA
86.1482	0.694949	0.236395	2.93978	0.00328449	0.104047	2.26291	Not DE	FBgn0037727	CG8358	NA
822.665	0.331216	0.112831	2.93552	0.00332994	0.104698	2.25668	Not DE	FBgn0000206	boss	NA
25.7068	1.20105	0.408954	2.93688	0.00331533	0.104698	2.25668	Not DE	FBgn0000615	exu	NA
160.463	-0.46187	0.157337	-2.93554	0.00332963	0.104698	2.25668	Not DE	FBgn0263997	CG43740	3
51.6409	-0.64824	0.220892	-2.93464	0.00333936	0.104733	2.25634	Not DE	FBgn0052271	CG32271	NA
452.294	0.551629	0.188111	2.93246	0.00336287	0.105208	2.25181	Not DE	FBgn0051075	CG31075	NA
156.653	0.465355	0.158817	2.93014	0.00338808	0.105735	2.24682	Not DE	FBgn0037993	dpr15	2
807.969	-0.494236	0.168833	-2.92736	0.0034185	0.106421	2.24035	Not DE	FBgn0010401	Os-C	1
854.666	0.905738	0.309553	2.92596	0.00343399	0.106461	2.23997	Not DE	FBgn0029823	Shmt	NA
813.238	0.266399	0.0910781	2.92495	0.00344513	0.106461	2.23997	Not DE	FBgn0028879	CG15270	1
420.706	-0.392228	0.134072	-2.92551	0.0034389	0.106461	2.23997	Not DE	FBgn0032694	MESR3	1
223.498	-4.67428	1.59852	-2.92413	0.0034542	0.106481	2.23979	Not DE	FBgn0004240	DptA	NA
45.6767	0.831907	0.285121	2.91774	0.00352583	0.108424	2.22171	Not DE	FBgn0028899	CG31817	NA
1419.08	0.338494	0.116229	2.91229	0.00358787	0.110063	2.2067	Not DE	FBgn0266354	CG45002	1
347.912	-0.548368	0.188428	-2.91022	0.00361176	0.11035	2.2041	Not DE	FBgn0267666	CR46004	NA
119.19	-0.757648	0.260431	-2.90921	0.00362349	0.11035	2.2041	Not DE	FBgn0014033	Sr-CI	NA
14.0095	1.81299	0.623178	2.90926	0.0036228	0.11035	2.2041	Not DE	FBgn0086673	CG13272	NA
116.875	0.716659	0.246916	2.90244	0.0037027	0.111996	2.18929	Not DE	FBgn0039226	Ude	NA
14.4839	1.2138	0.418217	2.90231	0.00370418	0.111996	2.18929	Not DE	FBgn0051427	CR31427	NA
179.94	-0.457868	0.15771	-2.90323	0.00369333	0.111996	2.18929	Not DE	FBgn0035331	MsR1	NA
882.651	-0.346227	0.119383	-2.90014	0.00372997	0.112506	2.18475	Not DE	FBgn0035205	Ctr9	NA
168.652	-0.913575	0.315591	-2.89481	0.00379392	0.114162	2.17014	Not DE	FBgn0031182	Cyp6t1	NA
80.1522	0.610861	0.211373	2.88997	0.00385276	0.115656	2.15713	Not DE	FBgn0031184	CG14615	NA
1.93898	4.49611	1.55726	2.88719	0.00388695	0.116406	2.15068	Not DE	FBgn0267683	CR46019	NA
2147.72	0.50341	0.174586	2.88346	0.00393334	0.117516	2.14118	Not DE	FBgn0052521	CG32521	NA
4.49221	-2.82892	0.984635	-2.87307	0.00406505	0.121164	2.11061	Not DE	FBgn0030756	CG9903	NA
67.9747	0.674157	0.235023	2.86847	0.00412466	0.12265	2.09842	Not DE	FBgn0016047	nompA	NA
2.84351	4.77998	1.66728	2.86692	0.00414485	0.12296	2.09589	Not DE	FBgn0033327	PGRP-SC1b	NA
10.9061	1.42621	0.497611	2.86611	0.00415554	0.122988	2.09566	Not DE	FBgn0266819	CR45281	NA
1073.53	-0.47979	0.167578	-2.86308	0.00419546	0.123879	2.08845	Not DE	FBgn0039114	Lsd-1	NA
1097.02	-0.366164	0.127993	-2.86081	0.00422558	0.124477	2.08364	Not DE	FBgn0027616	YT521-B	5
123.679	-0.513769	0.179775	-2.85785	0.00426528	0.125354	2.07662	Not DE	FBgn0033093	CG3270	NA
756.172	0.430456	0.150896	2.85266	0.00433553	0.126827	2.06493	Not DE	FBgn0050115	GEFmeso	2
1410.25	-0.449653	0.157614	-2.85287	0.00433264	0.126827	2.06493	Not DE	FBgn0030158	CG9686	1
470.794	-0.320611	0.112526	-2.84923	0.00438256	0.127365	2.0607	Not DE	FBgn0039182	CG5728	NA
60.9546	1.18744	0.416573	2.85051	0.00436492	0.127365	2.0607	Not DE	FBgn0052207	hpRNA:CR32207	NA
6.2101	2.23189	0.783365	2.84911	0.00438423	0.127365	2.0607	Not DE	FBgn0265855	CR44644	NA
3.0338	-3.13273	1.10105	-2.84521	0.00443824	0.128638	2.05076	Not DE	FBgn0250821	CG14644	NA
137.336	0.46877	0.164848	2.84364	0.00446008	0.128885	2.04883	Not DE	FBgn0051321	CG31321	NA
1217.03	0.246013	0.086529	2.84313	0.00446722	0.128885	2.04883	Not DE	FBgn0085370	Pde11	1
48.1773	1.14105	0.402781	2.83293	0.0046124	0.13277	2.01914	Not DE	FBgn0024989	CG3777	NA
1356.12	0.413803	0.146228	2.82984	0.00465713	0.133752	2.01177	Not DE	FBgn0036821	CG3961	NA
3.24404	-4.58405	1.62172	-2.82666	0.00470367	0.134781	2.0041	Not DE	FBgn0038082	CG5724	NA
30.2162	-1.83743	0.650853	-2.82311	0.00475601	0.135358	1.99983	Not DE	FBgn0051104	CG31104	NA
12.3966	1.59404	0.564453	2.82405	0.0047421	0.135358	1.99983	Not DE	FBgn0041232	CG32395	NA
51.0545	-1.67563	0.593424	-2.82366	0.00474787	0.135358	1.99983	Not DE	FBgn0034085	Ptp52F	NA
2208	-0.369871	0.131064	-2.82206	0.00477161	0.135497	1.99881	Not DE	FBgn0086676	spin	NA
39.394	0.968561	0.343785	2.81735	0.00484222	0.136658	1.99027	Not DE	FBgn0039294	Cad96Cb	NA
56.2498	0.85256	0.302631	2.81716	0.00484504	0.136658	1.99027	Not DE	FBgn0000658	fj	NA
798.852	0.236725	0.0839972	2.81825	0.00482869	0.136658	1.99027	Not DE	FBgn0085399	CG34370	1
411.366	0.319645	0.113499	2.81628	0.00485838	0.136729	1.98976	Not DE	FBgn0031955	CG14535	NA
95.5924	-0.496694	0.176437	-2.81513	0.00487571	0.136911	1.98843	Not DE	FBgn0031773	Fbw5	NA
1334.64	0.390543	0.138811	2.81349	0.00490072	0.137307	1.98553	Not DE	FBgn0259171	Pde9	9
4890.55	-3.81721	1.35802	-2.81086	0.00494092	0.137821	1.9818	Not DE	FBgn0033774	CG12374	NA
43.6453	-0.775264	0.275747	-2.8115	0.00493109	0.137821	1.9818	Not DE	FBgn0030334	Karl	NA
118.695	-4.85409	1.72865	-2.80803	0.0049846	0.138208	1.979	Not DE	FBgn0035619	CG10592	NA
387.341	-3.15065	1.12235	-2.8072	0.00499736	0.138208	1.979	Not DE	FBgn0023197	Jon74E	NA
137.354	0.545711	0.194404	2.8071	0.00499893	0.138208	1.979	Not DE	FBgn0033289	CG2121	NA
77.212	0.680226	0.242166	2.80893	0.00497072	0.138208	1.979	Not DE	FBgn0029710	CG3568	NA
74.7596	0.572099	0.203854	2.80642	0.00500959	0.138208	1.979	Not DE	FBgn0032167	CG5853	NA
9191.23	0.360352	0.128539	2.80345	0.00505592	0.138966	1.97352	Not DE	FBgn0005614	trpl	4
176.077	-1.00185	0.357391	-2.80324	0.00505913	0.138966	1.97352	Not DE	FBgn0264750	CG44008	NA
49.5065	0.82567	0.294877	2.80005	0.00510953	0.140046	1.96579	Not DE	FBgn0031775	CG9150	NA
16.2052	-1.38838	0.496451	-2.79661	0.00516416	0.140237	1.96442	Not DE	FBgn0064912	CG31178	NA
15.2135	1.34435	0.480911	2.79542	0.00518325	0.140237	1.96442	Not DE	FBgn0000451	ect	NA
1410.81	-0.324888	0.116214	-2.7956	0.00518033	0.140237	1.96442	Not DE	FBgn0264294	Cyt-b5	NA
74.2419	0.626663	0.223985	2.79779	0.00514534	0.140237	1.96442	Not DE	FBgn0029648	CG3603	NA
75.9418	0.972939	0.348011	2.79572	0.00517849	0.140237	1.96442	Not DE	FBgn0030102	SmydA-9	NA
32.6571	2.03137	0.726021	2.79795	0.00514273	0.140237	1.96442	Not DE	FBgn0053868	His2B:CG33868	NA
29.3421	1.08842	0.389783	2.79239	0.00523208	0.140953	1.95933	Not DE	FBgn0036881	Cpr76Bd	NA
634.001	0.304496	0.109039	2.79254	0.00522959	0.140953	1.95933	Not DE	FBgn0030052	CG12065	NA
99.2822	0.643913	0.230947	2.78814	0.00530119	0.142207	1.95047	Not DE	FBgn0040817	CG14132	NA
140.204	0.708828	0.254199	2.78848	0.00529558	0.142207	1.95047	Not DE	FBgn0031560	CG16713	NA
2.44751	-4.30189	1.54333	-2.78742	0.00531303	0.142222	1.95036	Not DE	FBgn0261699	CR42735	NA
160.776	0.790158	0.284441	2.77793	0.0054706	0.145821	1.92538	Not DE	FBgn0039487	gb	NA
1417.6	-0.284698	0.102469	-2.77839	0.00546295	0.145821	1.92538	Not DE	FBgn0032138	CG4364	NA
2003.3	-0.279108	0.100557	-2.77563	0.00550953	0.146549	1.9204	Not DE	FBgn0026252	msk	NA
241.067	0.405449	0.146153	2.77414	0.00553479	0.146911	1.91793	Not DE	FBgn0030575	CG5321	NA
6.06019	2.2813	0.822883	2.77233	0.00556572	0.147421	1.91446	Not DE	FBgn0030543	CG11585	NA
6.84873	-2.15999	0.781564	-2.76368	0.0057154	0.150753	1.89212	Not DE	FBgn0033353	CG13749	NA
1215.58	0.408586	0.147836	2.76378	0.00571354	0.150753	1.89212	Not DE	FBgn0001250	if	NA
263.477	-0.331124	0.119947	-2.76059	0.00576979	0.15187	1.88473	Not DE	FBgn0010803	TrpRS	NA
60.6352	-0.634754	0.230464	-2.75425	0.00588271	0.154198	1.86952	Not DE	FBgn0039291	CG13663	NA
6419.68	0.322932	0.117247	2.75429	0.00588191	0.154198	1.86952	Not DE	FBgn0030616	RpL37a	NA
434.872	-0.303034	0.110289	-2.74764	0.00600254	0.157012	1.85143	Not DE	FBgn0263256	CG43394	1
232.601	-0.316091	0.115093	-2.7464	0.00602542	0.157285	1.8497	Not DE	FBgn0050394	CG30394	NA
3988.19	0.485198	0.176858	2.74344	0.00607998	0.158381	1.84275	Not DE	FBgn0264490	Eip93F	7
1327.81	-0.285407	0.104122	-2.7411	0.00612344	0.159006	1.83881	Not DE	FBgn0038853	RhoGAP93B	2
26.1703	-1.23464	0.450581	-2.74011	0.00614182	0.159006	1.83881	Not DE	FBgn0036778	Cyp312a1	NA
1211.91	-0.378742	0.138215	-2.74024	0.00613936	0.159006	1.83881	Not DE	FBgn0262728	Pal2	NA
614.524	0.395299	0.144328	2.73889	0.00616466	0.159271	1.83715	Not DE	FBgn0020369	Rpt6	NA
3244.08	0.33373	0.121985	2.73583	0.00622235	0.160432	1.82988	Not DE	FBgn0016917	Stat92E	1
288.758	-0.778487	0.284771	-2.73373	0.00626207	0.16048	1.82959	Not DE	FBgn0039325	CG10560	NA
46.246	-0.907033	0.332119	-2.73105	0.0063133	0.16048	1.82959	Not DE	FBgn0036756	Cln3	NA
41.4777	-4.80369	1.75762	-2.73307	0.00627469	0.16048	1.82959	Not DE	FBgn0036948	CG7298	NA
20.2955	-2.18146	0.798596	-2.73162	0.00630234	0.16048	1.82959	Not DE	FBgn0037065	CG12974	NA
9.08085	-1.66312	0.60874	-2.73207	0.00629374	0.16048	1.82959	Not DE	FBgn0033139	Tsp42Er	NA
105.113	-0.511568	0.18724	-2.73216	0.00629213	0.16048	1.82959	Not DE	FBgn0040364	CG11378	NA
67.9132	-0.638164	0.233667	-2.73108	0.00631264	0.16048	1.82959	Not DE	FBgn0029851	CG14445	NA
14.6831	-1.75323	0.643561	-2.72426	0.0064446	0.16316	1.81303	Not DE	FBgn0038083	CG5999	NA
1054.53	0.260287	0.0955268	2.72475	0.00643503	0.16316	1.81303	Not DE	FBgn0051694	CG31694	6
27.4018	-2.10869	0.775037	-2.72076	0.00651323	0.164532	1.80465	Not DE	FBgn0051259	CG31259	NA
58.1113	-0.646884	0.237894	-2.71921	0.00654378	0.164532	1.80465	Not DE	FBgn0035482	CG14985	NA
105.062	-4.05596	1.4911	-2.72011	0.00652604	0.164532	1.80465	Not DE	FBgn0035620	CG5150	NA
105.591	-3.38431	1.24476	-2.71885	0.00655099	0.164532	1.80465	Not DE	FBgn0012042	AttA	NA
32.4387	-0.771523	0.28398	-2.71682	0.00659124	0.165213	1.80052	Not DE	FBgn0050411	CG30411	NA
9.92801	-1.35562	0.499805	-2.71229	0.006682	0.167156	1.78883	Not DE	FBgn0266772	CR45237	NA
109.881	0.602268	0.222364	2.70848	0.00675921	0.168753	1.77932	Not DE	FBgn0037721	CG9427	NA
38.0764	-0.862007	0.318523	-2.70626	0.0068046	0.169216	1.77658	Not DE	FBgn0047205	CR32385	NA
19.359	2.49472	0.921768	2.70645	0.00680069	0.169216	1.77658	Not DE	FBgn0050083	CG30083	NA
50.7772	-0.653407	0.241515	-2.70545	0.00682122	0.169295	1.77611	Not DE	FBgn0039937	fd102C	NA
94.5104	-0.840382	0.310878	-2.70325	0.00686641	0.170082	1.77147	Not DE	FBgn0036354	Poc1	NA
2.39137	-3.68618	1.36431	-2.70186	0.00689525	0.170461	1.76925	Not DE	FBgn0040682	CG14664	NA
363.314	0.365869	0.135522	2.6997	0.0069401	0.171234	1.76472	Not DE	FBgn0027569	cert	NA
1743.21	0.292635	0.1085	2.69709	0.00699476	0.171813	1.76135	Not DE	FBgn0010313	corto	11
38.132	1.08619	0.402706	2.69721	0.00699222	0.171813	1.76135	Not DE	FBgn0046878	Obp83cd	NA
12.0234	-1.37365	0.509395	-2.69663	0.00700441	0.171813	1.76135	Not DE	FBgn0085290	CG34261	NA
110.174	1.34582	0.499258	2.69564	0.00702536	0.171992	1.76031	Not DE	FBgn0030073	CG10962	NA
919.035	-0.439074	0.163066	-2.69261	0.00708957	0.173227	1.75315	Not DE	FBgn0034860	CG9812	1
494.365	-0.333438	0.123923	-2.69068	0.00713059	0.173893	1.74932	Not DE	FBgn0037324	Orco	NA
3391.31	0.361867	0.134764	2.68519	0.00724887	0.176436	1.7348	Not DE	FBgn0083956	CG34120	1
1034.83	0.300979	0.112183	2.68292	0.00729834	0.177298	1.72993	Not DE	FBgn0030208	PPP4R2r	NA
129.362	-0.492974	0.183838	-2.68157	0.00732774	0.177376	1.72948	Not DE	FBgn0036660	CG13025	1
441.534	0.436305	0.162711	2.68148	0.00732971	0.177376	1.72948	Not DE	FBgn0034408	sano	3
350.486	-0.36273	0.135376	-2.67942	0.00737509	0.178132	1.72523	Not DE	FBgn0033356	CG8229	NA
162.632	0.6292	0.235271	2.67436	0.00748722	0.179522	1.71746	Not DE	FBgn0037817	Cyp12e1	NA
321.518	0.440782	0.164856	2.67374	0.00750112	0.179522	1.71746	Not DE	FBgn0037855	CG6621	NA
60.1466	-1.03554	0.38732	-2.67362	0.0075038	0.179522	1.71746	Not DE	FBgn0035453	CG10357	NA
14.9776	-1.16274	0.434482	-2.67616	0.0074472	0.179522	1.71746	Not DE	FBgn0000092	CG2650	NA
25.5788	-1.49082	0.557356	-2.6748	0.00747736	0.179522	1.71746	Not DE	FBgn0030776	CG4653	NA
50.0198	0.758734	0.283941	2.67215	0.00753669	0.179967	1.71498	Not DE	FBgn0031688	Cyp28d2	NA
1215.53	-0.305206	0.114319	-2.66977	0.00759021	0.180902	1.7098	Not DE	FBgn0002780	mod	NA
95.0606	-0.655519	0.245675	-2.66824	0.00762496	0.181388	1.70712	Not DE	FBgn0038682	CG5835	1
310.097	-0.300204	0.112667	-2.66451	0.00771	0.183065	1.69791	Not DE	FBgn0010389	htl	NA
19.0894	-1.64764	0.619187	-2.66098	0.00779143	0.184651	1.68929	Not DE	FBgn0030777	CG9672	NA
8.50124	1.52646	0.574047	2.65912	0.00783444	0.184975	1.68753	Not DE	FBgn0031088	CG15322	NA
1063.59	-0.521811	0.196202	-2.65956	0.00782426	0.184975	1.68753	Not DE	FBgn0043364	cbt	1
19.1913	1.1482	0.432271	2.6562	0.00790258	0.186235	1.68075	Not DE	FBgn0050050	CG30050	NA
12.2021	1.32306	0.498563	2.65374	0.00796059	0.186903	1.67716	Not DE	FBgn0033137	Tsp42Ep	NA
1434.93	0.242076	0.0911997	2.65435	0.00794614	0.186903	1.67716	Not DE	FBgn0003391	shg	2
31.5171	-1.09128	0.411382	-2.65273	0.00798449	0.187116	1.67603	Not DE	FBgn0002985	odd	NA
61.8595	-0.564731	0.212957	-2.65185	0.00800523	0.187254	1.67529	Not DE	FBgn0015034	Cyp4e1	NA
775.612	0.38801	0.146509	2.64836	0.00808837	0.188848	1.66681	Not DE	FBgn0030976	CG7378	2
333.83	0.496454	0.187508	2.64764	0.0081055	0.188899	1.66655	Not DE	FBgn0034605	CG15661	NA
127.829	0.612657	0.231761	2.64348	0.0082059	0.190706	1.65702	Not DE	FBgn0037126	CG14567	NA
44.1944	0.679432	0.257052	2.64317	0.00821329	0.190706	1.65702	Not DE	FBgn0030562	CG9400	NA
43.8324	-6.8211	2.58766	-2.63601	0.00838863	0.191961	1.65047	Not DE	FBgn0038135	CG8773	NA
735.536	-0.375169	0.142326	-2.63599	0.00838914	0.191961	1.65047	Not DE	FBgn0011293	a10	NA
44.4271	0.864074	0.327488	2.63849	0.00832749	0.191961	1.65047	Not DE	FBgn0034264	Dlish	NA
1886.67	0.522864	0.198148	2.63875	0.00832122	0.191961	1.65047	Not DE	FBgn0020513	ade5	NA
784.182	0.282197	0.106886	2.64016	0.00828665	0.191961	1.65047	Not DE	FBgn0031149	Stt3A	NA
148.323	0.507287	0.192444	2.63602	0.00838847	0.191961	1.65047	Not DE	FBgn0053516	dpr3	NA
4.29064	2.48985	0.944261	2.63682	0.00836863	0.191961	1.65047	Not DE	FBgn0051902	Spn28Da	NA
1228.16	0.59656	0.226193	2.6374	0.00835453	0.191961	1.65047	Not DE	FBgn0032010	CG8086	1
760.175	0.640518	0.243076	2.63506	0.00841229	0.192142	1.64952	Not DE	FBgn0261703	gce	8
3.19589	-3.30178	1.25356	-2.63392	0.00844048	0.192437	1.64799	Not DE	FBgn0054034	CG34034	NA
12.2693	1.43027	0.544974	2.62448	0.00867809	0.197141	1.62384	Not DE	FBgn0266736	CR45209	NA
60.6088	-5.76066	2.19471	-2.62479	0.00867027	0.197141	1.62384	Not DE	FBgn0085358	Diedel3	NA
11.1854	1.97152	0.751709	2.62272	0.00872312	0.197808	1.62046	Not DE	FBgn0263649	CR43640	NA
27.1189	-0.937353	0.358178	-2.617	0.00887063	0.200189	1.60849	Not DE	FBgn0035280	Cpr62Bb	NA
218.619	-0.564006	0.215477	-2.61748	0.00885823	0.200189	1.60849	Not DE	FBgn0029507	Tsp42Ed	NA
180.561	0.4759	0.181863	2.6168	0.00887578	0.200189	1.60849	Not DE	FBgn0050203	CG30203	NA
103.478	0.512963	0.196329	2.61278	0.008981	0.202201	1.59849	Not DE	FBgn0035942	ValRS-m	NA
50.6045	-0.689021	0.263979	-2.61013	0.00905068	0.203406	1.59255	Not DE	FBgn0034154	CG5267	NA
1315.19	-0.267413	0.102512	-2.6086	0.00909135	0.203957	1.58985	Not DE	FBgn0025366	Ip259	NA
631.082	0.280216	0.107519	2.6062	0.0091554	0.205029	1.5846	Not DE	FBgn0031359	Rim2	1
782.3	0.781804	0.300167	2.60456	0.00919911	0.205642	1.58162	Not DE	FBgn0039241	CG11089	NA
2280.23	0.547708	0.21043	2.60281	0.00924639	0.206334	1.57826	Not DE	FBgn0040398	CG14629	NA
1387.82	0.276153	0.106123	2.6022	0.00926287	0.206336	1.57825	Not DE	FBgn0002783	mor	NA
8.36938	-3.11312	1.1969	-2.60099	0.00929552	0.206698	1.57649	Not DE	FBgn0265577	CR44404	NA
6.00572	-2.67833	1.03042	-2.59926	0.00934251	0.207377	1.57322	Not DE	FBgn0026755	Ugt37b1	NA
19.0234	-5.11796	1.96985	-2.59814	0.00937295	0.207687	1.57172	Not DE	FBgn0038484	CG5246	NA
225.779	0.348159	0.134077	2.5967	0.00941241	0.208196	1.56928	Not DE	FBgn0264672	Eogt	NA
477.655	-0.453452	0.174699	-2.59562	0.00944213	0.208487	1.56788	Not DE	FBgn0033984	Lap1	NA
5.6755	1.96893	0.761028	2.5872	0.00967589	0.213276	1.54517	Not DE	FBgn0039719	CG15515	NA
146.903	-0.409508	0.1584	-2.58527	0.00973018	0.214098	1.54132	Not DE	FBgn0033557	CG12325	NA
7.07017	2.26929	0.87831	2.58371	0.00977447	0.214698	1.53852	Not DE	FBgn0050108	CG30108	NA
185.984	-0.401042	0.155317	-2.58209	0.00982027	0.215329	1.53559	Not DE	FBgn0038072	CG6225	NA
5.18858	3.32699	1.28931	2.58044	0.00986745	0.215988	1.53253	Not DE	FBgn0034221	CG10764	NA
54.6876	0.580278	0.224932	2.57979	0.00988605	0.21602	1.53239	Not DE	FBgn0036264	CG11529	NA
2743.22	0.49286	0.191179	2.578	0.00993741	0.216766	1.52894	Not DE	FBgn0285947	RpS10b	1
2279.71	-0.426605	0.165646	-2.5754	0.0100123	0.217685	1.5247	Not DE	FBgn0034638	CG10433	NA
485.152	0.290154	0.112666	2.57534	0.0100141	0.217685	1.5247	Not DE	FBgn0004456	mew	2
320.065	-0.695231	0.270362	-2.57148	0.0101264	0.219748	1.51527	Not DE	FBgn0032075	Tsp29Fb	NA
24.344	0.850382	0.330872	2.57012	0.0101663	0.220235	1.51306	Not DE	FBgn0030085	CG6999	NA
12.0909	-2.47317	0.963296	-2.5674	0.0102463	0.221588	1.50694	Not DE	FBgn0004228	mex1	NA
5.58091	-3.85549	1.50235	-2.56631	0.0102786	0.221905	1.50551	Not DE	FBgn0052054	CG32054	NA
980.009	-0.308203	0.120163	-2.56488	0.010321	0.22244	1.5031	Not DE	FBgn0262517	Ltn1	NA
1296.84	0.267113	0.104219	2.56299	0.0103776	0.222897	1.50104	Not DE	FBgn0017558	Pdk	1
109.685	0.655774	0.255825	2.56337	0.010366	0.222897	1.50104	Not DE	FBgn0017482	T3dh	NA
26.8995	0.99598	0.389653	2.55607	0.0105862	0.225078	1.49131	Not DE	FBgn0263402	CG43448	NA
25.1826	-0.859096	0.335938	-2.5573	0.0105487	0.225078	1.49131	Not DE	FBgn0036225	CG5883	NA
112.088	0.716205	0.280179	2.55624	0.0105811	0.225078	1.49131	Not DE	FBgn0266569	CG42259	NA
167.925	-0.384194	0.150187	-2.5581	0.0105244	0.225078	1.49131	Not DE	FBgn0010292	bys	NA
130.912	-0.515327	0.201408	-2.55863	0.0105086	0.225078	1.49131	Not DE	FBgn0030347	CG15739	NA
285.045	-0.549085	0.21479	-2.55638	0.0105768	0.225078	1.49131	Not DE	FBgn0011294	a5	NA
33.8699	1.38694	0.542735	2.55546	0.0106047	0.225091	1.49125	Not DE	FBgn0262111	f	NA
11.7253	-1.25263	0.491179	-2.55025	0.0107646	0.228101	1.47797	Not DE	FBgn0051174	CG31174	NA
88.3442	-0.862332	0.33888	-2.54465	0.0109386	0.231399	1.46361	Not DE	FBgn0032187	CG4839	NA
2.90784	-2.30403	0.906455	-2.5418	0.0110282	0.232905	1.45713	Not DE	FBgn0265253	CR44267	NA
821.703	0.293529	0.115555	2.54017	0.01108	0.233607	1.45412	Not DE	FBgn0028342	ATPsyndelta	4
267.6	-0.549741	0.21664	-2.53758	0.011162	0.234943	1.44841	Not DE	FBgn0033777	CG17574	NA
2481.28	-3.39823	1.34021	-2.53559	0.0112259	0.235893	1.44438	Not DE	FBgn0040060	yip7	NA
1044.97	0.633558	0.250131	2.53291	0.011312	0.237307	1.4384	Not DE	FBgn0259715	CG42369	NA
1339.15	-0.379495	0.149871	-2.53214	0.011337	0.237437	1.43785	Not DE	FBgn0039298	to	NA
20.151	-1.28298	0.507082	-2.53012	0.0114023	0.238013	1.43543	Not DE	FBgn0033490	CG12917	NA
36.5751	-1.12779	0.445727	-2.53024	0.0113985	0.238013	1.43543	Not DE	FBgn0053532	lectin-37Da	NA
406.978	-0.406866	0.160895	-2.52877	0.0114463	0.238537	1.43323	Not DE	FBgn0011589	Elk	NA
502.361	-0.249407	0.0986811	-2.5274	0.0114909	0.239072	1.43099	Not DE	FBgn0035111	Dis3l2	NA
275.558	0.492898	0.195085	2.52658	0.0115178	0.239236	1.4303	Not DE	FBgn0041096	rols	NA
93.4847	-0.515192	0.204093	-2.5243	0.0115929	0.239936	1.42738	Not DE	FBgn0039417	CG6073	NA
24308.9	-0.5686	0.225293	-2.52382	0.0116086	0.239936	1.42738	Not DE	FBgn0026197	noe	2
19.0706	0.994048	0.393848	2.52394	0.0116049	0.239936	1.42738	Not DE	FBgn0264699	CG43968	NA
43.6228	1.00212	0.397331	2.52214	0.0116644	0.240695	1.42422	Not DE	FBgn0022770	Peritrophin-A	NA
232.254	-0.387018	0.15362	-2.51932	0.0117582	0.242235	1.41785	Not DE	FBgn0039636	Atg14	NA
2.40788	-4.63537	1.84128	-2.51747	0.0118201	0.243023	1.4146	Not DE	FBgn0262007	CG42825	NA
16.6911	1.45999	0.580047	2.51702	0.0118351	0.243023	1.4146	Not DE	FBgn0264711	CG43980	1
679.203	-0.557263	0.221468	-2.51622	0.011862	0.24318	1.41395	Not DE	FBgn0011705	rost	NA
244.022	-0.318638	0.126722	-2.51447	0.0119212	0.243999	1.41059	Not DE	FBgn0037446	Zif	NA
46.6174	0.947187	0.377042	2.51215	0.0119997	0.24481	1.40727	Not DE	FBgn0052447	CG32447	NA
206.927	0.366051	0.145708	2.51222	0.0119976	0.24481	1.40727	Not DE	FBgn0030239	CG17333	NA
125.266	-3.62655	1.44402	-2.51143	0.0120244	0.244917	1.40684	Not DE	FBgn0039472	CG17192	1
371.771	0.2935	0.116893	2.51084	0.0120444	0.244928	1.40679	Not DE	FBgn0003559	su(f)	NA
3.04671	-3.01461	1.20192	-2.50817	0.0121359	0.245641	1.40389	Not DE	FBgn0040252	Ugt86Dh	NA
4.75927	-2.55518	1.01877	-2.50811	0.0121379	0.245641	1.40389	Not DE	FBgn0051015	PH4alphaPV	NA
267.712	0.672919	0.268273	2.50834	0.01213	0.245641	1.40389	Not DE	FBgn0031937	CG13795	NA
36.3293	0.88155	0.351663	2.5068	0.0121829	0.246157	1.40178	Not DE	FBgn0037217	CG14636	NA
49.3786	0.718751	0.287178	2.5028	0.0123214	0.248557	1.39208	Not DE	FBgn0044011	Spn43Ad	NA
63.0041	1.16001	0.463829	2.50094	0.0123863	0.249306	1.38907	Not DE	FBgn0039094	CG10184	NA
2165.96	-0.302214	0.120856	-2.50061	0.0123981	0.249306	1.38907	Not DE	FBgn0086758	chinmo	8
1689.47	0.443031	0.177294	2.49885	0.0124595	0.250143	1.38572	Not DE	FBgn0260938	tay	NA
4.02598	-2.55345	1.02269	-2.49679	0.0125322	0.250803	1.38309	Not DE	FBgn0051659	CG31659	NA
2696.39	-0.186804	0.074803	-2.49728	0.012515	0.250803	1.38309	Not DE	FBgn0023407	B4	NA
65.8017	-0.522104	0.209208	-2.49563	0.0125735	0.250834	1.38296	Not DE	FBgn0259184	CG42288	NA
296.283	0.601956	0.241175	2.49593	0.0125627	0.250834	1.38296	Not DE	FBgn0032287	CG6415	NA
5.34479	-3.41575	1.37072	-2.49194	0.0127049	0.251107	1.38188	Not DE	FBgn0039085	CG10170	NA
5.26151	-2.80086	1.12274	-2.49465	0.012608	0.251107	1.38188	Not DE	FBgn0051087	CG31087	NA
974.154	0.570948	0.229008	2.49313	0.0126621	0.251107	1.38188	Not DE	FBgn0266084	Fhos	1
41.0894	0.818101	0.328183	2.49282	0.0126732	0.251107	1.38188	Not DE	FBgn0036332	CG11261	NA
259.479	0.402448	0.161453	2.49266	0.0126789	0.251107	1.38188	Not DE	FBgn0085638	CG41378	NA
488.548	0.288859	0.11592	2.49188	0.0127067	0.251107	1.38188	Not DE	FBgn0052594	be	NA
19.4651	1.57403	0.631848	2.49115	0.0127331	0.251235	1.38136	Not DE	FBgn0039593	Sid	NA
62.9091	0.517547	0.207989	2.48833	0.0128343	0.252836	1.37502	Not DE	FBgn0052645	CG32645	1
1919.92	0.287966	0.115759	2.48763	0.0128598	0.252942	1.37459	Not DE	FBgn0263220	Hk	10
43.6882	0.694951	0.279673	2.48487	0.01296	0.25412	1.36995	Not DE	FBgn0022359	Sodh-2	NA
112.74	0.433512	0.174446	2.48508	0.0129522	0.25412	1.36995	Not DE	FBgn0029526	CR18166	NA
791.875	0.282267	0.113687	2.48285	0.0130335	0.255165	1.36584	Not DE	FBgn0265974	ttv	1
238.594	-0.4033	0.162544	-2.48118	0.0130947	0.255967	1.36271	Not DE	FBgn0035815	Snmp2	4
373.984	0.685954	0.276752	2.47859	0.0131904	0.257275	1.35761	Not DE	FBgn0025390	Mur2B	NA
1738.7	0.311211	0.125576	2.47826	0.0132025	0.257275	1.35761	Not DE	FBgn0052676	stx	5
9.05339	-1.61274	0.651188	-2.47661	0.0132637	0.257672	1.35607	Not DE	FBgn0030826	CG12995	NA
976.939	0.285556	0.1153	2.47664	0.0132626	0.257672	1.35607	Not DE	FBgn0264308	CG43778	1
584.872	0.245819	0.0993398	2.47453	0.0133411	0.257983	1.35486	Not DE	FBgn0024321	NK7.1	3
12299	0.427978	0.172925	2.47493	0.0133261	0.257983	1.35486	Not DE	FBgn0003360	sesB	NA
22.431	1.1999	0.484806	2.475	0.0133235	0.257983	1.35486	Not DE	FBgn0005590	scw	NA
169.054	1.19189	0.481773	2.47396	0.0133624	0.257998	1.3548	Not DE	FBgn0000047	Act88F	NA
176.399	-0.429984	0.173872	-2.473	0.0133985	0.2583	1.35363	Not DE	FBgn0038462	CG17556	NA
125.99	0.522199	0.211423	2.46993	0.013514	0.259733	1.3481	Not DE	FBgn0038337	CG6125	NA
5.56719	-2.07212	0.838804	-2.47033	0.0134988	0.259733	1.3481	Not DE	FBgn0262794	CG43175	NA
6.80442	-2.21492	0.897476	-2.46794	0.0135893	0.260782	1.34407	Not DE	FBgn0042104	CG18747	NA
960.687	0.366885	0.148757	2.46634	0.01365	0.261549	1.34113	Not DE	FBgn0000562	egl	1
172.953	-0.426208	0.173162	-2.46132	0.0138428	0.264637	1.3294	Not DE	FBgn0037976	Tk	NA
539.49	-0.407997	0.165922	-2.45898	0.0139334	0.264637	1.3294	Not DE	FBgn0038321	CG6218	NA
3.10564	-2.84307	1.15566	-2.46014	0.0138882	0.264637	1.3294	Not DE	FBgn0050160	CG30160	NA
9.78536	1.40186	0.569988	2.45945	0.0139149	0.264637	1.3294	Not DE	FBgn0267793	CR45232	NA
54.1123	-4.58232	1.86271	-2.46002	0.0138929	0.264637	1.3294	Not DE	FBgn0032373	Vha100-5	NA
4.02951	-4.60266	1.87185	-2.45888	0.0139371	0.264637	1.3294	Not DE	FBgn0032839	CG10659	NA
8.87221	-1.36062	0.55392	-2.45635	0.0140355	0.26478	1.32885	Not DE	FBgn0267628	CR45966	NA
169.419	0.717973	0.292399	2.45545	0.0140707	0.26478	1.32885	Not DE	FBgn0033170	sPLA2	NA
44.5115	-2.36757	0.963554	-2.45712	0.0140055	0.26478	1.32885	Not DE	FBgn0027788	Hey	NA
81.2053	0.677961	0.276104	2.45546	0.0140706	0.26478	1.32885	Not DE	FBgn0030587	CG9522	NA
60.731	-1.34136	0.54617	-2.45593	0.014052	0.26478	1.32885	Not DE	FBgn0032433	Oatp33Ea	NA
2.8804	2.71869	1.107	2.4559	0.0140531	0.26478	1.32885	Not DE	FBgn0267011	CR45455	NA
124.76	-0.444796	0.18127	-2.45378	0.0141363	0.265619	1.32569	Not DE	FBgn0015591	AstA	NA
181.176	0.414528	0.169067	2.45186	0.014212	0.266317	1.32307	Not DE	FBgn0036462	mRpL39	NA
525.291	0.254105	0.103664	2.45123	0.0142368	0.266317	1.32307	Not DE	FBgn0030529	Clic	4
7.0002	-1.49918	0.611552	-2.45144	0.0142286	0.266317	1.32307	Not DE	FBgn0032299	CG17127	NA
56.0186	1.15713	0.472353	2.44972	0.0142968	0.266628	1.3219	Not DE	FBgn0037292	plh	NA
204.755	0.413212	0.168691	2.44952	0.0143046	0.266628	1.3219	Not DE	FBgn0027873	Cpsf100	NA
1097.84	-0.354983	0.144937	-2.44921	0.0143169	0.266628	1.3219	Not DE	FBgn0032151	nAChRalpha6	12
982.321	0.231581	0.0946897	2.44569	0.0144576	0.268566	1.31466	Not DE	FBgn0037963	Cad87A	NA
115.294	-0.563904	0.230584	-2.44554	0.0144635	0.268566	1.31466	Not DE	FBgn0033205	CG2064	NA
17.6045	-1.41293	0.578537	-2.44224	0.0145965	0.269834	1.30995	Not DE	FBgn0035583	CG13704	NA
1204.49	0.469316	0.192207	2.44172	0.0146174	0.269834	1.30995	Not DE	FBgn0029864	CG15894	NA
14.4252	1.15802	0.474104	2.44254	0.0145843	0.269834	1.30995	Not DE	FBgn0030524	CG10993	NA
2438.57	0.341593	0.139848	2.44259	0.0145821	0.269834	1.30995	Not DE	FBgn0284220	Top2	NA
289.389	-0.870883	0.357082	-2.43889	0.0147324	0.271096	1.30528	Not DE	FBgn0033782	sug	NA
167.704	0.598248	0.245339	2.43845	0.0147503	0.271096	1.30528	Not DE	FBgn0026144	CBP	NA
5.66146	-2.07139	0.849408	-2.43863	0.0147432	0.271096	1.30528	Not DE	FBgn0032665	CG15152	NA
193.098	0.444392	0.182341	2.43714	0.0148038	0.271683	1.30312	Not DE	FBgn0030456	CG4332	NA
86.2851	0.591699	0.243205	2.43292	0.0149776	0.274474	1.2929	Not DE	FBgn0259236	comm3	4
50.0471	-1.42037	0.584146	-2.43153	0.0150352	0.275129	1.29052	Not DE	FBgn0038466	CG8907	NA
2.23583	-3.04007	1.25089	-2.43033	0.0150852	0.275641	1.28866	Not DE	FBgn0036226	CG7252	NA
36.344	-2.76735	1.13916	-2.42928	0.0151288	0.275641	1.28866	Not DE	FBgn0036422	CG3868	NA
254.648	0.523358	0.215424	2.42943	0.0151225	0.275641	1.28866	Not DE	FBgn0036547	CG17032	NA
1164.82	0.301798	0.124271	2.42854	0.0151597	0.275806	1.28806	Not DE	FBgn0259244	CG42342	5
103.687	-0.419427	0.172777	-2.42756	0.0152006	0.276152	1.2868	Not DE	FBgn0260860	Bet5	NA
773.086	-0.305117	0.125909	-2.42332	0.0153795	0.278603	1.27797	Not DE	FBgn0053523	CG33523	NA
794.148	-0.494406	0.204048	-2.42299	0.0153934	0.278603	1.27797	Not DE	FBgn0027843	CAH2	1
426.159	0.288731	0.119309	2.42003	0.0155191	0.278603	1.27797	Not DE	FBgn0027660	blot	NA
106.879	0.437359	0.180597	2.42174	0.0154465	0.278603	1.27797	Not DE	FBgn0267322	CR45758	NA
790.538	0.277058	0.114445	2.42088	0.0154829	0.278603	1.27797	Not DE	FBgn0010053	Jheh1	NA
15.7714	-1.01346	0.418401	-2.42221	0.0154264	0.278603	1.27797	Not DE	FBgn0030103	Obp8a	NA
22.7076	-3.50683	1.44795	-2.42193	0.0154384	0.278603	1.27797	Not DE	FBgn0031277	CG13947	NA
236.287	-0.378612	0.15644	-2.42018	0.0155128	0.278603	1.27797	Not DE	FBgn0032048	Dh31	1
1513.89	0.293132	0.121145	2.41967	0.0155344	0.278603	1.27797	Not DE	FBgn0264815	Pde1c	NA
227.45	-0.444588	0.183812	-2.4187	0.0155759	0.27895	1.27672	Not DE	FBgn0036486	Msh6	NA
320.661	-0.433627	0.179339	-2.41792	0.0156094	0.279154	1.27599	Not DE	FBgn0038704	CG5316	NA
253.467	0.810491	0.336109	2.41139	0.0158918	0.283802	1.25948	Not DE	FBgn0027584	CG4757	NA
590.523	1.94627	0.807781	2.4094	0.0159787	0.284949	1.25544	Not DE	FBgn0000071	Ama	NA
359.246	0.537169	0.223491	2.40354	0.0162373	0.289152	1.2408	Not DE	FBgn0025643	CG3588	4
8456.8	0.3874	0.161232	2.40275	0.0162725	0.28937	1.24005	Not DE	FBgn0267435	chp	1
5.16471	1.79763	0.748459	2.40178	0.0163156	0.289728	1.23881	Not DE	FBgn0036577	CG13073	NA
850.675	0.302613	0.126155	2.39875	0.0164514	0.291319	1.23334	Not DE	FBgn0029113	Uba2	NA
794.548	-0.353225	0.147232	-2.39911	0.016435	0.291319	1.23334	Not DE	FBgn0032840	sNPF	2
1167.03	0.286949	0.119671	2.39781	0.0164935	0.291654	1.23219	Not DE	FBgn0028509	CenG1A	3
167.968	-5.66138	2.36294	-2.3959	0.0165794	0.292764	1.22839	Not DE	FBgn0051198	CG31198	NA
46.5841	-0.56331	0.235426	-2.39273	0.0167236	0.294897	1.22113	Not DE	FBgn0038113	CG11668	NA
362.534	-0.278372	0.116453	-2.39042	0.0168293	0.295521	1.21901	Not DE	FBgn0039864	CG11550	NA
1897.69	0.38062	0.159199	2.39084	0.01681	0.295521	1.21901	Not DE	FBgn0030520	Pdcd4	4
76.0769	-0.583806	0.244205	-2.39064	0.0168192	0.295521	1.21901	Not DE	FBgn0040972	CG16978	NA
321.52	-0.322191	0.134908	-2.38823	0.0169295	0.296867	1.21447	Not DE	FBgn0284251	l(2)05287	NA
1169.35	-0.475844	0.199452	-2.38576	0.0170441	0.297222	1.21328	Not DE	FBgn0037288	CG14661	NA
246.838	0.418568	0.175365	2.38684	0.0169939	0.297222	1.21328	Not DE	FBgn0038966	pinta	NA
1390.85	-0.368914	0.154573	-2.38667	0.0170017	0.297222	1.21328	Not DE	FBgn0033661	CG13185	NA
14.1284	-1.35269	0.566931	-2.38598	0.0170337	0.297222	1.21328	Not DE	FBgn0032733	CG15170	NA
368.779	-0.612588	0.257133	-2.38238	0.0172013	0.299136	1.20686	Not DE	FBgn0260942	bond	NA
1010.07	-0.238943	0.100279	-2.38278	0.0171823	0.299136	1.20686	Not DE	FBgn0020762	Atet	NA
36.7597	0.779341	0.327818	2.37736	0.017437	0.301567	1.19876	Not DE	FBgn0038439	Cad89D	NA
2431.74	-0.449927	0.189163	-2.37852	0.0173823	0.301567	1.19876	Not DE	FBgn0034501	CG13868	7
2729.79	0.234315	0.0985534	2.37754	0.0174284	0.301567	1.19876	Not DE	FBgn0264975	Nrg	4
25.6598	-0.798048	0.335725	-2.37709	0.0174499	0.301567	1.19876	Not DE	FBgn0052636	CR32636	NA
1466.16	0.323276	0.136009	2.37686	0.0174606	0.301567	1.19876	Not DE	FBgn0020304	drongo	4
9.47676	-1.35329	0.570416	-2.37245	0.0176703	0.304355	1.18956	Not DE	FBgn0085332	CG34303	NA
1240.06	-0.216899	0.0914141	-2.3727	0.0176585	0.304355	1.18956	Not DE	FBgn0085414	dpr12	4
514.826	-0.26391	0.111534	-2.36618	0.0179725	0.308295	1.1767	Not DE	FBgn0033426	CG1814	NA
181.533	-0.348426	0.147249	-2.36624	0.0179696	0.308295	1.1767	Not DE	FBgn0260817	gkt	NA
360.687	0.527034	0.222671	2.36688	0.017939	0.308295	1.1767	Not DE	FBgn0005664	Crys	NA
1149.9	0.210344	0.0889207	2.36552	0.0180046	0.308426	1.17627	Not DE	FBgn0033052	SCAP	5
522.769	-0.309107	0.130778	-2.36359	0.0180986	0.309616	1.17242	Not DE	FBgn0033382	Hydr1	NA
585.402	-0.336828	0.142584	-2.3623	0.0181617	0.310275	1.1703	Not DE	FBgn0028984	Spn88Ea	NA
276.629	-0.296768	0.125745	-2.36008	0.0182709	0.311718	1.16566	Not DE	FBgn0050291	CG30291	NA
2.91144	-2.71744	1.15358	-2.35565	0.0184902	0.31479	1.15585	Not DE	FBgn0037411	Osi3	NA
46.7155	-0.809096	0.343501	-2.35544	0.0185009	0.31479	1.15585	Not DE	FBgn0033518	Prx2540-2	NA
269.66	0.366137	0.155508	2.35445	0.0185499	0.315199	1.15455	Not DE	FBgn0045842	yuri	1
526.499	0.339243	0.144185	2.35283	0.0186313	0.316155	1.15152	Not DE	FBgn0020269	mspo	4
6.51846	1.62963	0.69311	2.35119	0.0187136	0.317125	1.14846	Not DE	FBgn0032609	CG13280	NA
298.801	-0.282239	0.120157	-2.34892	0.018828	0.318635	1.14371	Not DE	FBgn0085395	Shawl	3
3698.24	-0.208556	0.0888232	-2.34799	0.018875	0.319003	1.14256	Not DE	FBgn0263594	lost	NA
9.27067	1.5762	0.671659	2.34672	0.0189393	0.319499	1.141	Not DE	FBgn0266136	Gyc76C	NA
156.879	0.843228	0.359369	2.34641	0.018955	0.319499	1.141	Not DE	FBgn0030159	CG9689	NA
3213.84	-3.2255	1.37561	-2.34477	0.0190388	0.320482	1.13793	Not DE	FBgn0035665	Jon65Aiii	NA
29.9095	-0.680918	0.290599	-2.34316	0.0191214	0.321443	1.13494	Not DE	FBgn0263581	CR43606	NA
55.7426	-0.754535	0.322187	-2.34191	0.0191851	0.321657	1.13427	Not DE	FBgn0000147	aurA	NA
664.705	-0.288587	0.123204	-2.34235	0.0191625	0.321657	1.13427	Not DE	FBgn0034068	casp	NA
133.933	0.488572	0.20872	2.3408	0.0192424	0.322189	1.13262	Not DE	FBgn0030554	CG1434	NA
3.16373	-3.19996	1.36765	-2.33974	0.0192969	0.322673	1.13112	Not DE	FBgn0036767	CG16775	NA
9.27857	1.21279	0.518567	2.33874	0.0193489	0.322686	1.13108	Not DE	FBgn0040371	CG12470	NA
1740.04	0.273738	0.117035	2.33894	0.0193387	0.322686	1.13108	Not DE	FBgn0000711	flw	3
249.663	0.767013	0.328047	2.33812	0.019381	0.322795	1.13074	Not DE	FBgn0032076	CG9510	NA
67.4015	-1.00223	0.429303	-2.33455	0.019567	0.325462	1.12251	Not DE	FBgn0034490	CG9864	NA
3748.3	0.207264	0.0888765	2.33205	0.0196983	0.326784	1.11846	Not DE	FBgn0039302	Nup358	NA
22.9455	-0.988804	0.423967	-2.33227	0.0196867	0.326784	1.11846	Not DE	FBgn0035151	CG17129	NA
210.788	-1.52241	0.653503	-2.32962	0.0198264	0.328478	1.11329	Not DE	FBgn0015714	Cyp6a17	NA
575.763	0.833841	0.358035	2.32894	0.0198623	0.32864	1.11279	Not DE	FBgn0266227	CR44922	NA
898.23	0.494476	0.212569	2.32619	0.0200087	0.328981	1.11176	Not DE	FBgn0010403	Obp83b	NA
1001.33	-0.613121	0.263474	-2.32707	0.0199618	0.328981	1.11176	Not DE	FBgn0053970	CG33970	2
147.625	-1.90061	0.816923	-2.32654	0.0199895	0.328981	1.11176	Not DE	FBgn0033215	CG1942	NA
887.933	0.413301	0.17768	2.3261	0.0200133	0.328981	1.11176	Not DE	FBgn0028550	Atf3	5
370.407	-0.538061	0.231218	-2.32707	0.0199618	0.328981	1.11176	Not DE	FBgn0029769	frma	NA
20.3355	1.46042	0.62878	2.32262	0.0201996	0.331611	1.10379	Not DE	FBgn0031559	CG3513	NA
222.138	-0.562468	0.242241	-2.32194	0.0202364	0.331783	1.10328	Not DE	FBgn0033079	Fmo-2	NA
12.9595	1.03948	0.447788	2.32138	0.0202665	0.331844	1.10309	Not DE	FBgn0265420	CR44332	NA
86.4009	0.637421	0.275101	2.31705	0.0205011	0.334071	1.0964	Not DE	FBgn0035166	CG13902	NA
37.7744	-1.26627	0.54654	-2.31688	0.0205103	0.334071	1.0964	Not DE	FBgn0035360	CG1246	NA
835.47	0.249115	0.10754	2.31649	0.0205317	0.334071	1.0964	Not DE	FBgn0036746	Crtc	8
162.292	0.380012	0.164108	2.31562	0.0205789	0.334071	1.0964	Not DE	FBgn0050342	Prp38	NA
245.209	0.342129	0.147759	2.31546	0.020588	0.334071	1.0964	Not DE	FBgn0025615	Torsin	NA
374.48	0.255139	0.110158	2.31612	0.0205515	0.334071	1.0964	Not DE	FBgn0030930	GalNAc-T2	NA
209.53	-0.353377	0.152535	-2.3167	0.0205202	0.334071	1.0964	Not DE	FBgn0032429	CG5446	NA
13.1118	-3.98436	1.72165	-2.31427	0.0206529	0.334693	1.09454	Not DE	FBgn0051343	CG31343	NA
65.5946	-0.566476	0.244841	-2.31365	0.0206869	0.334814	1.09418	Not DE	FBgn0037818	CG6465	NA
9.37907	-1.38171	0.597571	-2.3122	0.0207664	0.33567	1.09163	Not DE	FBgn0040843	CG15213	NA
196.037	0.297451	0.128798	2.30944	0.0209189	0.337703	1.08559	Not DE	FBgn0030589	CG9519	NA
103.311	-0.381794	0.16545	-2.30761	0.021021	0.338051	1.08456	Not DE	FBgn0035233	Pex10	NA
528.597	-0.347397	0.150514	-2.30806	0.0209956	0.338051	1.08456	Not DE	FBgn0000037	mAChR-A	NA
163.197	0.348099	0.150792	2.30847	0.0209728	0.338051	1.08456	Not DE	FBgn0040396	CG3939	NA
260.38	-0.513226	0.222476	-2.30688	0.0210614	0.33827	1.08391	Not DE	FBgn0031143	CG1532	NA
305.026	-0.332389	0.144173	-2.30549	0.0211389	0.338652	1.08278	Not DE	FBgn0035206	CG9186	NA
170.666	-0.504058	0.218624	-2.30559	0.0211334	0.338652	1.08278	Not DE	FBgn0000180	bib	NA
167.69	-0.393318	0.170754	-2.30342	0.021255	0.339219	1.08111	Not DE	FBgn0037717	CG8301	NA
272.929	0.48807	0.211856	2.30378	0.0212351	0.339219	1.08111	Not DE	FBgn0036199	Bmcp	NA
1268.09	0.196931	0.0854789	2.30386	0.0212307	0.339219	1.08111	Not DE	FBgn0031170	CG1718	NA
577.223	-0.94801	0.412055	-2.30069	0.0214092	0.341134	1.07548	Not DE	FBgn0283437	PPO1	NA
207.699	-0.940726	0.408998	-2.30007	0.021444	0.341134	1.07548	Not DE	FBgn0014859	Hr38	NA
2.97414	2.95548	1.28507	2.29986	0.0214562	0.341134	1.07548	Not DE	FBgn0265817	CR44606	NA
345.818	-0.345158	0.150134	-2.29899	0.0215052	0.341484	1.07446	Not DE	FBgn0016078	wun	NA
546.853	0.486921	0.21193	2.29755	0.0215871	0.342353	1.07191	Not DE	FBgn0039537	CG5590	NA
1548.69	0.191133	0.0832325	2.29638	0.0216542	0.342986	1.07007	Not DE	FBgn0028341	Ptpmeg2	4
78.8817	-0.457524	0.199318	-2.29544	0.0217076	0.3434	1.06886	Not DE	FBgn0038767	trem	NA
2090.63	-0.357868	0.156026	-2.29364	0.0218112	0.343744	1.06786	Not DE	FBgn0051523	CG31523	NA
544.3	0.409246	0.178416	2.29377	0.0218039	0.343744	1.06786	Not DE	FBgn0040493	grsm	NA
5.01558	-1.75474	0.765018	-2.29373	0.0218062	0.343744	1.06786	Not DE	FBgn0265862	CR44651	NA
115.85	-3.86801	1.68778	-2.29178	0.0219184	0.344825	1.06472	Not DE	FBgn0034662	CG13492	NA
1114.79	0.268129	0.11701	2.2915	0.0219345	0.344825	1.06472	Not DE	FBgn0031037	CG14207	2
105.965	0.388663	0.169657	2.29088	0.0219704	0.344858	1.06462	Not DE	FBgn0037295	dpr16	1
2519.73	-3.13333	1.36795	-2.29052	0.0219912	0.344858	1.06462	Not DE	FBgn0250815	Jon65Aiv	NA
3181.21	0.186228	0.0814013	2.28777	0.0221509	0.34693	1.05863	Not DE	FBgn0264489	CG43897	6
645.058	0.340624	0.149186	2.28321	0.0224181	0.35068	1.04788	Not DE	FBgn0014868	Ost48	NA
656.296	0.391448	0.171616	2.28094	0.0225517	0.351027	1.04689	Not DE	FBgn0015037	Cyp4p1	NA
1888.41	-3.02288	1.32464	-2.28204	0.0224868	0.351027	1.04689	Not DE	FBgn0003863	alphaTry	NA
12.283	-1.03458	0.453527	-2.28118	0.0225378	0.351027	1.04689	Not DE	FBgn0033748	vis	NA
145.23	0.389088	0.170548	2.2814	0.0225248	0.351027	1.04689	Not DE	FBgn0263005	CG43313	NA
217.847	0.388833	0.170724	2.27755	0.0227532	0.353726	1.03923	Not DE	FBgn0041588	eIF2D	NA
48.0629	-0.700607	0.307689	-2.277	0.0227862	0.353803	1.03902	Not DE	FBgn0037627	CG13318	NA
8.59089	-1.363	0.599404	-2.27392	0.0229708	0.355935	1.03301	Not DE	FBgn0265041	CG44158	NA
1802.49	-0.340664	0.149823	-2.27377	0.0229799	0.355935	1.03301	Not DE	FBgn0032494	CG5945	NA
2.90191	-3.85629	1.69692	-2.27253	0.0230547	0.35638	1.03176	Not DE	FBgn0037485	CG14606	NA
315.558	-3.17605	1.39769	-2.27235	0.0230652	0.35638	1.03176	Not DE	FBgn0003356	Jon99Cii	NA
11.1813	1.04247	0.459403	2.26918	0.0232571	0.357969	1.02731	Not DE	FBgn0261508	CG42656	NA
89.1864	-0.94499	0.416604	-2.26832	0.02331	0.357969	1.02731	Not DE	FBgn0035094	CG9380	NA
3998.35	0.360373	0.158775	2.2697	0.0232255	0.357969	1.02731	Not DE	FBgn0014396	tim	1
94.9331	-0.528061	0.232791	-2.26839	0.0233053	0.357969	1.02731	Not DE	FBgn0031634	Ir25a	NA
10.4538	-1.81205	0.798283	-2.26994	0.0232115	0.357969	1.02731	Not DE	FBgn0041183	Tep1	NA
138.87	-0.442253	0.195068	-2.26718	0.0233793	0.358597	1.02556	Not DE	FBgn0039125	Ndc1	NA
898.428	0.431114	0.190211	2.26651	0.0234204	0.35879	1.02502	Not DE	FBgn0031016	kek5	2
811.461	0.272573	0.120445	2.26305	0.0236328	0.361605	1.0172	Not DE	FBgn0023511	Edem1	NA
15.0701	-1.15923	0.512643	-2.26129	0.0237415	0.362827	1.01383	Not DE	FBgn0037013	CG13250	NA
14.0174	-3.32248	1.47185	-2.25735	0.0239863	0.364429	1.00942	Not DE	FBgn0037503	CG14598	NA
10.7678	-1.12466	0.498235	-2.25728	0.0239908	0.364429	1.00942	Not DE	FBgn0261833	CR42765	NA
258.373	0.360894	0.159764	2.25892	0.0238886	0.364429	1.00942	Not DE	FBgn0035699	CG13300	2
374.728	0.342775	0.151786	2.25828	0.023928	0.364429	1.00942	Not DE	FBgn0026326	Mad1	NA
988.669	-0.205353	0.0909486	-2.25791	0.0239515	0.364429	1.00942	Not DE	FBgn0028539	CG31731	NA
16.2915	-1.53632	0.681008	-2.25595	0.0240737	0.365249	1.00718	Not DE	FBgn0034568	CG3216	NA
1583.59	-0.288354	0.127884	-2.25481	0.0241452	0.365893	1.00541	Not DE	FBgn0035542	DOR	2
63.4023	0.518714	0.23024	2.25293	0.0242635	0.367244	1.00173	Not DE	FBgn0003292	rt	NA
31.5733	1.16402	0.517004	2.25148	0.0243553	0.367311	1.00155	Not DE	FBgn0267797	CR46122	NA
773.135	0.379861	0.168699	2.25171	0.0243409	0.367311	1.00155	Not DE	FBgn0038862	Usp8	NA
18.0712	-1.89018	0.839329	-2.25202	0.024321	0.367311	1.00155	Not DE	FBgn0034664	CG4377	NA
68.1245	-0.880472	0.391634	-2.2482	0.0245633	0.369613	0.995298	Not DE	FBgn0038180	Cht5	NA
186.963	-0.332027	0.147689	-2.24815	0.0245666	0.369613	0.995298	Not DE	FBgn0033673	CG8298	1
45.1394	-0.715367	0.31831	-2.24739	0.0246153	0.369904	0.994512	Not DE	FBgn0032269	w-cup	NA
348.783	0.673939	0.299962	2.24675	0.024656	0.370074	0.994051	Not DE	FBgn0035484	CG11594	2
3.60423	2.07661	0.925763	2.24314	0.0248879	0.373112	0.985878	Not DE	FBgn0038252	BigH1	NA
8.0651	-1.40293	0.625767	-2.24194	0.0249651	0.373823	0.983972	Not DE	FBgn0050237	tRNA:Gln-CTG-1-1	NA
863.799	0.282376	0.126109	2.23913	0.0251474	0.376004	0.978154	Not DE	FBgn0014388	sty	7
555.994	-0.331451	0.14805	-2.23878	0.0251703	0.376004	0.978154	Not DE	FBgn0036449	bmm	NA
290.138	-0.324831	0.145192	-2.23726	0.0252695	0.376593	0.97659	Not DE	FBgn0053207	pxb	NA
4.02388	-2.64769	1.18335	-2.23746	0.0252565	0.376593	0.97659	Not DE	FBgn0262580	CG43120	NA
2777.85	0.439495	0.196504	2.23657	0.0253143	0.376815	0.976	Not DE	FBgn0001263	inaD	NA
1027.42	-0.258196	0.115547	-2.23455	0.0254468	0.378341	0.971958	Not DE	FBgn0266918	CG32486	2
562.21	0.267256	0.119682	2.23305	0.0255457	0.379365	0.969258	Not DE	FBgn0039081	Irk2	1
4.32653	2.18505	0.980279	2.22901	0.0258135	0.381359	0.964015	Not DE	FBgn0039039	lmd	NA
832.969	0.236708	0.106213	2.22861	0.0258399	0.381359	0.964015	Not DE	FBgn0011739	wts	2
13.9718	-0.981013	0.440218	-2.22847	0.0258492	0.381359	0.964015	Not DE	FBgn0035258	CG13931	NA
144.65	-0.476562	0.213888	-2.22809	0.0258747	0.381359	0.964015	Not DE	FBgn0036254	CG5645	NA
1468.72	0.262586	0.117866	2.22783	0.0258917	0.381359	0.964015	Not DE	FBgn0021764	sdk	1
225.367	0.373865	0.167616	2.23049	0.0257151	0.381359	0.964015	Not DE	FBgn0030605	ND-B18	NA
981.868	-0.320786	0.143987	-2.22788	0.0258886	0.381359	0.964015	Not DE	FBgn0032652	CG6870	NA
102.072	-0.600789	0.26982	-2.22663	0.0259719	0.382093	0.962092	Not DE	FBgn0038934	Gld2	NA
26.3841	1.14246	0.513284	2.22579	0.0260284	0.382478	0.961084	Not DE	FBgn0264745	CR44003	NA
649.074	-0.330141	0.148508	-2.22305	0.0262123	0.384732	0.95521	Not DE	FBgn0004860	ph-d	NA
3261.18	-0.331337	0.149203	-2.22071	0.0263703	0.384853	0.954894	Not DE	FBgn0037643	skap	NA
104.826	-0.518414	0.23337	-2.22142	0.0263224	0.384853	0.954894	Not DE	FBgn0002733	E(spl)mbeta-HLH	NA
7.63234	-1.46773	0.660903	-2.2208	0.0263644	0.384853	0.954894	Not DE	FBgn0040737	Tango8	NA
556.644	0.696829	0.313854	2.22024	0.0264027	0.384853	0.954894	Not DE	FBgn0029969	CG10932	NA
1223.12	0.217204	0.0978275	2.22028	0.0264	0.384853	0.954894	Not DE	FBgn0004657	mys	NA
1657.85	2.13126	0.959929	2.22022	0.0264037	0.384853	0.954894	Not DE	FBgn0267515	28SrRNA-Psi:CR45855	NA
196.096	-0.476024	0.214476	-2.21947	0.0264548	0.385152	0.954116	Not DE	FBgn0036769	Tsp74F	NA
20.2652	-0.934536	0.421241	-2.21853	0.0265188	0.385639	0.952853	Not DE	FBgn0265141	Ir47b	NA
351.414	-0.37181	0.167655	-2.21771	0.0265743	0.38583	0.952358	Not DE	FBgn0039137	CG13604	NA
488.34	0.217397	0.0980399	2.21744	0.0265932	0.38583	0.952358	Not DE	FBgn0030749	AnxB11	NA
17.4235	-1.00224	0.452239	-2.21619	0.0266788	0.386628	0.950292	Not DE	FBgn0025573	PpN58A	NA
10363.9	-0.234965	0.106047	-2.21566	0.0267146	0.386702	0.950101	Not DE	FBgn0262736	Vha16-1	NA
162.716	-0.620132	0.280123	-2.21378	0.0268437	0.388125	0.946427	Not DE	FBgn0010222	Nmdmc	NA
187.216	-4.47772	2.02567	-2.2105	0.0270708	0.390961	0.939148	Not DE	FBgn0039342	CG5107	NA
252.418	0.287569	0.130182	2.20898	0.027176	0.391836	0.936912	Not DE	FBgn0039023	CG4723	NA
900.589	-0.206964	0.0937029	-2.20873	0.0271936	0.391836	0.936912	Not DE	FBgn0035726	CG9953	NA
1668.71	0.377087	0.17083	2.20739	0.027287	0.391997	0.9365	Not DE	FBgn0001149	GstD1	NA
169.634	0.34585	0.156689	2.20723	0.027298	0.391997	0.9365	Not DE	FBgn0024980	Syx4	4
227.156	-0.503457	0.22803	-2.20786	0.0272543	0.391997	0.9365	Not DE	FBgn0259896	NimC1	NA
231.113	-0.768131	0.348208	-2.20596	0.0273871	0.392829	0.93438	Not DE	FBgn0031925	Cyp4d21	NA
1196.02	0.243248	0.110318	2.20497	0.0274563	0.393374	0.932994	Not DE	FBgn0016685	Nlp	NA
165.584	0.36333	0.164896	2.20339	0.0275674	0.394071	0.931225	Not DE	FBgn0040323	GNBP1	NA
435.326	-0.461683	0.209533	-2.20339	0.0275673	0.394071	0.931225	Not DE	FBgn0030258	CG1552	NA
2925.92	0.457899	0.207922	2.20226	0.0276466	0.394309	0.930621	Not DE	FBgn0267350	PI4KIIIalpha	NA
236.554	0.564189	0.256163	2.20246	0.0276325	0.394309	0.930621	Not DE	FBgn0052523	CG32523	NA
282.205	-3.17671	1.44289	-2.20163	0.0276918	0.394506	0.930121	Not DE	FBgn0003357	Jon99Ciii	NA
3.44971	2.13047	0.967958	2.201	0.0277362	0.394693	0.929646	Not DE	FBgn0262682	CR43152	NA
212.019	-0.27849	0.126587	-2.19999	0.0278079	0.395267	0.928194	Not DE	FBgn0261990	CG42808	NA
551.141	-0.276289	0.125708	-2.19786	0.0279589	0.396966	0.923904	Not DE	FBgn0004380	Klp64D	NA
3.25742	-2.22952	1.01471	-2.1972	0.0280064	0.397194	0.923331	Not DE	FBgn0035663	CG6462	NA
74.8382	0.892349	0.406226	2.19668	0.0280432	0.397268	0.923143	Not DE	FBgn0031942	CG7203	NA
3.1295	3.0988	1.41123	2.19582	0.028105	0.397303	0.923056	Not DE	FBgn0034785	CG3649	NA
23.924	-0.965275	0.439608	-2.19577	0.0281087	0.397303	0.923056	Not DE	FBgn0266214	CR44909	NA
7.03147	1.44477	0.658337	2.19458	0.028194	0.398063	0.921145	Not DE	FBgn0033667	reb	NA
19.2772	0.899786	0.410163	2.19373	0.0282551	0.398479	0.920101	Not DE	FBgn0039354	Lgr3	NA
198.955	-0.563792	0.25714	-2.19255	0.0283399	0.399229	0.918221	Not DE	FBgn0260642	Antp	NA
377.387	-0.371366	0.16965	-2.18901	0.0285961	0.400277	0.915598	Not DE	FBgn0038964	Nop56	NA
412.332	-3.06108	1.39818	-2.18933	0.0285727	0.400277	0.915598	Not DE	FBgn0039471	CG6295	NA
24.9107	0.776739	0.354557	2.19073	0.0284714	0.400277	0.915598	Not DE	FBgn0035131	mthl9	NA
195.364	-0.28297	0.129271	-2.18897	0.0285993	0.400277	0.915598	Not DE	FBgn0033184	mEFTu2	NA
230.212	-0.332563	0.151823	-2.19047	0.0284902	0.400277	0.915598	Not DE	FBgn0010414	SerT	NA
1065.65	-0.169722	0.0775378	-2.18889	0.0286048	0.400277	0.915598	Not DE	FBgn0265630	sno	NA
25.7936	-0.687775	0.314541	-2.1866	0.0287716	0.400389	0.915318	Not DE	FBgn0038447	CG14892	NA
258.662	0.467452	0.213751	2.1869	0.02875	0.400389	0.915318	Not DE	FBgn0050431	CG30431	NA
465.086	0.260684	0.119189	2.18715	0.0287315	0.400389	0.915318	Not DE	FBgn0016697	Prosalpha5	NA
3.04978	-2.03155	0.929016	-2.18678	0.0287587	0.400389	0.915318	Not DE	FBgn0034642	CG15674	NA
2136.33	0.446373	0.204107	2.18696	0.0287457	0.400389	0.915318	Not DE	FBgn0011722	Tig	NA
63.2553	0.527798	0.241511	2.1854	0.0288598	0.40044	0.91519	Not DE	FBgn0038772	mdlc	NA
1642.52	-0.293751	0.134425	-2.18525	0.0288706	0.40044	0.91519	Not DE	FBgn0039594	CG9990	1
549.734	0.226192	0.103496	2.1855	0.0288521	0.40044	0.91519	Not DE	FBgn0261555	CG42673	1
630.351	-0.238441	0.10914	-2.18472	0.0289096	0.400541	0.914939	Not DE	FBgn0051072	Lerp	NA
6.97593	-2.33713	1.07091	-2.18237	0.0290821	0.401607	0.91228	Not DE	FBgn0262028	CR42839	NA
252.551	-0.427835	0.196018	-2.18264	0.0290626	0.401607	0.91228	Not DE	FBgn0262538	CG43092	NA
20.5184	-5.12761	2.34906	-2.18284	0.0290476	0.401607	0.91228	Not DE	FBgn0034663	CG4363	NA
20.3987	-2.11845	0.970906	-2.18194	0.0291142	0.401611	0.912272	Not DE	FBgn0263235	Phae2	NA
288.799	0.349023	0.160153	2.17931	0.0293086	0.40385	0.906712	Not DE	FBgn0267337	rn	NA
163.568	0.477394	0.219576	2.17417	0.0296927	0.40473	0.904535	Not DE	FBgn0013767	Crz	NA
566.678	-0.249019	0.114556	-2.17378	0.0297213	0.40473	0.904535	Not DE	FBgn0039055	Rassf	NA
23.307	-0.955276	0.439532	-2.17339	0.0297509	0.40473	0.904535	Not DE	FBgn0052476	mthl14	NA
360.396	-0.283767	0.130441	-2.17544	0.029597	0.40473	0.904535	Not DE	FBgn0011591	fng	3
3149.75	0.522631	0.240146	2.1763	0.0295329	0.40473	0.904535	Not DE	FBgn0037146	CG7470	1
169.776	0.367918	0.169118	2.17551	0.0295919	0.40473	0.904535	Not DE	FBgn0004514	Oct-TyrR	1
142.236	-0.410146	0.188412	-2.17686	0.0294913	0.40473	0.904535	Not DE	FBgn0265052	St3	NA
2536.36	0.264312	0.121392	2.17735	0.0294547	0.40473	0.904535	Not DE	FBgn0264598	PsGEF	NA
3761.77	0.190042	0.0873198	2.17639	0.0295261	0.40473	0.904535	Not DE	FBgn0001624	dlg1	5
147.504	0.478034	0.219749	2.17537	0.0296026	0.40473	0.904535	Not DE	FBgn0031008	CG8010	NA
4.6466	-1.52221	0.700045	-2.17445	0.0296713	0.40473	0.904535	Not DE	FBgn0265074	CR44185	NA
21.7048	-1.39441	0.641611	-2.1733	0.0297577	0.40473	0.904535	Not DE	FBgn0265076	CR44187	NA
30.544	-3.88597	1.78843	-2.17284	0.0297921	0.404761	0.904458	Not DE	FBgn0003358	Jon99Ci	NA
113.764	0.400487	0.184543	2.17016	0.0299947	0.407076	0.898755	Not DE	FBgn0011297	l(2)not	NA
1447.65	0.359212	0.165612	2.169	0.0300827	0.407831	0.896902	Not DE	FBgn0021979	l(2)k09913	NA
41.9234	-0.946661	0.436744	-2.16754	0.0301934	0.408016	0.89645	Not DE	FBgn0037410	Osi2	NA
127.935	0.538874	0.248569	2.1679	0.0301662	0.408016	0.89645	Not DE	FBgn0085360	CG34331	NA
352.357	0.379117	0.174878	2.16789	0.0301668	0.408016	0.89645	Not DE	FBgn0031702	fusl	NA
228.809	-1.08167	0.499301	-2.16637	0.0302833	0.408792	0.89455	Not DE	FBgn0032507	CG9377	NA
344.751	0.335437	0.154908	2.16539	0.0303581	0.408926	0.894222	Not DE	FBgn0025716	Bap55	NA
1059.71	0.261938	0.120948	2.16571	0.0303332	0.408926	0.894222	Not DE	FBgn0030670	Pis	NA
1765.88	-0.179103	0.0827693	-2.16388	0.0304733	0.41004	0.891501	Not DE	FBgn0259735	CG42389	5
208.834	0.409834	0.189563	2.16199	0.0306192	0.411125	0.888857	Not DE	FBgn0004359	T48	2
90.4324	-0.751279	0.347457	-2.16222	0.0306011	0.411125	0.888857	Not DE	FBgn0030594	CG9509	NA
151.254	0.326973	0.151285	2.1613	0.0306718	0.411165	0.88876	Not DE	FBgn0051100	CG31100	NA
1277.45	0.292456	0.135466	2.15889	0.0308586	0.411165	0.88876	Not DE	FBgn0004889	tws	4
27.499	-0.679306	0.314587	-2.15936	0.0308224	0.411165	0.88876	Not DE	FBgn0264986	CR44137	NA
1923.7	-0.463497	0.214587	-2.15995	0.0307763	0.411165	0.88876	Not DE	FBgn0261262	CG42613	17
208.849	0.550718	0.255009	2.1596	0.0308035	0.411165	0.88876	Not DE	FBgn0039073	CG4408	NA
4.44599	3.12879	1.4483	2.16031	0.0307485	0.411165	0.88876	Not DE	FBgn0040602	CG14545	NA
1267.23	0.227672	0.105473	2.15858	0.0308831	0.411165	0.88876	Not DE	FBgn0013718	nuf	5
82.6552	-0.588464	0.272455	-2.15986	0.0307833	0.411165	0.88876	Not DE	FBgn0083123	Uhg5	NA
544.16	-0.289056	0.133937	-2.15815	0.0309165	0.411177	0.888732	Not DE	FBgn0039789	CG9717	NA
1582.5	-0.313518	0.145314	-2.15752	0.0309652	0.41139	0.888214	Not DE	FBgn0032482	Pect	NA
7.81392	1.5692	0.72749	2.15701	0.031005	0.411485	0.887983	Not DE	FBgn0052811	CG32811	NA
994.547	0.314642	0.146012	2.15491	0.0311687	0.412356	0.885869	Not DE	FBgn0023023	CRMP	NA
28.0778	-1.18953	0.551948	-2.15515	0.0311505	0.412356	0.885869	Not DE	FBgn0041156	exex	NA
5.97697	2.07934	0.964702	2.15542	0.0311291	0.412356	0.885869	Not DE	FBgn0263555	mir-4943	NA
241.518	0.391874	0.182032	2.15277	0.0313366	0.414142	0.881545	Not DE	FBgn0019932	SamDC	NA
54.9645	0.796537	0.370166	2.15184	0.0314102	0.41468	0.880249	Not DE	FBgn0030257	SmydA-4	NA
97.3036	-0.728514	0.338622	-2.15141	0.0314441	0.414694	0.880213	Not DE	FBgn0010424	TpnC73F	NA
110.949	-0.360901	0.167852	-2.15011	0.0315463	0.415607	0.878014	Not DE	FBgn0033584	CG7737	NA
83.2902	0.731582	0.340895	2.14606	0.0318682	0.417946	0.872404	Not DE	FBgn0039494	grass	NA
100.935	0.456005	0.212577	2.14513	0.0319426	0.417946	0.872404	Not DE	FBgn0041147	ida	NA
179.017	0.483173	0.225173	2.14579	0.0318897	0.417946	0.872404	Not DE	FBgn0023549	Mct1	NA
63.5849	0.561365	0.261713	2.14496	0.0319559	0.417946	0.872404	Not DE	FBgn0262108	CR42861	NA
493.434	-0.352437	0.164266	-2.14553	0.0319104	0.417946	0.872404	Not DE	FBgn0051663	CG31663	3
17.4819	-0.904102	0.421314	-2.14591	0.03188	0.417946	0.872404	Not DE	FBgn0005779	PpD6	NA
8.12228	2.15904	1.00544	2.14736	0.0317648	0.417946	0.872404	Not DE	FBgn0051683	CG31683	NA
258.843	-0.321133	0.149822	-2.14342	0.0320792	0.418256	0.87166	Not DE	FBgn0263510	nclb	NA
43.3299	0.578616	0.269884	2.14394	0.0320376	0.418256	0.87166	Not DE	FBgn0085468	ND-MWFE	NA
993	0.41561	0.193895	2.14348	0.0320749	0.418256	0.87166	Not DE	FBgn0003463	sog	7
91.4729	-0.944895	0.441434	-2.14051	0.0323136	0.420443	0.866446	Not DE	FBgn0053926	CG33926	NA
677.053	-0.308634	0.144164	-2.14085	0.0322863	0.420443	0.866446	Not DE	FBgn0017572	Mo25	NA
1281.21	0.289948	0.135519	2.13953	0.0323924	0.421034	0.865041	Not DE	FBgn0259150	CG42265	1
683.215	0.471933	0.22071	2.13825	0.0324968	0.421522	0.863884	Not DE	FBgn0263258	chas	NA
207.099	-0.67732	0.316763	-2.13825	0.0324962	0.421522	0.863884	Not DE	FBgn0085359	CG34330	NA
201.026	-0.439391	0.205546	-2.13768	0.0325429	0.421687	0.863492	Not DE	FBgn0030932	Ggt-1	NA
2.54882	2.35144	1.10025	2.13719	0.0325824	0.421765	0.863307	Not DE	FBgn0052086	CG32086	NA
1510.11	0.255571	0.119724	2.13466	0.0327886	0.423999	0.858024	Not DE	FBgn0041210	HDAC4	11
1976.3	-3.60644	1.69119	-2.13249	0.0329669	0.425868	0.853626	Not DE	FBgn0010357	betaTry	NA
46.0219	-0.540518	0.253699	-2.13055	0.0331265	0.427145	0.850632	Not DE	FBgn0039641	CG14511	NA
254.495	-0.252761	0.118642	-2.13045	0.0331348	0.427145	0.850632	Not DE	FBgn0036286	CG10616	NA
80.0107	0.437934	0.205677	2.12923	0.0332352	0.427145	0.850632	Not DE	FBgn0085460	CG34431	NA
266.721	0.454586	0.213435	2.12986	0.0331834	0.427145	0.850632	Not DE	FBgn0033728	Cpr49Ae	NA
306.288	0.247902	0.116414	2.12949	0.0332139	0.427145	0.850632	Not DE	FBgn0085419	Rgk2	NA
2.28082	3.38606	1.59084	2.12847	0.033298	0.427516	0.849763	Not DE	FBgn0031826	CG9550	NA
2.42944	-3.2787	1.54127	-2.12726	0.0333981	0.428366	0.847777	Not DE	FBgn0037870	CG18577	NA
44.2847	-3.24823	1.52746	-2.12656	0.0334569	0.428683	0.847037	Not DE	FBgn0034296	CG10912	NA
193.726	0.332514	0.156464	2.12517	0.0335721	0.429723	0.844615	Not DE	FBgn0033608	CG13220	NA
1382.95	-0.288133	0.135737	-2.12274	0.0337759	0.43031	0.843249	Not DE	FBgn0038320	Sra-1	NA
19.3442	-2.26781	1.06862	-2.12218	0.0338228	0.43031	0.843249	Not DE	FBgn0028381	Decay	NA
254.623	0.298711	0.140695	2.1231	0.0337451	0.43031	0.843249	Not DE	FBgn0003028	ovo	NA
3118.55	0.351842	0.1657	2.12337	0.033723	0.43031	0.843249	Not DE	FBgn0086558	Ubi-p5E	NA
653.187	0.513565	0.241911	2.12295	0.0337584	0.43031	0.843249	Not DE	FBgn0031305	Iris	NA
64.8442	0.510574	0.240551	2.12252	0.0337945	0.43031	0.843249	Not DE	FBgn0031926	CG6739	NA
96.2368	0.543253	0.25629	2.11968	0.0340331	0.432421	0.838357	Not DE	FBgn0038412	Zip89B	NA
290.83	0.255083	0.120449	2.11777	0.0341944	0.432421	0.838357	Not DE	FBgn0038546	CG7379	NA
649.249	-0.221556	0.104579	-2.11855	0.0341284	0.432421	0.838357	Not DE	FBgn0035432	ZnT63C	NA
480.633	-0.36143	0.170622	-2.11831	0.0341486	0.432421	0.838357	Not DE	FBgn0033127	Tsp42Ef	NA
122.586	0.409521	0.19332	2.11835	0.0341453	0.432421	0.838357	Not DE	FBgn0028382	cyp33	NA
97.2406	-0.496851	0.234605	-2.11782	0.0341899	0.432421	0.838357	Not DE	FBgn0031865	Nha1	NA
178.249	-4.37986	2.06914	-2.11675	0.0342809	0.43308	0.836834	Not DE	FBgn0020906	Jon25Bi	NA
216.984	-0.497171	0.23499	-2.11571	0.0343692	0.433761	0.835262	Not DE	FBgn0052407	CG32407	NA
78.2681	-0.846668	0.400385	-2.11463	0.0344614	0.434055	0.834585	Not DE	FBgn0039941	CG17167	NA
222.762	-0.353736	0.167264	-2.11483	0.0344444	0.434055	0.834585	Not DE	FBgn0032022	CG14275	NA
19.7624	-1.85778	0.87879	-2.11402	0.0345134	0.434277	0.834074	Not DE	FBgn0263234	Phae1	NA
339.46	-0.364219	0.17239	-2.11276	0.0346212	0.43444	0.833697	Not DE	FBgn0053110	CG33110	NA
1452.19	0.40024	0.189448	2.11266	0.0346298	0.43444	0.833697	Not DE	FBgn0002526	LanA	NA
1521.42	0.267097	0.126419	2.11279	0.0346187	0.43444	0.833697	Not DE	FBgn0016930	Dyrk2	NA
341.038	-0.253924	0.120315	-2.11049	0.0348159	0.435908	0.830324	Not DE	FBgn0052177	Ndfip	1
1898.82	-0.366512	0.173643	-2.11073	0.0347956	0.435908	0.830324	Not DE	FBgn0031306	CG4577	NA
12.2931	-0.883075	0.418742	-2.10888	0.0349552	0.436784	0.828317	Not DE	FBgn0267744	CR46075	NA
16.3217	-1.3137	0.622893	-2.10903	0.0349421	0.436784	0.828317	Not DE	FBgn0034883	Eglp2	NA
7.71725	-2.22075	1.05464	-2.10569	0.0352309	0.439793	0.821452	Not DE	FBgn0037724	Fst	NA
277.48	0.328422	0.15601	2.10513	0.0352799	0.439969	0.821052	Not DE	FBgn0035344	Cyp4d20	NA
941.288	0.398386	0.189333	2.10415	0.0353652	0.440598	0.819623	Not DE	FBgn0063491	GstE9	NA
18.4889	0.849724	0.404032	2.10311	0.035456	0.441292	0.818048	Not DE	FBgn0037165	CG11437	NA
6.80628	-1.88599	0.897518	-2.10134	0.0356108	0.442782	0.814679	Not DE	FBgn0000279	CecC	NA
1634.98	0.198968	0.0947104	2.1008	0.0356585	0.442889	0.814435	Not DE	FBgn0035397	CG11486	4
144.991	0.929783	0.44266	2.10045	0.0356897	0.442889	0.814435	Not DE	FBgn0030607	dob	NA
4.83878	2.27491	1.08477	2.09714	0.035981	0.443016	0.81415	Not DE	FBgn0003886	alphaTub85E	NA
76.3054	0.80505	0.383825	2.09744	0.0359545	0.443016	0.81415	Not DE	FBgn0262717	Skeletor	NA
521.286	0.229844	0.109512	2.09879	0.0358352	0.443016	0.81415	Not DE	FBgn0001296	kar	NA
2363.15	0.474051	0.225843	2.09903	0.0358145	0.443016	0.81415	Not DE	FBgn0001098	Gdh	NA
236.593	-0.255582	0.121833	-2.09781	0.0359222	0.443016	0.81415	Not DE	FBgn0266282	jnj	NA
969.749	0.311741	0.148619	2.09758	0.0359423	0.443016	0.81415	Not DE	FBgn0015737	Hmu	NA
1581.27	0.252525	0.120328	2.09864	0.0358489	0.443016	0.81415	Not DE	FBgn0263987	spoon	1
1269.27	0.222841	0.106122	2.09985	0.0357422	0.443016	0.81415	Not DE	FBgn0031057	Ubqn	NA
113.592	-0.434199	0.207207	-2.09548	0.0361281	0.443961	0.812019	Not DE	FBgn0036806	Cyp12c1	NA
1588.83	-0.329186	0.157087	-2.09557	0.0361201	0.443961	0.812019	Not DE	FBgn0023388	Dap160	NA
81.4711	0.630883	0.301469	2.09269	0.0363764	0.444851	0.810016	Not DE	FBgn0050125	Ir56a	NA
170.642	0.725751	0.346721	2.09318	0.0363327	0.444851	0.810016	Not DE	FBgn0067905	IM14	NA
16.4814	-0.965336	0.461046	-2.09379	0.0362784	0.444851	0.810016	Not DE	FBgn0030715	Or13a	NA
181.778	0.293396	0.140133	2.09371	0.0362862	0.444851	0.810016	Not DE	FBgn0031117	GstT3	NA
26.0591	1.42876	0.68274	2.09269	0.036377	0.444851	0.810016	Not DE	FBgn0284244	l(2)k05911	NA
287.573	0.361465	0.172838	2.09135	0.0364965	0.445879	0.807707	Not DE	FBgn0030662	CG9220	1
244.765	-0.347538	0.16626	-2.09032	0.0365889	0.446576	0.806145	Not DE	FBgn0013433	beat-Ia	3
14.105	1.02601	0.491008	2.08961	0.0366533	0.446929	0.805356	Not DE	FBgn0034127	CG7848	NA
140.913	0.357783	0.171506	2.08613	0.0369669	0.448153	0.802621	Not DE	FBgn0038034	Cyp9f3	NA
14.7582	0.90271	0.432706	2.08619	0.036961	0.448153	0.802621	Not DE	FBgn0038405	CG8927	NA
351.332	-0.300435	0.143922	-2.08749	0.0368438	0.448153	0.802621	Not DE	FBgn0038475	Keap1	NA
40.6456	0.669655	0.32092	2.08667	0.0369176	0.448153	0.802621	Not DE	FBgn0085350	inaF-C	NA
127.149	0.427793	0.20502	2.0866	0.0369245	0.448153	0.802621	Not DE	FBgn0030433	mRpL49	NA
5652.67	-0.449029	0.21524	-2.08617	0.0369629	0.448153	0.802621	Not DE	FBgn0027560	Tps1	NA
187.242	-0.481722	0.230961	-2.08573	0.0370031	0.448161	0.802603	Not DE	FBgn0039733	CG11504	NA
163.036	-0.340917	0.16361	-2.08372	0.0371859	0.449942	0.798636	Not DE	FBgn0036294	CG10654	NA
403.442	0.430953	0.206975	2.08215	0.0373291	0.451054	0.796168	Not DE	FBgn0038115	CG7966	NA
51.7593	-0.504603	0.242373	-2.08192	0.0373494	0.451054	0.796168	Not DE	FBgn0015033	Cyp4d8	NA
8018.41	0.257522	0.123862	2.0791	0.0376078	0.453308	0.791185	Not DE	FBgn0038826	Syp	15
732.65	-0.212939	0.102411	-2.07925	0.0375946	0.453308	0.791185	Not DE	FBgn0027512	CG10254	NA
83.9957	0.458318	0.220758	2.07611	0.0378835	0.456194	0.784837	Not DE	FBgn0027583	CG7601	NA
1018.46	0.290185	0.13987	2.07467	0.0380173	0.456989	0.783096	Not DE	FBgn0261988	Gprk2	1
1760.82	-0.245511	0.118358	-2.0743	0.0380516	0.456989	0.783096	Not DE	FBgn0261862	whd	NA
210.875	-0.487623	0.235087	-2.07423	0.0380582	0.456989	0.783096	Not DE	FBgn0031968	CG7231	NA
306.386	0.247203	0.11928	2.07246	0.0382224	0.458523	0.779745	Not DE	FBgn0030870	CG6398	3
1342.62	0.251485	0.121384	2.07181	0.0382829	0.458812	0.779115	Not DE	FBgn0086346	ALiX	NA
438.368	-0.255843	0.123574	-2.07035	0.0384195	0.460012	0.776502	Not DE	FBgn0027057	CSN1b	NA
19.4135	1.12619	0.544252	2.06924	0.0385234	0.460819	0.77475	Not DE	FBgn0039848	lox	NA
119.022	-0.476568	0.230364	-2.06876	0.0385687	0.460923	0.774524	Not DE	FBgn0050438	CG30438	1
44.6968	-0.558431	0.270009	-2.0682	0.0386215	0.461118	0.774102	Not DE	FBgn0035691	CG7386	NA
786.952	-0.238151	0.115212	-2.06708	0.0387268	0.461137	0.774059	Not DE	FBgn0037758	CG9467	NA
767.765	0.172593	0.0835104	2.06672	0.0387603	0.461137	0.774059	Not DE	FBgn0025571	SF1	NA
206.835	0.316368	0.153147	2.06579	0.0388485	0.461137	0.774059	Not DE	FBgn0039861	pasha	2
575.087	-0.403832	0.195498	-2.06565	0.0388613	0.461137	0.774059	Not DE	FBgn0026593	CG5707	NA
5.8402	-3.08811	1.494	-2.06702	0.0387327	0.461137	0.774059	Not DE	FBgn0262291	mir-956	NA
138.722	0.394083	0.190796	2.06546	0.0388792	0.461137	0.774059	Not DE	FBgn0033321	CG8738	NA
77.6889	-0.474292	0.229566	-2.06604	0.0388249	0.461137	0.774059	Not DE	FBgn0033985	CG10257	1
189.416	0.465232	0.225369	2.06431	0.0389885	0.461337	0.773625	Not DE	FBgn0037801	CG3999	NA
231.523	-0.279738	0.135524	-2.06413	0.0390058	0.461337	0.773625	Not DE	FBgn0039710	dgt1	NA
235.167	0.411009	0.199118	2.06415	0.0390033	0.461337	0.773625	Not DE	FBgn0040383	CG5254	NA
105.977	-0.432378	0.209524	-2.06362	0.0390533	0.461466	0.773346	Not DE	FBgn0037317	CG14667	NA
152.364	-0.384931	0.186661	-2.06219	0.0391894	0.46264	0.770805	Not DE	FBgn0039770	CG15537	NA
256.405	0.347432	0.16854	2.06142	0.0392626	0.462978	0.770075	Not DE	FBgn0041164	armi	NA
822.523	0.245053	0.118893	2.06112	0.0392915	0.462978	0.770075	Not DE	FBgn0032515	loqs	NA
18.3659	-0.758624	0.368222	-2.06024	0.0393758	0.463258	0.769472	Not DE	FBgn0266805	CR45267	NA
59.1993	0.490872	0.238275	2.0601	0.0393887	0.463258	0.769472	Not DE	FBgn0032252	loh	NA
72.2634	0.438381	0.212846	2.05962	0.0394351	0.463372	0.769225	Not DE	FBgn0034045	CG8249	NA
329.264	-1.22308	0.595055	-2.05541	0.0398396	0.465953	0.763671	Not DE	FBgn0036876	CG9451	NA
94.4648	0.479983	0.233515	2.05547	0.0398334	0.465953	0.763671	Not DE	FBgn0040491	Buffy	NA
186.416	1.00406	0.488446	2.05563	0.0398181	0.465953	0.763671	Not DE	FBgn0040732	CG16926	NA
8.79287	1.16336	0.565946	2.05561	0.0398203	0.465953	0.763671	Not DE	FBgn0029879	APC7	NA
11.4803	-1.1153	0.542228	-2.05688	0.0396981	0.465953	0.763671	Not DE	FBgn0051627	CG31627	NA
261.907	0.680934	0.331452	2.05439	0.0399376	0.4665	0.762497	Not DE	FBgn0038147	CCHa2	NA
1835.54	0.169159	0.0823495	2.05416	0.0399604	0.4665	0.762497	Not DE	FBgn0264693	ens	1
98.2923	0.635567	0.309501	2.05352	0.040022	0.466788	0.761881	Not DE	FBgn0050104	NT5E-2	NA
3.4039	-2.84728	1.38685	-2.05306	0.0400671	0.466882	0.761679	Not DE	FBgn0053966	CG33966	NA
44.953	0.655796	0.319561	2.05218	0.0401525	0.467033	0.761356	Not DE	FBgn0050101	CG30101	NA
41.1493	-0.564875	0.275259	-2.05216	0.0401541	0.467033	0.761356	Not DE	FBgn0028897	CG4935	NA
3.74994	3.28959	1.60352	2.05148	0.0402203	0.467371	0.760631	Not DE	FBgn0022981	rpk	NA
464.159	0.387746	0.189134	2.05011	0.040354	0.468492	0.758236	Not DE	FBgn0031693	Cyp4ac1	NA
10.0933	-5.62834	2.74643	-2.04933	0.04043	0.468943	0.757273	Not DE	FBgn0031653	Jon25Biii	NA
2.58951	-2.04371	0.998119	-2.04756	0.0406032	0.470087	0.754837	Not DE	FBgn0260437	CR42532	NA
44.6401	0.632851	0.309065	2.04763	0.0405962	0.470087	0.754837	Not DE	FBgn0034974	CG16786	NA
51.5819	-3.36063	1.64196	-2.04671	0.0406862	0.470616	0.753712	Not DE	FBgn0259101	CG42249	NA
2466.11	-0.234442	0.114609	-2.04559	0.040797	0.471465	0.75191	Not DE	FBgn0032666	CG5758	3
6.70609	1.33257	0.651666	2.04486	0.0408682	0.471856	0.751082	Not DE	FBgn0085411	CG34382	NA
6.58894	1.692	0.827996	2.04348	0.0410046	0.472414	0.7499	Not DE	FBgn0037122	CG14570	NA
425.736	0.421748	0.20645	2.04286	0.0410664	0.472414	0.7499	Not DE	FBgn0260995	dpr21	1
1011.7	0.272431	0.133347	2.04303	0.0410494	0.472414	0.7499	Not DE	FBgn0033132	Tsp42Ej	1
180.576	0.368396	0.180262	2.04367	0.0409858	0.472414	0.7499	Not DE	FBgn0025814	Mgstl	NA
4.27459	1.62243	0.79438	2.04239	0.0411131	0.47252	0.749675	Not DE	FBgn0037772	Spn85F	NA
1974.18	0.447084	0.218992	2.04156	0.0411955	0.473035	0.748586	Not DE	FBgn0052529	Hers	NA
312.758	0.608303	0.298222	2.03977	0.0413734	0.474371	0.745765	Not DE	FBgn0034329	IM1	NA
1146.08	0.204471	0.100249	2.03963	0.0413871	0.474371	0.745765	Not DE	FBgn0030089	AP-1gamma	2
461.919	-0.59219	0.290464	-2.03877	0.0414731	0.474925	0.744599	Not DE	FBgn0040985	CG6115	NA
203.477	0.330085	0.162043	2.03703	0.0416473	0.476488	0.741313	Not DE	FBgn0014340	mof	NA
157.667	0.470241	0.231078	2.03499	0.0418521	0.477963	0.738221	Not DE	FBgn0037164	CG11438	NA
50.593	0.492736	0.242105	2.03521	0.0418295	0.477963	0.738221	Not DE	FBgn0266690	CR45180	1
527.16	0.242862	0.119465	2.03291	0.0420612	0.479482	0.735049	Not DE	FBgn0265595	CG44422	2
69.7901	0.505634	0.248704	2.03307	0.042045	0.479482	0.735049	Not DE	FBgn0032168	CG13126	NA
844.836	0.599402	0.294908	2.0325	0.0421026	0.479521	0.734969	Not DE	FBgn0004397	Vinc	NA
619.695	-0.331978	0.163365	-2.03213	0.0421409	0.479524	0.734962	Not DE	FBgn0263131	CG43373	NA
81.9932	-0.413513	0.203565	-2.03136	0.0422189	0.479546	0.734916	Not DE	FBgn0052281	CG32281	NA
562.29	0.229915	0.113166	2.03166	0.0421877	0.479546	0.734916	Not DE	FBgn0035696	Best2	1
1683.92	-0.248233	0.122261	-2.03034	0.0423217	0.479849	0.734284	Not DE	FBgn0037363	Atg17	3
16.2969	-0.873016	0.429912	-2.03069	0.0422869	0.479849	0.734284	Not DE	FBgn0259683	Ir40a	NA
21.9354	-1.79137	0.882633	-2.02958	0.0423997	0.480301	0.733342	Not DE	FBgn0052483	CG32483	NA
30.4891	-0.942429	0.464534	-2.02876	0.0424824	0.480807	0.73229	Not DE	FBgn0030774	spheroide	NA
465.071	-0.214402	0.10583	-2.02592	0.0427732	0.483663	0.726366	Not DE	FBgn0030508	CG15760	NA
1191.04	0.410677	0.202837	2.02467	0.0429016	0.483704	0.726282	Not DE	FBgn0026576	CG5991	NA
686.438	-0.470721	0.232525	-2.02439	0.0429303	0.483704	0.726282	Not DE	FBgn0001168	h	2
2088.16	-0.182326	0.0900226	-2.02534	0.0428329	0.483704	0.726282	Not DE	FBgn0000721	for	4
5.73359	2.60053	1.28429	2.02488	0.0428802	0.483704	0.726282	Not DE	FBgn0040496	CG17104	NA
451.23	-0.269549	0.133236	-2.02309	0.0430638	0.484775	0.724069	Not DE	FBgn0039776	PH4alphaEFB	1
1213.63	-0.135799	0.0671701	-2.02172	0.0432052	0.485933	0.721684	Not DE	FBgn0262081	Csk	5
891.574	-0.460593	0.228181	-2.01854	0.0435347	0.488333	0.716759	Not DE	FBgn0013812	Dhc93AB	NA
885.491	-0.274342	0.135879	-2.01901	0.0434864	0.488333	0.716759	Not DE	FBgn0004914	Hnf4	8
81.1188	0.445704	0.220771	2.01885	0.0435029	0.488333	0.716759	Not DE	FBgn0032149	CG4036	NA
11.1622	-2.41889	1.19906	-2.01733	0.0436611	0.489048	0.715295	Not DE	FBgn0037562	CG11671	NA
5.36426	-1.42055	0.704226	-2.01719	0.043676	0.489048	0.715295	Not DE	FBgn0262516	Trpml	NA
33.6379	-2.29092	1.13601	-2.01663	0.0437341	0.489263	0.714855	Not DE	FBgn0054026	CG34026	NA
399.102	-0.226335	0.112262	-2.01612	0.0437875	0.489426	0.714521	Not DE	FBgn0040259	Ugt86Da	NA
94.8467	-0.486882	0.241722	-2.01423	0.0439856	0.491137	0.711031	Not DE	FBgn0265193	Atf-2	NA
5.0323	-1.50609	0.74784	-2.01391	0.0440185	0.491137	0.711031	Not DE	FBgn0032082	CG18088	NA
49.9645	-0.55043	0.273604	-2.01177	0.0442438	0.492779	0.707695	Not DE	FBgn0010223	Galphaf	1
73.2105	0.472532	0.234842	2.01213	0.0442062	0.492779	0.707695	Not DE	FBgn0016080	xmas-1	NA
3.11342	-2.02116	1.00595	-2.00921	0.0445154	0.494058	0.705102	Not DE	FBgn0035669	CG6592	NA
138.8	-0.567632	0.282467	-2.00955	0.0444788	0.494058	0.705102	Not DE	FBgn0037203	slif	NA
4.44342	1.48216	0.737573	2.0095	0.0444838	0.494058	0.705102	Not DE	FBgn0026389	Or43a	NA
154.707	0.546986	0.272165	2.00976	0.044457	0.494058	0.705102	Not DE	FBgn0000426	SmF	NA
24.3721	1.39628	0.69538	2.00794	0.0446501	0.494248	0.704718	Not DE	FBgn0085804	CR41571	NA
57.1417	0.472654	0.235381	2.00804	0.0446391	0.494248	0.704718	Not DE	FBgn0051028	CG31028	NA
453.584	-0.260619	0.129788	-2.00804	0.0446393	0.494248	0.704718	Not DE	FBgn0267384	Ubc7	NA
5.69041	-1.39944	0.697317	-2.0069	0.0447604	0.495034	0.703128	Not DE	FBgn0041625	Or65a	NA
106.021	-0.379736	0.189355	-2.00542	0.0449181	0.496203	0.70077	Not DE	FBgn0037838	CG4089	NA
3.52899	-1.79618	0.895775	-2.00517	0.0449448	0.496203	0.70077	Not DE	FBgn0051823	CG31823	NA
80.8726	0.515682	0.257271	2.00443	0.0450238	0.49664	0.699889	Not DE	FBgn0039051	CG17109	NA
732.737	0.32266	0.161142	2.00233	0.0452493	0.496954	0.699257	Not DE	FBgn0011281	Obp83a	NA
110.089	-0.576688	0.287912	-2.003	0.0451774	0.496954	0.699257	Not DE	FBgn0036622	CG4753	NA
22.0807	0.687683	0.343391	2.00263	0.0452175	0.496954	0.699257	Not DE	FBgn0030359	CG18130	NA
57.3842	-0.619041	0.30911	-2.00265	0.0452145	0.496954	0.699257	Not DE	FBgn0028658	Adat1	NA
5.60976	-1.47595	0.73672	-2.00341	0.0451329	0.496954	0.699257	Not DE	FBgn0028946	Or35a	NA
88.4444	0.788832	0.394265	2.00076	0.0454177	0.497239	0.698685	Not DE	FBgn0035099	CG6845	NA
76.5647	-0.592849	0.296196	-2.00154	0.0453339	0.497239	0.698685	Not DE	FBgn0036094	CG14153	NA
43.334	0.808842	0.404295	2.00062	0.045433	0.497239	0.698685	Not DE	FBgn0034219	mthl4	NA
28.7885	0.558289	0.279023	2.00087	0.0454061	0.497239	0.698685	Not DE	FBgn0261705	CG42741	NA
1619.74	0.434025	0.217008	2.00005	0.0454951	0.497487	0.698186	Not DE	FBgn0042134	Capr	NA
29.2612	-0.648217	0.324449	-1.9979	0.0457277	0.498106	0.696943	Not DE	FBgn0040257	Ugt86Dc	NA
333.791	0.261455	0.130887	1.99757	0.0457638	0.498106	0.696943	Not DE	FBgn0035132	mthl10	NA
6.57325	-1.26405	0.63304	-1.9968	0.0458473	0.498106	0.696943	Not DE	FBgn0035143	Ppm1	NA
6.14141	1.22227	0.612403	1.99586	0.0459496	0.498106	0.696943	Not DE	FBgn0267966	CR46246	NA
966.819	0.45395	0.22729	1.99723	0.0458006	0.498106	0.696943	Not DE	FBgn0086254	CG6084	NA
5121.14	0.360463	0.1805	1.99703	0.0458218	0.498106	0.696943	Not DE	FBgn0003250	Rh4	NA
869.11	0.268279	0.134438	1.99555	0.0459825	0.498106	0.696943	Not DE	FBgn0264078	Flo2	2
111.374	-0.357005	0.178936	-1.99516	0.0460258	0.498106	0.696943	Not DE	FBgn0031264	CG11835	NA
8.79529	-1.04928	0.525704	-1.99594	0.0459399	0.498106	0.696943	Not DE	FBgn0031531	CG8840	NA
582.007	-0.289804	0.145253	-1.99518	0.0460237	0.498106	0.696943	Not DE	FBgn0027550	CG6495	NA
18.9696	-1.68255	0.842261	-1.99765	0.0457541	0.498106	0.696943	Not DE	FBgn0028518	CG18480	NA
13.172	1.00572	0.503836	1.99612	0.0459212	0.498106	0.696943	Not DE	FBgn0259151	CG42266	NA
582.477	0.476122	0.238687	1.99476	0.0460695	0.498151	0.696853	Not DE	FBgn0010226	GstS1	NA
362.134	-0.247485	0.124242	-1.99196	0.046375	0.501025	0.6911	Not DE	FBgn0038473	Ns1	NA
1920.24	0.293109	0.147181	1.99148	0.0464281	0.50117	0.690811	Not DE	FBgn0087005	rtp	NA
314.405	0.307898	0.15482	1.98874	0.0467296	0.501418	0.690314	Not DE	FBgn0027053	CSN5	NA
4.51525	-2.58717	1.30047	-1.98941	0.0466564	0.501418	0.690314	Not DE	FBgn0004428	LysE	NA
33.3335	-3.8028	1.91147	-1.98947	0.0466496	0.501418	0.690314	Not DE	FBgn0259748	CG42397	NA
6.6886	-2.43213	1.22246	-1.98954	0.0466419	0.501418	0.690314	Not DE	FBgn0036467	CG12310	NA
1092.1	-0.193031	0.097	-1.99002	0.0465892	0.501418	0.690314	Not DE	FBgn0033192	Corin	NA
29.5347	-1.08571	0.545908	-1.98882	0.0467208	0.501418	0.690314	Not DE	FBgn0030775	CG9673	NA
45.7772	1.49762	0.752702	1.98966	0.0466289	0.501418	0.690314	Not DE	FBgn0032109	CG17005	NA
2.03305	-2.44539	1.23197	-1.98494	0.047151	0.50551	0.682187	Not DE	FBgn0052279	Drsl2	NA
30.5962	-0.556139	0.280268	-1.98431	0.047221	0.50583	0.681554	Not DE	FBgn0003117	pnr	NA
164.792	-0.304492	0.153638	-1.98188	0.0474926	0.507484	0.678289	Not DE	FBgn0002906	Blm	NA
2.24628	4.81653	2.43062	1.9816	0.0475237	0.507484	0.678289	Not DE	FBgn0036783	CheA75a	NA
171.217	0.296752	0.149799	1.98101	0.0475906	0.507484	0.678289	Not DE	FBgn0030026	sni	NA
5.75158	1.31909	0.665817	1.98117	0.0475727	0.507484	0.678289	Not DE	FBgn0283559	mir-9377	NA
543.863	0.2633	0.132952	1.98041	0.0476572	0.507484	0.678289	Not DE	FBgn0004066	Prosalpha4	2
6.5678	-1.72197	0.869351	-1.98076	0.0476183	0.507484	0.678289	Not DE	FBgn0040096	lectin-33A	NA
150.077	-0.43645	0.220239	-1.98171	0.0475119	0.507484	0.678289	Not DE	FBgn0032701	CG10341	NA
1541.99	-0.195033	0.098528	-1.97947	0.0477633	0.50783	0.677609	Not DE	FBgn0262473	Tl	1
579.272	-0.263257	0.132998	-1.97941	0.0477702	0.50783	0.677609	Not DE	FBgn0026630	nes	NA
19.8828	-0.716224	0.361932	-1.97889	0.0478286	0.508023	0.677228	Not DE	FBgn0028942	CG16852	NA
49.8639	0.74139	0.374799	1.9781	0.0479176	0.508539	0.676213	Not DE	FBgn0040256	Ugt86Dd	NA
1242.05	-0.18618	0.0941561	-1.97736	0.0480011	0.508998	0.675312	Not DE	FBgn0036741	CG7510	4
39.7353	-1.01319	0.512663	-1.97632	0.0481185	0.509813	0.673711	Not DE	FBgn0053533	lectin-37Db	NA
1337.79	0.194444	0.0984065	1.97593	0.0481627	0.509853	0.673632	Not DE	FBgn0259170	alpha-Man-Ia	9
467.625	-0.661755	0.335227	-1.97405	0.0483764	0.511686	0.670045	Not DE	FBgn0038652	CG7720	5
269.122	0.324749	0.164609	1.97286	0.0485118	0.511829	0.669764	Not DE	FBgn0033799	GLaz	1
1.98017	4.43744	2.24914	1.97295	0.0485012	0.511829	0.669764	Not DE	FBgn0029948	CheA7a	NA
378.538	0.237685	0.120474	1.97291	0.048506	0.511829	0.669764	Not DE	FBgn0032752	CG10702	3
30.7557	0.680032	0.344809	1.9722	0.048587	0.512195	0.669049	Not DE	FBgn0031422	PIG-Wa	NA
9.20072	-1.76104	0.893965	-1.96993	0.0488469	0.51279	0.667888	Not DE	FBgn0266406	CR45046	NA
1262.67	0.15308	0.0776799	1.97065	0.0487639	0.51279	0.667888	Not DE	FBgn0001139	gro	3
592.746	0.383484	0.194664	1.96998	0.0488407	0.51279	0.667888	Not DE	FBgn0030093	Bap111	NA
62.3499	0.496806	0.252106	1.97062	0.0487671	0.51279	0.667888	Not DE	FBgn0032538	CG16885	NA
5.89516	1.36847	0.694371	1.97081	0.0487457	0.51279	0.667888	Not DE	FBgn0265366	CR44307	NA
3.91045	-1.55523	0.7899	-1.9689	0.0489651	0.513604	0.666303	Not DE	FBgn0026390	Or33c	NA
389.226	-0.397581	0.202139	-1.96687	0.0491983	0.513913	0.665702	Not DE	FBgn0037551	Gie	NA
1836.44	0.235266	0.119602	1.96707	0.0491756	0.513913	0.665702	Not DE	FBgn0001208	Hn	NA
441.903	0.216304	0.109909	1.96802	0.0490654	0.513913	0.665702	Not DE	FBgn0264000	GluRIB	3
15.1341	1.29201	0.656861	1.96694	0.04919	0.513913	0.665702	Not DE	FBgn0029970	Nek2	NA
45.8891	0.457737	0.232618	1.96777	0.0490949	0.513913	0.665702	Not DE	FBgn0032707	CG10348	1
4641.98	-0.661574	0.336431	-1.96645	0.0492467	0.513992	0.665548	Not DE	FBgn0026375	RhoGAPp190	NA
278.97	0.299363	0.152268	1.96603	0.0492946	0.514067	0.665403	Not DE	FBgn0004367	mei-41	NA
81.38	0.587167	0.298802	1.96507	0.0494061	0.514804	0.66397	Not DE	FBgn0039296	CG10420	NA
2958.53	-0.319248	0.162519	-1.96437	0.0494869	0.51522	0.663162	Not DE	FBgn0031645	CG3036	1
3937.1	-0.350144	0.178453	-1.96211	0.0497496	0.51735	0.659035	Not DE	FBgn0036007	path	NA
1241.3	0.251906	0.128399	1.9619	0.0497736	0.51735	0.659035	Not DE	FBgn0000536	eas	2
60.6124	-0.705297	0.359691	-1.96084	0.0498976	0.517785	0.658195	Not DE	FBgn0046258	CG12880	NA
171.473	-0.358475	0.182797	-1.96106	0.0498724	0.517785	0.658195	Not DE	FBgn0001319	kn	NA
94.7898	0.426838	0.217848	1.95934	0.050073	0.518751	0.656331	Not DE	FBgn0039558	BCAS2	NA
501.825	-0.299924	0.153059	-1.95954	0.0500496	0.518751	0.656331	Not DE	FBgn0016984	sktl	NA
954.957	-0.174419	0.0890558	-1.95854	0.050167	0.519205	0.655456	Not DE	FBgn0039187	CG6454	NA
631.853	-0.259079	0.132301	-1.95826	0.0501992	0.519205	0.655456	Not DE	FBgn0031304	CG4552	NA
5.0856	-1.57778	0.806565	-1.95618	0.0504442	0.521311	0.651408	Not DE	FBgn0002869	MtnB	NA
496.158	0.251022	0.128354	1.95571	0.0504996	0.521457	0.651128	Not DE	FBgn0031275	GABA-B-R3	1
646.734	0.246935	0.126374	1.954	0.0507015	0.523042	0.648094	Not DE	FBgn0040397	CG3655	3
10.9568	1.44612	0.740195	1.95371	0.0507361	0.523042	0.648094	Not DE	FBgn0052639	CG32639	NA
319.551	-0.578643	0.296302	-1.95288	0.0508336	0.523619	0.646991	Not DE	FBgn0033000	CG14464	NA
22.9159	-0.827454	0.424064	-1.95125	0.0510277	0.525189	0.643996	Not DE	FBgn0262904	CR43259	NA
758.155	0.291602	0.149475	1.95084	0.0510765	0.525263	0.643856	Not DE	FBgn0261461	RhoGAP18B	1
695.352	-0.266977	0.136895	-1.95023	0.0511485	0.525574	0.643264	Not DE	FBgn0050020	CG30020	NA
825.509	-0.207556	0.106475	-1.94934	0.0512552	0.525824	0.64279	Not DE	FBgn0038803	CG5191	2
30.1846	2.93055	1.50384	1.94871	0.0513302	0.525824	0.64279	Not DE	FBgn0004185	snRNA:U1:95Ca	NA
1098.55	0.197883	0.101527	1.94908	0.0512864	0.525824	0.64279	Not DE	FBgn0027598	cindr	1
48.3826	-1.31232	0.673458	-1.94863	0.0513395	0.525824	0.64279	Not DE	FBgn0046302	CG10650	NA
398.564	0.237095	0.121699	1.9482	0.0513906	0.525919	0.642608	Not DE	FBgn0030873	CG15814	NA
2.28587	4.90946	2.52096	1.94746	0.0514795	0.526006	0.642442	Not DE	FBgn0004782	Ccp84Ab	NA
124.49	0.56951	0.292441	1.94744	0.0514825	0.526006	0.642442	Not DE	FBgn0086782	amn	NA
353.996	0.325926	0.167437	1.94656	0.0515871	0.526648	0.641222	Not DE	FBgn0003866	tsh	NA
174.974	0.521016	0.267728	1.94606	0.0516474	0.526837	0.640864	Not DE	FBgn0024997	CG2681	NA
296.803	-0.427937	0.219966	-1.94547	0.051719	0.526911	0.640724	Not DE	FBgn0051453	pch2	NA
439.165	-0.266978	0.137242	-1.94531	0.0517382	0.526911	0.640724	Not DE	FBgn0038478	cal1	NA
2.77497	-1.8342	0.943934	-1.94314	0.0519989	0.527012	0.640533	Not DE	FBgn0039180	CG5715	NA
1134.9	0.261307	0.134394	1.94433	0.0518559	0.527012	0.640533	Not DE	FBgn0266580	Gp210	NA
547.957	0.232369	0.119529	1.94403	0.0518913	0.527012	0.640533	Not DE	FBgn0030679	CG8206	NA
329.124	-0.331731	0.17069	-1.94347	0.0519599	0.527012	0.640533	Not DE	FBgn0032258	CG7456	NA
274.565	-0.264797	0.136225	-1.94382	0.0519166	0.527012	0.640533	Not DE	FBgn0023096	btv	NA
986.5	-0.45016	0.231609	-1.94362	0.0519412	0.527012	0.640533	Not DE	FBgn0032836	CG10680	NA
5.44911	3.1128	1.60274	1.94217	0.0521161	0.527352	0.639887	Not DE	FBgn0034052	CG8299	NA
116.998	-0.394883	0.20331	-1.94227	0.0521042	0.527352	0.639887	Not DE	FBgn0030391	Rab40	NA
28.3126	0.739245	0.38077	1.94145	0.0522039	0.527816	0.639008	Not DE	FBgn0032598	ChLD3	NA
876.863	0.432302	0.222747	1.94078	0.0522851	0.52798	0.638697	Not DE	FBgn0027552	CG10863	NA
57.3671	0.621557	0.320287	1.94062	0.0523038	0.52798	0.638697	Not DE	FBgn0035675	CG6610	NA
8.58765	1.42614	0.735867	1.93805	0.0526175	0.529866	0.635131	Not DE	FBgn0038095	Cyp304a1	NA
10.7999	1.15836	0.597906	1.93736	0.0527008	0.529866	0.635131	Not DE	FBgn0283494	Adk2	NA
54.8204	-2.67335	1.37923	-1.93829	0.0525876	0.529866	0.635131	Not DE	FBgn0030665	CG15646	NA
1141.48	0.233613	0.120507	1.93859	0.0525509	0.529866	0.635131	Not DE	FBgn0003969	vap	1
988.513	-0.283525	0.14634	-1.93744	0.052691	0.529866	0.635131	Not DE	FBgn0031800	CG9497	NA
1028.58	0.420234	0.216974	1.93679	0.0527712	0.530151	0.634594	Not DE	FBgn0053556	form3	3
141.874	0.35199	0.181781	1.93634	0.0528265	0.530284	0.634343	Not DE	FBgn0016131	Cdk4	NA
12.3938	-1.32735	0.685641	-1.93592	0.0528775	0.530373	0.634174	Not DE	FBgn0033724	CG8501	NA
132.922	-0.41729	0.215593	-1.93555	0.0529228	0.530406	0.634113	Not DE	FBgn0034459	CG16716	NA
253.884	-0.292147	0.151012	-1.9346	0.0530398	0.531156	0.632699	Not DE	FBgn0033357	Tom7	NA
474.173	0.359589	0.185909	1.93423	0.0530853	0.53119	0.632636	Not DE	FBgn0001187	Hex-C	NA
307.163	-0.24586	0.127255	-1.93202	0.0533571	0.533063	0.629115	Not DE	FBgn0039290	CG13654	NA
6.67617	-2.63159	1.36199	-1.93217	0.0533387	0.533063	0.629115	Not DE	FBgn0002569	Mal-A2	NA
99.2858	-0.428792	0.222167	-1.93004	0.0536014	0.53508	0.625338	Not DE	FBgn0033842	cbc	NA
19.5407	-1.02839	0.5337	-1.92692	0.0539902	0.537861	0.620154	Not DE	FBgn0082997	snoRNA:Psi28S-1232	NA
390.418	0.283536	0.147106	1.92742	0.0539268	0.537861	0.620154	Not DE	FBgn0030603	CG5541	NA
752.808	0.674927	0.350289	1.92677	0.054008	0.537861	0.620154	Not DE	FBgn0022710	Ac13E	1
16.6555	0.706834	0.366982	1.92607	0.0540954	0.538076	0.619756	Not DE	FBgn0267820	CR46145	NA
76.227	0.422922	0.219595	1.92592	0.0541149	0.538076	0.619756	Not DE	FBgn0034849	CG3500	NA
184.102	-1.04457	0.54278	-1.92449	0.0542933	0.539425	0.617251	Not DE	FBgn0004878	cas	NA
148.78	0.395054	0.20536	1.92372	0.0543901	0.539791	0.616573	Not DE	FBgn0261436	DhpD	NA
275.161	0.481471	0.250353	1.92317	0.0544586	0.539791	0.616573	Not DE	FBgn0030065	CG12075	NA
81.464	0.436648	0.227025	1.92335	0.0544363	0.539791	0.616573	Not DE	FBgn0032234	gny	NA
88.1388	0.457853	0.238715	1.91799	0.0551123	0.542025	0.612444	Not DE	FBgn0033453	CG1667	NA
115.771	0.394791	0.205779	1.91852	0.0550449	0.542025	0.612444	Not DE	FBgn0033730	Cpr49Ag	NA
684.243	0.397627	0.207243	1.91865	0.0550284	0.542025	0.612444	Not DE	FBgn0050460	CG30460	6
15.7781	-0.849148	0.442523	-1.91888	0.0549997	0.542025	0.612444	Not DE	FBgn0265541	CR44391	NA
390.183	-0.215183	0.112074	-1.92001	0.0548566	0.542025	0.612444	Not DE	FBgn0052815	CG32815	NA
1447.64	0.13469	0.0701415	1.92027	0.0548243	0.542025	0.612444	Not DE	FBgn0030276	Dlic	NA
178.334	0.276076	0.143826	1.91951	0.0549194	0.542025	0.612444	Not DE	FBgn0030552	mRpL38	NA
75.1913	-0.819816	0.427089	-1.91955	0.0549153	0.542025	0.612444	Not DE	FBgn0030747	CG4301	NA
149.81	0.316856	0.165162	1.91846	0.0550532	0.542025	0.612444	Not DE	FBgn0030817	CG4991	1
185.152	-3.50371	1.82678	-1.91798	0.0551139	0.542025	0.612444	Not DE	FBgn0031654	Jon25Bii	NA
188.734	-0.259238	0.135226	-1.91707	0.0552293	0.542314	0.611911	Not DE	FBgn0039232	sosie	1
305.059	-0.295214	0.153985	-1.91716	0.0552182	0.542314	0.611911	Not DE	FBgn0015321	Ubc4	NA
420.061	0.241198	0.125905	1.91571	0.0554017	0.543161	0.61035	Not DE	FBgn0267253	CG32700	1
46.6819	-0.447515	0.23359	-1.91581	0.0553893	0.543161	0.61035	Not DE	FBgn0265823	CR44612	NA
454.406	-0.355571	0.185811	-1.91362	0.0556688	0.545355	0.606318	Not DE	FBgn0032775	CG17544	NA
792.016	-0.180555	0.0943832	-1.913	0.0557477	0.545705	0.605678	Not DE	FBgn0033897	Rcd1	NA
527.224	0.572217	0.299212	1.91241	0.0558232	0.546019	0.605101	Not DE	FBgn0003068	per	NA
10.0329	1.13118	0.591658	1.91188	0.0558921	0.546089	0.604973	Not DE	FBgn0267687	CR46023	NA
699.379	-0.216796	0.11346	-1.91077	0.0560341	0.546089	0.604973	Not DE	FBgn0261872	scaf6	NA
132	0.586018	0.306611	1.91128	0.0559692	0.546089	0.604973	Not DE	FBgn0034903	sona	NA
14.6268	2.42812	1.27082	1.91067	0.0560469	0.546089	0.604973	Not DE	FBgn0265912	CR44701	NA
23.1549	-4.53957	2.37525	-1.91119	0.0559797	0.546089	0.604973	Not DE	FBgn0028950	CG15255	NA
3059.75	-0.427389	0.223734	-1.91025	0.0561007	0.546191	0.604786	Not DE	FBgn0036837	CG18135	2
92.7022	-0.516529	0.270448	-1.9099	0.0561459	0.54621	0.604752	Not DE	FBgn0036382	CG13737	NA
3.3111	-1.86956	0.979096	-1.90948	0.0562003	0.546317	0.604556	Not DE	FBgn0032104	aust	NA
132.249	-0.552361	0.289503	-1.90796	0.0563958	0.54746	0.602467	Not DE	FBgn0003257	r-l	NA
6066.55	0.334341	0.175241	1.9079	0.0564047	0.54746	0.602467	Not DE	FBgn0266696	Svil	1
38.4335	-0.580524	0.304512	-1.90641	0.0565972	0.547644	0.602131	Not DE	FBgn0085322	CG34293	NA
24.1966	-2.68674	1.40886	-1.90702	0.0565175	0.547644	0.602131	Not DE	FBgn0035430	CG12009	NA
1658.33	-0.181233	0.0950472	-1.90677	0.0565508	0.547644	0.602131	Not DE	FBgn0086784	stmA	2
823.655	0.493502	0.258865	1.90641	0.0565974	0.547644	0.602131	Not DE	FBgn0025583	IM2	NA
21.6718	0.855682	0.44934	1.90431	0.0568699	0.549687	0.598406	Not DE	FBgn0000576	ems	NA
46.8583	-0.504703	0.26506	-1.90411	0.0568958	0.549687	0.598406	Not DE	FBgn0036750	CG6034	NA
30.585	-0.569922	0.299546	-1.90261	0.0570908	0.550808	0.596368	Not DE	FBgn0035934	TrpA1	NA
615.246	0.373118	0.196115	1.90255	0.0570992	0.550808	0.596368	Not DE	FBgn0031459	CG2862	NA
5.74719	-1.25799	0.661518	-1.90167	0.0572146	0.551079	0.595877	Not DE	FBgn0033041	Or42a	NA
9.49798	1.026	0.539513	1.90171	0.0572095	0.551079	0.595877	Not DE	FBgn0265525	CR44375	NA
206.333	0.901789	0.474499	1.90051	0.0573664	0.551697	0.594756	Not DE	FBgn0031307	MFS3	NA
692.634	0.299312	0.15748	1.90063	0.0573502	0.551697	0.594756	Not DE	FBgn0266369	Mtp	NA
675.497	0.241243	0.126972	1.89997	0.057437	0.551955	0.594288	Not DE	FBgn0010213	Sod2	NA
18.2175	-0.764506	0.402618	-1.89883	0.0575862	0.552342	0.593587	Not DE	FBgn0037898	CG18643	NA
87.3553	0.373529	0.196732	1.89866	0.0576087	0.552342	0.593587	Not DE	FBgn0030678	CG11679	NA
24.5033	-0.734586	0.386817	-1.89905	0.0575576	0.552342	0.593587	Not DE	FBgn0051773	CG31773	NA
190.725	0.410558	0.216324	1.89788	0.0577115	0.552724	0.592897	Not DE	FBgn0037370	CG1236	NA
244.758	0.376505	0.198401	1.8977	0.0577361	0.552724	0.592897	Not DE	FBgn0259678	sqa	2
588.146	-0.191621	0.101078	-1.89577	0.0579903	0.554736	0.589263	Not DE	FBgn0039075	CG4393	NA
94.2077	1.19637	0.631327	1.89501	0.0580911	0.554858	0.589043	Not DE	FBgn0001227	Hsp67Ba	NA
49.2362	0.539232	0.284548	1.89505	0.058086	0.554858	0.589043	Not DE	FBgn0050263	stum	NA
22.3478	1.30632	0.689722	1.89398	0.0582275	0.554944	0.588888	Not DE	FBgn0026563	CG1979	NA
22.2188	0.887239	0.468381	1.89427	0.0581893	0.554944	0.588888	Not DE	FBgn0037879	scpr-C	NA
27.9918	-0.604734	0.319298	-1.89395	0.0582321	0.554944	0.588888	Not DE	FBgn0032188	CG13137	NA
434.314	0.245887	0.129871	1.89332	0.0583149	0.555313	0.588224	Not DE	FBgn0003285	rst	NA
82.8858	-0.411091	0.217213	-1.89257	0.0584146	0.555362	0.588134	Not DE	FBgn0036493	CG7255	NA
758.95	-0.197781	0.104519	-1.89229	0.0584523	0.555362	0.588134	Not DE	FBgn0051712	CG31712	1
57.1788	0.44354	0.234383	1.89237	0.058441	0.555362	0.588134	Not DE	FBgn0032247	CG5188	NA
393.368	0.337783	0.17861	1.89118	0.0586009	0.556356	0.586347	Not DE	FBgn0014411	Vps26	NA
746.853	-0.229764	0.121558	-1.89017	0.0587357	0.556796	0.585556	Not DE	FBgn0035236	CG12004	NA
173.239	-0.665831	0.352223	-1.89037	0.0587087	0.556796	0.585556	Not DE	FBgn0040299	Myo28B1	NA
258.44	0.339611	0.179858	1.88822	0.0589968	0.557264	0.584716	Not DE	FBgn0039022	CG4725	NA
5498.27	-0.350671	0.185809	-1.88726	0.0591252	0.557264	0.584716	Not DE	FBgn0003137	Ppn	1
400.019	0.473271	0.250916	1.88618	0.0592712	0.557264	0.584716	Not DE	FBgn0035574	RhoGEF64C	NA
371.523	0.261162	0.138345	1.88776	0.0590585	0.557264	0.584716	Not DE	FBgn0058160	CG40160	NA
11.6843	0.90292	0.478553	1.88677	0.0591912	0.557264	0.584716	Not DE	FBgn0265344	CR44298	NA
44.0542	-0.598786	0.317221	-1.8876	0.05908	0.557264	0.584716	Not DE	FBgn0086408	stl	NA
16.5734	-5.19799	2.75261	-1.88838	0.0589746	0.557264	0.584716	Not DE	FBgn0050272	MFS1	NA
2016.93	0.267241	0.14152	1.88836	0.058978	0.557264	0.584716	Not DE	FBgn0029761	SK	6
3.60227	-2.0377	1.08033	-1.8862	0.0592686	0.557264	0.584716	Not DE	FBgn0020508	Ag5r2	NA
365.976	-0.273556	0.144997	-1.88663	0.0592101	0.557264	0.584716	Not DE	FBgn0031109	Obp19a	NA
239.529	0.400949	0.212283	1.88875	0.0589258	0.557264	0.584716	Not DE	FBgn0031148	Cbs	NA
319.427	0.375762	0.199279	1.88561	0.0593474	0.557565	0.584176	Not DE	FBgn0029508	Tsp42Ea	NA
3544.46	-0.286779	0.152198	-1.88425	0.0595318	0.558881	0.581818	Not DE	FBgn0036106	CG6409	NA
696.131	0.178267	0.0947253	1.88194	0.0598445	0.559318	0.581037	Not DE	FBgn0086679	p	NA
419.905	0.410888	0.218252	1.88263	0.0597502	0.559318	0.581037	Not DE	FBgn0051313	CG31313	NA
5646.25	-0.249848	0.132737	-1.88227	0.0597989	0.559318	0.581037	Not DE	FBgn0263120	Acsl	1
234.674	-0.285494	0.151688	-1.88211	0.0598204	0.559318	0.581037	Not DE	FBgn0040465	Dlip3	NA
5.32161	-1.57006	0.834069	-1.88241	0.0597798	0.559318	0.581037	Not DE	FBgn0031976	CG7367	NA
18.8174	0.977402	0.519296	1.88217	0.0598135	0.559318	0.581037	Not DE	FBgn0051807	CG31807	NA
26.3637	0.85924	0.456875	1.88069	0.0600143	0.560281	0.579317	Not DE	FBgn0262366	CG43064	NA
457.712	0.347847	0.185113	1.87911	0.0602301	0.560281	0.579317	Not DE	FBgn0033054	CG14591	NA
2199.14	-0.261558	0.139187	-1.87918	0.0602202	0.560281	0.579317	Not DE	FBgn0042135	CG18812	6
161.714	0.413165	0.219786	1.87985	0.060128	0.560281	0.579317	Not DE	FBgn0030588	CG9521	NA
7.18298	-1.12612	0.598848	-1.88047	0.0600443	0.560281	0.579317	Not DE	FBgn0052551	CG32551	NA
115.443	0.596829	0.317649	1.8789	0.0602586	0.560281	0.579317	Not DE	FBgn0263457	CR43480	NA
2002.58	0.292065	0.155421	1.87919	0.0602191	0.560281	0.579317	Not DE	FBgn0001114	Glt	NA
446.931	0.231626	0.12352	1.87522	0.060763	0.561094	0.577868	Not DE	FBgn0017550	Rga	4
222.781	-0.308045	0.164141	-1.87671	0.0605575	0.561094	0.577868	Not DE	FBgn0037546	mAChR-B	1
385.866	-0.349825	0.186662	-1.87411	0.0609158	0.561094	0.577868	Not DE	FBgn0038397	CG10185	NA
2.28265	1.92968	1.02865	1.87594	0.0606639	0.561094	0.577868	Not DE	FBgn0041224	Gr97a	NA
13.3234	0.852289	0.453997	1.8773	0.0604772	0.561094	0.577868	Not DE	FBgn0036222	SdhAL	NA
166.891	0.366265	0.195505	1.87343	0.0610085	0.561094	0.577868	Not DE	FBgn0033442	CG1690	NA
351.214	-0.500396	0.266912	-1.87476	0.0608256	0.561094	0.577868	Not DE	FBgn0026403	Ndg	NA
41.114	1.07524	0.573326	1.87545	0.0607308	0.561094	0.577868	Not DE	FBgn0085256	CG34227	NA
36.3014	0.627317	0.334304	1.87649	0.0605885	0.561094	0.577868	Not DE	FBgn0033628	CG13203	NA
18.2117	-1.84772	0.986128	-1.87371	0.0609701	0.561094	0.577868	Not DE	FBgn0265185	CG44250	NA
4.06639	-1.68275	0.89647	-1.87708	0.060507	0.561094	0.577868	Not DE	FBgn0050145	Obp57e	NA
4.78693	1.47156	0.785288	1.87391	0.0609433	0.561094	0.577868	Not DE	FBgn0031431	CG3515	NA
2.73405	-2.64979	1.41443	-1.8734	0.0610136	0.561094	0.577868	Not DE	FBgn0031580	CG15423	NA
963.287	0.275384	0.146777	1.8762	0.0606271	0.561094	0.577868	Not DE	FBgn0003016	osp	5
1036.08	0.475613	0.253575	1.87563	0.0607059	0.561094	0.577868	Not DE	FBgn0032774	CG17549	1
263.853	0.292274	0.15606	1.87282	0.0610928	0.561412	0.5773	Not DE	FBgn0000490	dpp	NA
159.293	0.245978	0.13148	1.87083	0.061368	0.562461	0.575433	Not DE	FBgn0016650	Lgr1	NA
1373.99	-0.150416	0.0803732	-1.87147	0.0612793	0.562461	0.575433	Not DE	FBgn0259234	Camta	NA
5.16833	1.51526	0.809994	1.87071	0.0613854	0.562461	0.575433	Not DE	FBgn0029727	CG6978	NA
2.09264	-2.81031	1.50185	-1.87123	0.0613128	0.562461	0.575433	Not DE	FBgn0051668	CG31668	NA
174.659	0.575528	0.307779	1.86994	0.0614925	0.563034	0.574416	Not DE	FBgn0263132	Cht6	NA
91.512	0.397806	0.212798	1.8694	0.061567	0.563307	0.573931	Not DE	FBgn0036288	CG10660	2
9.82867	-1.65038	0.88375	-1.86747	0.0618354	0.565353	0.570306	Not DE	FBgn0036168	CG7512	NA
4.32553	1.76319	0.944531	1.86674	0.0619379	0.565879	0.569375	Not DE	FBgn0050288	CG30288	NA
69.1567	0.543746	0.291335	1.8664	0.0619861	0.565909	0.569322	Not DE	FBgn0264005	Hmx	NA
4.69432	-1.45435	0.779918	-1.86474	0.0622175	0.567313	0.566844	Not DE	FBgn0034279	CG18635	NA
3.72228	1.86072	0.997913	1.86461	0.0622358	0.567313	0.566844	Not DE	FBgn0267927	CR46208	NA
414.233	-0.396351	0.212596	-1.86433	0.0622749	0.567313	0.566844	Not DE	FBgn0004797	mdy	NA
484.898	0.318284	0.170872	1.86271	0.0625033	0.568983	0.563905	Not DE	FBgn0052068	Adi1	NA
63.7284	-0.397607	0.213521	-1.86214	0.062583	0.569298	0.563352	Not DE	FBgn0034484	CG11044	NA
590.568	0.469298	0.252281	1.86022	0.0628549	0.569716	0.562618	Not DE	FBgn0267431	Myo81F	NA
478.379	0.299397	0.16091	1.86065	0.0627936	0.569716	0.562618	Not DE	FBgn0035464	PIG-B	NA
33.6833	0.64618	0.347156	1.86135	0.0626942	0.569716	0.562618	Not DE	FBgn0033048	CG7881	NA
3.34226	-1.80803	0.971782	-1.86053	0.0628101	0.569716	0.562618	Not DE	FBgn0053919	CG33919	NA
7.68048	-1.96893	1.05805	-1.8609	0.0627587	0.569716	0.562618	Not DE	FBgn0033124	Tsp42Ec	NA
10.4752	1.07311	0.577019	1.85974	0.0629221	0.569915	0.562268	Not DE	FBgn0265578	CG44405	NA
43.1545	-1.48795	0.800418	-1.85896	0.0630323	0.570094	0.561953	Not DE	FBgn0259140	CG42255	NA
1243.15	0.18393	0.0989422	1.85897	0.0630318	0.570094	0.561953	Not DE	FBgn0032123	Oatp30B	NA
185.072	-2.2657	1.21968	-1.85761	0.0632243	0.571011	0.560346	Not DE	FBgn0034289	CG10910	NA
220.833	-0.233889	0.125887	-1.85792	0.0631797	0.571011	0.560346	Not DE	FBgn0030061	CG1785	NA
99.4359	-0.302527	0.162908	-1.85705	0.0633047	0.571329	0.559791	Not DE	FBgn0032256	RluA-2	1
2590.2	0.263983	0.142276	1.85544	0.063534	0.572592	0.557581	Not DE	FBgn0004623	Gbeta76C	1
10.172	-0.989648	0.533381	-1.85542	0.0635356	0.572592	0.557581	Not DE	FBgn0266869	CR45330	NA
127.442	-0.663926	0.35808	-1.85413	0.0637204	0.573519	0.555964	Not DE	FBgn0038665	euc	NA
1599.97	-0.38522	0.207791	-1.85388	0.063756	0.573519	0.555964	Not DE	FBgn0039620	wat	1
502.764	-0.394094	0.212593	-1.85375	0.0637749	0.573519	0.555964	Not DE	FBgn0032264	Lip4	NA
21.862	0.699272	0.377428	1.85273	0.063921	0.574014	0.555101	Not DE	FBgn0032377	CG14937	NA
8.7329	1.0467	0.564911	1.85286	0.0639023	0.574014	0.555101	Not DE	FBgn0263746	CR43671	NA
46.3486	0.50311	0.271975	1.84984	0.0643366	0.574133	0.554895	Not DE	FBgn0037225	TwdlG	NA
182.047	0.512166	0.276745	1.85068	0.0642154	0.574133	0.554895	Not DE	FBgn0037875	ZnT86D	NA
117.967	-2.69578	1.45656	-1.85078	0.0642009	0.574133	0.554895	Not DE	FBgn0053265	Muc68E	NA
41.1089	-0.763665	0.412719	-1.85033	0.0642662	0.574133	0.554895	Not DE	FBgn0037162	CG11449	NA
209.352	-0.401032	0.216765	-1.85008	0.0643025	0.574133	0.554895	Not DE	FBgn0263855	BubR1	NA
2859.63	-0.214187	0.115735	-1.85067	0.0642168	0.574133	0.554895	Not DE	FBgn0000043	Act42A	NA
205.1	0.316453	0.170918	1.85149	0.064099	0.574133	0.554895	Not DE	FBgn0261791	SNRPG	NA
54.5722	0.439551	0.237622	1.84979	0.064344	0.574133	0.554895	Not DE	FBgn0283525	l(2)10685	NA
28.7091	0.826682	0.446359	1.85205	0.0640179	0.574133	0.554895	Not DE	FBgn0031446	CG15398	NA
2052.66	-0.206582	0.111727	-1.84898	0.0644604	0.574764	0.553795	Not DE	FBgn0085413	CG34384	NA
206.704	-0.293774	0.158971	-1.84798	0.0646059	0.575655	0.552247	Not DE	FBgn0001185	her	NA
59.0313	-0.636664	0.344888	-1.846	0.064892	0.576034	0.551588	Not DE	FBgn0265419	CR44331	NA
312.745	0.217112	0.117567	1.84671	0.0647887	0.576034	0.551588	Not DE	FBgn0037653	CG11982	NA
987.279	-0.403448	0.218467	-1.84673	0.0647869	0.576034	0.551588	Not DE	FBgn0038236	Cyp313a1	NA
216.57	0.351444	0.190384	1.84597	0.0648965	0.576034	0.551588	Not DE	FBgn0027790	GV1	1
31.3277	-0.737752	0.399694	-1.84579	0.0649226	0.576034	0.551588	Not DE	FBgn0267603	CR45941	NA
25.2904	-1.45906	0.790027	-1.84685	0.0647695	0.576034	0.551588	Not DE	FBgn0032435	Oatp33Eb	NA
472.02	-0.257655	0.139971	-1.84077	0.0656553	0.578135	0.547948	Not DE	FBgn0038398	sxe2	NA
274.588	0.278623	0.151345	1.84098	0.0656246	0.578135	0.547948	Not DE	FBgn0039004	Nup133	NA
575.873	0.316048	0.171757	1.84009	0.0657555	0.578135	0.547948	Not DE	FBgn0085376	CG34347	NA
85.4422	0.400349	0.217371	1.84177	0.0655087	0.578135	0.547948	Not DE	FBgn0035490	CG1136	NA
1110.94	-0.201258	0.109347	-1.84054	0.0656892	0.578135	0.547948	Not DE	FBgn0033463	CG1513	NA
92.4241	-0.374561	0.203406	-1.84145	0.0655559	0.578135	0.547948	Not DE	FBgn0021875	Zfrp8	NA
1280.53	0.327996	0.177935	1.84334	0.0652791	0.578135	0.547948	Not DE	FBgn0025641	DAAM	NA
82.3944	0.510084	0.276893	1.84217	0.0654506	0.578135	0.547948	Not DE	FBgn0030339	Cyp28c1	NA
101.874	0.335992	0.182284	1.84323	0.0652947	0.578135	0.547948	Not DE	FBgn0030800	Nprl2	NA
260.846	0.665402	0.361423	1.84106	0.065613	0.578135	0.547948	Not DE	FBgn0030968	CG7322	NA
393.858	-0.202503	0.109896	-1.84268	0.065376	0.578135	0.547948	Not DE	FBgn0031868	Rat1	NA
692.936	-0.316396	0.171932	-1.84024	0.0657337	0.578135	0.547948	Not DE	FBgn0026147	CG16833	NA
4.32803	2.64905	1.43942	1.84036	0.0657158	0.578135	0.547948	Not DE	FBgn0032804	CG13081	NA
12.091	0.992238	0.539557	1.83899	0.0659172	0.578276	0.547705	Not DE	FBgn0052650	CG32650	NA
848.78	-0.349618	0.190124	-1.8389	0.0659305	0.578276	0.547705	Not DE	FBgn0030482	CG1673	3
26249.7	-0.188133	0.102284	-1.83933	0.0658671	0.578276	0.547705	Not DE	FBgn0000120	Arr1	1
4.1675	-1.6491	0.89687	-1.83873	0.065955	0.578276	0.547705	Not DE	FBgn0263385	CR43437	NA
102.862	-0.441519	0.240169	-1.83837	0.0660081	0.57834	0.547594	Not DE	FBgn0033354	FANCI	NA
3.7815	1.88816	1.0273	1.83799	0.0660636	0.578424	0.547449	Not DE	FBgn0264911	CG44102	NA
372.758	0.246359	0.13416	1.8363	0.0663127	0.579397	0.545767	Not DE	FBgn0259210	prom	1
292.65	0.23977	0.130557	1.83652	0.0662815	0.579397	0.545767	Not DE	FBgn0029937	CG8300	NA
2456.01	-0.143229	0.0779813	-1.83671	0.0662523	0.579397	0.545767	Not DE	FBgn0032479	CG16974	NA
6.23461	1.23176	0.671062	1.83554	0.0664264	0.579588	0.545438	Not DE	FBgn0037828	tomboy20	NA
43.1215	-0.48777	0.265698	-1.8358	0.0663869	0.579588	0.545438	Not DE	FBgn0035988	CG3982	NA
527.353	-0.19416	0.105823	-1.83476	0.0665415	0.58019	0.544399	Not DE	FBgn0034722	Rtf1	NA
96.4265	0.397599	0.216796	1.83398	0.0666574	0.580799	0.54335	Not DE	FBgn0030360	CG1806	NA
89.9523	0.752408	0.410383	1.83343	0.0667388	0.581107	0.542821	Not DE	FBgn0085453	CG34424	NA
3.22376	-1.63434	0.893102	-1.82996	0.0672566	0.585211	0.535783	Not DE	FBgn0265839	CR44628	NA
27.6889	0.542364	0.296572	1.82878	0.0674331	0.585602	0.535114	Not DE	FBgn0037487	thw	NA
22.1484	-0.693475	0.379327	-1.82817	0.0675236	0.585602	0.535114	Not DE	FBgn0038102	CG14383	NA
13.8223	-1.04759	0.573079	-1.828	0.0675493	0.585602	0.535114	Not DE	FBgn0262146	MtnE	NA
179.533	-0.542258	0.29657	-1.82843	0.0674849	0.585602	0.535114	Not DE	FBgn0035539	slow	NA
270.55	0.312555	0.17103	1.82749	0.0676267	0.585602	0.535114	Not DE	FBgn0015794	Rab18	NA
497.972	0.401261	0.219525	1.82786	0.06757	0.585602	0.535114	Not DE	FBgn0250871	pot	NA
139.228	0.347976	0.190382	1.82777	0.0675836	0.585602	0.535114	Not DE	FBgn0051759	CG31759	NA
232.791	0.4658	0.255172	1.82544	0.0679352	0.58787	0.531249	Not DE	FBgn0035791	CG8539	NA
802.312	-0.14753	0.0808331	-1.82512	0.0679832	0.587882	0.531228	Not DE	FBgn0003321	sbr	NA
7.70885	-1.76066	0.965053	-1.82442	0.0680885	0.588389	0.530367	Not DE	FBgn0034294	Muc55B	NA
80.6483	-0.462985	0.254013	-1.82268	0.0683516	0.589203	0.528984	Not DE	FBgn0035356	CG16986	NA
2.78389	-1.97814	1.08525	-1.82275	0.0683413	0.589203	0.528984	Not DE	FBgn0020518	snoRNA:Me28S-G764	NA
1713.7	0.185038	0.101508	1.82289	0.0683206	0.589203	0.528984	Not DE	FBgn0044323	Cka	3
5.10682	1.64441	0.902251	1.82256	0.0683696	0.589203	0.528984	Not DE	FBgn0263648	CR43639	NA
1107.51	0.230249	0.12638	1.82188	0.0684736	0.589666	0.528199	Not DE	FBgn0259985	Mppe	NA
84.9113	0.370177	0.203216	1.82159	0.0685169	0.589666	0.528199	Not DE	FBgn0004620	GluRIIA	NA
41.6835	0.569029	0.312453	1.82117	0.0685813	0.589818	0.527941	Not DE	FBgn0065035	AlkB	NA
22.7123	1.27527	0.70067	1.82007	0.068748	0.590078	0.527501	Not DE	FBgn0038277	RpS5b	NA
42.2012	0.703104	0.386332	1.81995	0.0687668	0.590078	0.527501	Not DE	FBgn0035844	CG13676	NA
589.387	0.196547	0.107971	1.82038	0.0687019	0.590078	0.527501	Not DE	FBgn0036685	CG6664	NA
218.859	0.656894	0.360983	1.81974	0.0687987	0.590078	0.527501	Not DE	FBgn0052512	CG32512	NA
2.10668	-2.71521	1.49336	-1.81819	0.0690356	0.590138	0.527399	Not DE	FBgn0039518	CG13978	NA
5.93338	-1.27792	0.702789	-1.81835	0.0690103	0.590138	0.527399	Not DE	FBgn0263967	CR43723	NA
10.0276	-1.10528	0.607787	-1.81853	0.0689829	0.590138	0.527399	Not DE	FBgn0266828	CR45290	NA
222.112	0.414234	0.227832	1.81816	0.0690398	0.590138	0.527399	Not DE	FBgn0032879	CarT	2
45.4946	-0.657454	0.361573	-1.81832	0.0690158	0.590138	0.527399	Not DE	FBgn0032973	CG6675	NA
61.8059	-0.411347	0.226358	-1.81724	0.0691807	0.590942	0.526038	Not DE	FBgn0032693	Cyp310a1	NA
720.558	-0.268414	0.147841	-1.81557	0.0694367	0.592273	0.523788	Not DE	FBgn0037534	CG2781	2
297.731	-0.266116	0.146596	-1.8153	0.0694774	0.592273	0.523788	Not DE	FBgn0038304	CG12241	NA
2459.79	0.496031	0.273246	1.81532	0.0694742	0.592273	0.523788	Not DE	FBgn0039257	tnc	NA
272.005	-0.622703	0.343145	-1.81469	0.0695713	0.592647	0.523157	Not DE	FBgn0036560	CG5895	NA
207.337	-0.284567	0.156837	-1.81441	0.0696153	0.592647	0.523157	Not DE	FBgn0003278	RpI135	NA
157.053	-0.33326	0.184216	-1.80907	0.0704403	0.593273	0.522101	Not DE	FBgn0037241	CG14646	NA
1560.83	-0.268181	0.148066	-1.81123	0.0701053	0.593273	0.522101	Not DE	FBgn0043853	scaRNA:MeU5-C46	NA
6.2228	2.51861	1.39031	1.81154	0.0700567	0.593273	0.522101	Not DE	FBgn0004554	Edg91	NA
244.868	-0.398111	0.21976	-1.81157	0.0700526	0.593273	0.522101	Not DE	FBgn0040571	CG17193	1
40.0768	-0.517232	0.285296	-1.81297	0.0698367	0.593273	0.522101	Not DE	FBgn0051115	CG31115	NA
160.259	-0.631886	0.349207	-1.80949	0.0703747	0.593273	0.522101	Not DE	FBgn0004379	Klp67A	NA
842.286	-0.161728	0.0893718	-1.80961	0.0703567	0.593273	0.522101	Not DE	FBgn0036668	Zcchc7	NA
1840.33	0.249799	0.138024	1.80982	0.0703231	0.593273	0.522101	Not DE	FBgn0036921	RhoGDI	NA
2.37999	-4.21191	2.32697	-1.81004	0.0702902	0.593273	0.522101	Not DE	FBgn0036952	CG6933	NA
48.4975	-1.7071	0.942174	-1.81188	0.070005	0.593273	0.522101	Not DE	FBgn0010241	Mdr50	NA
170.285	-3.0264	1.67223	-1.8098	0.0703266	0.593273	0.522101	Not DE	FBgn0034295	CG10911	NA
2.05857	-2.18644	1.2086	-1.80906	0.070441	0.593273	0.522101	Not DE	FBgn0083951	CG34115	NA
41.954	0.591973	0.3273	1.80865	0.0705051	0.593273	0.522101	Not DE	FBgn0029838	CG4666	NA
549.14	0.243793	0.134543	1.812	0.0699857	0.593273	0.522101	Not DE	FBgn0030320	CG2247	NA
19223.8	-3.01814	1.66525	-1.81242	0.0699213	0.593273	0.522101	Not DE	FBgn0085771	28SrRNA-Psi:CR40741	NA
6.85664	-4.15688	2.29798	-1.80893	0.070462	0.593273	0.522101	Not DE	FBgn0031579	CG15422	NA
1341.76	-0.194998	0.107838	-1.80824	0.0705684	0.593273	0.522101	Not DE	FBgn0029123	SoxN	3
12.1841	-0.85206	0.470192	-1.81216	0.0699621	0.593273	0.522101	Not DE	FBgn0051826	CG31826	NA
123.457	-0.332076	0.183655	-1.80815	0.0705829	0.593273	0.522101	Not DE	FBgn0032590	CG4631	NA
32.8631	0.598023	0.330952	1.80698	0.0707654	0.594196	0.520546	Not DE	FBgn0038917	CG6678	NA
371.752	0.372718	0.206282	1.80684	0.070787	0.594196	0.520546	Not DE	FBgn0051676	CG31676	NA
18.508	1.41166	0.781503	1.80634	0.0708651	0.594456	0.520108	Not DE	FBgn0035612	frm	NA
1025.01	-0.162312	0.0899035	-1.8054	0.0710123	0.594899	0.519364	Not DE	FBgn0003557	Su(dx)	NA
3.82181	1.57437	0.87191	1.80566	0.0709711	0.594899	0.519364	Not DE	FBgn0266903	CR45363	NA
1407.01	0.169824	0.094105	1.80462	0.0711343	0.595525	0.518312	Not DE	FBgn0036544	sff	4
334.776	0.23694	0.131374	1.80355	0.0713014	0.595738	0.517955	Not DE	FBgn0035107	mri	NA
274.351	-0.283902	0.157405	-1.80364	0.0712875	0.595738	0.517955	Not DE	FBgn0035213	CG2199	NA
16.6812	0.769196	0.426477	1.8036	0.0712934	0.595738	0.517955	Not DE	FBgn0033389	Rad51D	NA
18.339	-0.774054	0.429325	-1.80295	0.0713954	0.596128	0.517299	Not DE	FBgn0267400	CR45762	NA
119.339	0.658942	0.365758	1.80158	0.0716118	0.597375	0.515211	Not DE	FBgn0027500	spd-2	NA
88.2451	0.77477	0.430093	1.8014	0.0716395	0.597375	0.515211	Not DE	FBgn0021944	Coprox	NA
6.61557	-1.6145	0.896785	-1.80032	0.0718105	0.598391	0.513511	Not DE	FBgn0053092	P5CDh2	NA
184.681	0.899822	0.499899	1.80001	0.0718595	0.598391	0.513511	Not DE	FBgn0013949	Elal	NA
1271.84	-0.203908	0.1133	-1.79973	0.0719037	0.598391	0.513511	Not DE	FBgn0262114	RanBPM	NA
65.0207	-0.438832	0.244032	-1.79826	0.0721361	0.598957	0.512566	Not DE	FBgn0267576	CR45916	NA
123.582	-0.339679	0.188902	-1.79817	0.0721497	0.598957	0.512566	Not DE	FBgn0033981	Cyp6a21	NA
30.1837	0.716884	0.398757	1.7978	0.0722092	0.598957	0.512566	Not DE	FBgn0010052	Jhe	NA
666.27	0.235411	0.130923	1.79808	0.072164	0.598957	0.512566	Not DE	FBgn0083167	Neb-cGP	NA
25.1423	-0.670104	0.3727	-1.79797	0.0721816	0.598957	0.512566	Not DE	FBgn0052010	CR32010	NA
346.981	-0.241909	0.134583	-1.79748	0.0722598	0.598982	0.512524	Not DE	FBgn0051935	CG31935	NA
1632.11	-0.243559	0.135527	-1.79713	0.0723157	0.599052	0.512408	Not DE	FBgn0034400	CG15099	NA
419.353	0.315531	0.175763	1.7952	0.0726211	0.601187	0.50885	Not DE	FBgn0020392	Nmt	NA
10.149	-0.930724	0.518672	-1.79444	0.0727433	0.6012	0.508828	Not DE	FBgn0035512	Cpr64Ac	NA
284.049	-0.417404	0.232628	-1.7943	0.0727658	0.6012	0.508828	Not DE	FBgn0034935	Orcokinin	NA
553.45	0.251286	0.140002	1.79487	0.072674	0.6012	0.508828	Not DE	FBgn0053181	CG33181	2
399.371	-0.194324	0.108369	-1.79317	0.0729462	0.602296	0.507006	Not DE	FBgn0033916	Usp20-33	NA
80.4379	0.451165	0.2517	1.79247	0.0730581	0.602825	0.506128	Not DE	FBgn0023001	melt	NA
384.221	0.262118	0.146261	1.79212	0.0731135	0.602887	0.506025	Not DE	FBgn0030890	CG7536	NA
1337.38	-0.225595	0.126135	-1.78852	0.073692	0.603452	0.505089	Not DE	FBgn0038947	Sar1	NA
2.79628	2.55972	1.43128	1.78842	0.0737084	0.603452	0.505089	Not DE	FBgn0039124	tbrd-1	NA
312.027	-0.22054	0.123209	-1.78996	0.0734602	0.603452	0.505089	Not DE	FBgn0263398	CG6364	NA
686.731	-0.339337	0.189497	-1.79073	0.0733371	0.603452	0.505089	Not DE	FBgn0039419	CG12290	1
16.7592	-0.983045	0.549222	-1.78989	0.0734724	0.603452	0.505089	Not DE	FBgn0039421	CG6036	NA
20.4739	0.634463	0.354572	1.78938	0.0735543	0.603452	0.505089	Not DE	FBgn0054057	CG34057	NA
338.76	-0.274523	0.153439	-1.78914	0.0735931	0.603452	0.505089	Not DE	FBgn0035951	CG5068	NA
354.752	-0.254155	0.142011	-1.78968	0.0735051	0.603452	0.505089	Not DE	FBgn0261090	Sytbeta	NA
80.196	2.13775	1.19401	1.7904	0.0733894	0.603452	0.505089	Not DE	FBgn0033725	Cpr49Ac	NA
208.561	0.246095	0.137572	1.78885	0.0736388	0.603452	0.505089	Not DE	FBgn0031183	CG14621	1
130.143	0.449154	0.250787	1.79098	0.0732966	0.603452	0.505089	Not DE	FBgn0083970	CG34134	NA
58.6001	-0.422861	0.236521	-1.78783	0.0738027	0.603832	0.504459	Not DE	FBgn0052579	CG32579	NA
36.2415	1.10194	0.61706	1.7858	0.0741324	0.606136	0.500651	Not DE	FBgn0065051	scaRNA:MeU5-U42	NA
25.5179	0.787977	0.441755	1.78374	0.0744656	0.608465	0.496815	Not DE	FBgn0035868	CG7194	NA
3327.83	-0.500371	0.2807	-1.78258	0.0746544	0.609613	0.494931	Not DE	FBgn0011693	Pdh	NA
18.1375	-0.92607	0.519747	-1.78177	0.0747864	0.610043	0.494225	Not DE	FBgn0003480	spn-B	NA
172.659	0.315749	0.177239	1.78148	0.0748337	0.610043	0.494225	Not DE	FBgn0035169	CG13890	NA
20.5021	-0.631127	0.354352	-1.78107	0.0749006	0.610043	0.494225	Not DE	FBgn0035604	Ir64a	NA
171.952	-0.443673	0.249084	-1.78122	0.0748771	0.610043	0.494225	Not DE	FBgn0011279	Obp69a	NA
864.667	1.19597	0.671852	1.78011	0.0750576	0.610928	0.492777	Not DE	FBgn0036619	Cpr72Ec	NA
504.245	0.247086	0.138832	1.77975	0.0751171	0.611017	0.492631	Not DE	FBgn0038837	CG3822	NA
42.9366	-0.666159	0.37463	-1.77818	0.0753745	0.61114	0.49243	Not DE	FBgn0013813	Dhc98D	NA
26.1895	-0.750059	0.421802	-1.77823	0.0753668	0.61114	0.49243	Not DE	FBgn0033051	Strica	NA
264.698	-0.431517	0.242514	-1.77935	0.075183	0.61114	0.49243	Not DE	FBgn0034500	CG11200	NA
99.433	0.384943	0.216404	1.77881	0.0752706	0.61114	0.49243	Not DE	FBgn0040389	mRpL14	NA
1018.35	0.293071	0.164808	1.77825	0.0753622	0.61114	0.49243	Not DE	FBgn0031220	CG4822	NA
2.84945	-2.1144	1.19001	-1.77679	0.0756024	0.611265	0.492225	Not DE	FBgn0037227	TwdlV	NA
4.15027	-1.59018	0.89468	-1.77737	0.075507	0.611265	0.492225	Not DE	FBgn0053965	CG33965	NA
124.555	-0.294401	0.16571	-1.77661	0.0756324	0.611265	0.492225	Not DE	FBgn0036964	FRG1	NA
490.28	-0.352734	0.198421	-1.77771	0.075452	0.611265	0.492225	Not DE	FBgn0030946	CG6659	NA
189.401	-0.340122	0.191386	-1.77716	0.0755425	0.611265	0.492225	Not DE	FBgn0031661	Gmd	NA
5.13191	1.54124	0.868071	1.77547	0.0758197	0.612386	0.490393	Not DE	FBgn0263480	snoRNA:Irbp-a	NA
870.617	-0.263306	0.148457	-1.77362	0.0761267	0.613997	0.487765	Not DE	FBgn0037899	RpL24-like	NA
233.707	-0.220862	0.12457	-1.77299	0.0762297	0.613997	0.487765	Not DE	FBgn0038889	Fancm	NA
100.765	-0.306584	0.172861	-1.77359	0.0761311	0.613997	0.487765	Not DE	FBgn0039588	mIF2	NA
666.773	-0.368769	0.20805	-1.7725	0.0763113	0.613997	0.487765	Not DE	FBgn0031971	Sirup	1
46.191	-0.569707	0.321333	-1.77295	0.0762373	0.613997	0.487765	Not DE	FBgn0031974	CG12560	NA
723.241	0.25357	0.143051	1.77258	0.0762977	0.613997	0.487765	Not DE	FBgn0086779	step	NA
1172.79	-0.18781	0.106009	-1.77164	0.0764548	0.614759	0.486525	Not DE	FBgn0026616	alpha-Man-IIb	1
82.995	-0.403819	0.227976	-1.77132	0.0765068	0.614785	0.486482	Not DE	FBgn0028919	CG16865	NA
217.676	-0.275368	0.155572	-1.77003	0.0767217	0.615767	0.484886	Not DE	FBgn0027563	CG9631	NA
665.946	0.250007	0.141247	1.77	0.0767267	0.615767	0.484886	Not DE	FBgn0039102	SPE	NA
6.98404	-1.28136	0.724297	-1.76911	0.0768763	0.616575	0.483575	Not DE	FBgn0266279	CR44964	NA
147.035	-0.396831	0.224355	-1.76877	0.076933	0.616638	0.483474	Not DE	FBgn0035158	CG13895	NA
124.186	0.400944	0.227165	1.76499	0.0775657	0.617002	0.482883	Not DE	FBgn0042094	Adk3	NA
1192.81	-0.178351	0.101023	-1.76545	0.0774888	0.617002	0.482883	Not DE	FBgn0261046	Dscam3	NA
36.8442	-0.515187	0.291793	-1.76559	0.0774644	0.617002	0.482883	Not DE	FBgn0052150	meru	NA
4.80531	-1.23025	0.696605	-1.76607	0.0773842	0.617002	0.482883	Not DE	FBgn0036652	CG13032	NA
992.457	0.661664	0.374578	1.76643	0.0773242	0.617002	0.482883	Not DE	FBgn0086661	snoRNA:Psi28S-2566	NA
139.525	0.390894	0.221166	1.76743	0.0771567	0.617002	0.482883	Not DE	FBgn0033274	CG14757	NA
6.45672	-1.0877	0.616225	-1.7651	0.077547	0.617002	0.482883	Not DE	FBgn0050099	CG30099	NA
8.82883	-1.04474	0.591727	-1.76558	0.0774666	0.617002	0.482883	Not DE	FBgn0034129	Parp16	NA
214.6	-0.293934	0.166248	-1.76804	0.0770537	0.617002	0.482883	Not DE	FBgn0034380	Vps51	NA
1650.52	0.21941	0.124158	1.76719	0.077197	0.617002	0.482883	Not DE	FBgn0263993	CG43736	2
71.7244	0.329146	0.186437	1.76545	0.0774875	0.617002	0.482883	Not DE	FBgn0030839	CG5613	NA
10.1668	-1.74144	0.986482	-1.7653	0.0775137	0.617002	0.482883	Not DE	FBgn0031514	CG3332	NA
2.33572	1.92338	1.09017	1.76429	0.0776834	0.617549	0.481997	Not DE	FBgn0267865	CR46153	NA
104.19	-0.53209	0.301772	-1.76322	0.0778636	0.617962	0.481328	Not DE	FBgn0035282	CNMa	NA
26.4221	0.711416	0.403371	1.76367	0.0777868	0.617962	0.481328	Not DE	FBgn0267035	CR45479	NA
258.416	-0.287556	0.163096	-1.76311	0.0778824	0.617962	0.481328	Not DE	FBgn0031977	baf	NA
258.762	0.384741	0.218472	1.76105	0.07823	0.61955	0.478762	Not DE	FBgn0015570	alpha-Est2	NA
379.582	0.230898	0.131085	1.76144	0.0781643	0.61955	0.478762	Not DE	FBgn0011836	Taf2	NA
18.3239	-0.655215	0.372037	-1.76116	0.0782121	0.61955	0.478762	Not DE	FBgn0030440	CG15719	NA
195.021	-0.23576	0.133905	-1.76065	0.0782981	0.6197	0.47852	Not DE	FBgn0034057	CG8314	NA
151.329	0.491942	0.279479	1.76021	0.078372	0.619896	0.478204	Not DE	FBgn0267428	CG45781	NA
81.4782	0.392721	0.223308	1.75865	0.0786372	0.620437	0.477331	Not DE	FBgn0002901	mus304	NA
412.58	1.12017	0.636786	1.7591	0.0785609	0.620437	0.477331	Not DE	FBgn0043783	CG32444	NA
90.6312	0.544801	0.309703	1.75911	0.0785594	0.620437	0.477331	Not DE	FBgn0022772	Orc1	NA
4.01299	-1.92946	1.097	-1.75885	0.0786026	0.620437	0.477331	Not DE	FBgn0265809	CR44598	NA
294.194	0.363161	0.206758	1.75645	0.0790108	0.622801	0.473528	Not DE	FBgn0038744	CG4733	2
2.48576	2.13267	1.21443	1.75611	0.0790693	0.622801	0.473528	Not DE	FBgn0011910	tRNA:Leu-CAA-1-1	NA
796.278	-0.157759	0.0898387	-1.75602	0.0790851	0.622801	0.473528	Not DE	FBgn0032796	CG10188	NA
1688.32	0.335396	0.19116	1.75453	0.079339	0.623071	0.473094	Not DE	FBgn0040606	CG6503	NA
9.07413	1.36162	0.775984	1.7547	0.0793106	0.623071	0.473094	Not DE	FBgn0035281	Cpr62Bc	NA
19.862	0.684625	0.389988	1.75551	0.0791729	0.623071	0.473094	Not DE	FBgn0266197	CR44892	NA
109.329	-0.289446	0.164985	-1.75437	0.0793665	0.623071	0.473094	Not DE	FBgn0032083	CG9541	1
24.4117	-0.672269	0.383173	-1.75448	0.0793488	0.623071	0.473094	Not DE	FBgn0020258	ppk	NA
31.8574	0.714882	0.407557	1.75407	0.0794189	0.623095	0.473057	Not DE	FBgn0034741	CG4269	NA
4697.72	0.365629	0.208509	1.75354	0.0795093	0.623203	0.472884	Not DE	FBgn0285944	para	27
46.591	0.555657	0.316901	1.75341	0.0795315	0.623203	0.472884	Not DE	FBgn0262631	CR43148	NA
28.6105	-1.52699	0.871167	-1.75281	0.079634	0.623619	0.472216	Not DE	FBgn0002578	Kaz-m1	NA
273.116	-0.204314	0.116651	-1.7515	0.0798592	0.624559	0.470709	Not DE	FBgn0266674	Sec15	NA
7.43332	1.27139	0.725989	1.75125	0.0799028	0.624559	0.470709	Not DE	FBgn0033275	CG14756	NA
71.9133	0.590457	0.337091	1.75163	0.0798381	0.624559	0.470709	Not DE	FBgn0031488	CG17265	NA
252.097	-0.356789	0.203873	-1.75006	0.0801087	0.625781	0.468755	Not DE	FBgn0038788	Sirt2	NA
2.73344	1.93594	1.10707	1.7487	0.0803421	0.62697	0.466856	Not DE	FBgn0004577	Pxd	NA
1056.08	-0.239924	0.137232	-1.74831	0.0804102	0.62697	0.466856	Not DE	FBgn0037153	olf413	2
42.7338	-0.457694	0.261781	-1.74838	0.0803975	0.62697	0.466856	Not DE	FBgn0041336	Cyp6t2Psi	NA
114.315	-0.74009	0.423513	-1.7475	0.0805505	0.62762	0.46582	Not DE	FBgn0267160	CR45600	NA
17.9754	0.775039	0.443575	1.74726	0.080593	0.62762	0.46582	Not DE	FBgn0034966	CG13563	NA
60.0897	0.397945	0.227821	1.74674	0.080682	0.627925	0.465334	Not DE	FBgn0030528	CG11095	NA
263.991	-0.336729	0.193071	-1.74407	0.081147	0.629988	0.462054	Not DE	FBgn0052428	CG32428	NA
3449.37	0.257883	0.147851	1.74421	0.0811227	0.629988	0.462054	Not DE	FBgn0023143	Uba1	NA
147.474	0.353442	0.202621	1.74435	0.0810981	0.629988	0.462054	Not DE	FBgn0033475	CG12129	NA
11.7014	1.54891	0.887665	1.74492	0.080998	0.629988	0.462054	Not DE	FBgn0034880	ItgaPS5	NA
691.574	0.363223	0.208358	1.74326	0.0812878	0.630693	0.460935	Not DE	FBgn0039916	Ekar	NA
186.469	0.290465	0.166733	1.7421	0.0814912	0.631883	0.459052	Not DE	FBgn0036759	CG5577	NA
94.9095	0.367311	0.21091	1.74155	0.0815869	0.632235	0.458493	Not DE	FBgn0031286	CG3862	NA
1011.4	0.198292	0.113918	1.74066	0.0817438	0.632599	0.457919	Not DE	FBgn0087012	5-HT2A	2
845.137	0.288816	0.166	1.73986	0.0818836	0.632599	0.457919	Not DE	FBgn0039862	kek6	2
51.0517	0.507993	0.291974	1.73985	0.0818846	0.632599	0.457919	Not DE	FBgn0035159	CG13896	NA
941.996	-0.485615	0.279077	-1.74008	0.0818456	0.632599	0.457919	Not DE	FBgn0035434	Drsl5	NA
98.8767	-0.364769	0.20956	-1.74064	0.0817466	0.632599	0.457919	Not DE	FBgn0086856	CG11555	NA
93.4018	-0.362587	0.208559	-1.73853	0.0821171	0.633231	0.45692	Not DE	FBgn0038309	Amt	NA
1538.94	0.188877	0.108617	1.73892	0.0820484	0.633231	0.45692	Not DE	FBgn0004924	Top1	1
858.24	0.408758	0.235084	1.73877	0.0820745	0.633231	0.45692	Not DE	FBgn0031381	Npc2a	NA
63.8723	0.402703	0.231693	1.73809	0.0821956	0.633449	0.456576	Not DE	FBgn0086251	del	NA
1321.7	0.463226	0.266607	1.73749	0.0823011	0.633874	0.455904	Not DE	FBgn0028999	nerfin-1	NA
59.5721	-0.448192	0.258065	-1.73674	0.0824336	0.634507	0.454906	Not DE	FBgn0032750	CG10495	NA
765.911	0.376166	0.216632	1.73643	0.0824878	0.634537	0.45486	Not DE	FBgn0031078	Nup205	NA
49.2645	0.767836	0.442338	1.73586	0.0825886	0.634925	0.454249	Not DE	FBgn0037811	CG12592	NA
6.61573	-1.01164	0.583018	-1.73518	0.0827088	0.635102	0.45397	Not DE	FBgn0036681	Obp73a	NA
92.1943	-0.418924	0.241432	-1.73516	0.0827123	0.635102	0.45397	Not DE	FBgn0040102	lectin-24Db	NA
11.6344	-1.10719	0.638432	-1.73423	0.082878	0.635986	0.452578	Not DE	FBgn0051720	mthl15	NA
129.141	0.320123	0.184652	1.73365	0.0829794	0.636377	0.451964	Not DE	FBgn0030793	CG9125	NA
281.758	-0.222235	0.128264	-1.73264	0.0831598	0.637373	0.4504	Not DE	FBgn0023094	cyc	NA
10.1555	1.78805	1.03239	1.73195	0.0832831	0.63793	0.449526	Not DE	FBgn0033549	mms4	NA
158.764	0.261572	0.15116	1.73044	0.0835523	0.639604	0.446906	Not DE	FBgn0029594	CG14806	NA
225.21	-0.278686	0.161113	-1.72975	0.0836746	0.640152	0.44605	Not DE	FBgn0032923	CG9248	NA
4.61085	1.56945	0.907625	1.72918	0.0837771	0.640333	0.445767	Not DE	FBgn0266683	CR45173	NA
6.13252	1.38344	0.800116	1.72905	0.0838	0.640333	0.445767	Not DE	FBgn0033603	Cpr47Ef	NA
236.306	0.332115	0.1922	1.72797	0.0839932	0.641421	0.444068	Not DE	FBgn0021768	nudC	NA
10.4227	1.01352	0.586715	1.72746	0.0840856	0.641738	0.443575	Not DE	FBgn0263872	CR43719	NA
94.3791	-0.391974	0.226946	-1.72717	0.0841365	0.641738	0.443575	Not DE	FBgn0036910	Cyp305a1	NA
9.33825	-1.20688	0.698898	-1.72683	0.0841988	0.641825	0.443439	Not DE	FBgn0025776	ind	NA
1584.53	-0.278499	0.161344	-1.72612	0.0843252	0.6424	0.442544	Not DE	FBgn0015776	nrv1	2
64.5453	-0.405364	0.235182	-1.72362	0.0847765	0.644669	0.439018	Not DE	FBgn0035624	Eaf6	NA
1270.06	-0.244749	0.141962	-1.72405	0.0846987	0.644669	0.439018	Not DE	FBgn0037074	CG7324	NA
875.698	-0.207075	0.120125	-1.72383	0.0847393	0.644669	0.439018	Not DE	FBgn0031318	CG4887	NA
546.191	-0.481332	0.279409	-1.72268	0.0849472	0.645579	0.437608	Not DE	FBgn0051706	CG31706	NA
4.12019	-1.60222	0.930246	-1.72237	0.0850032	0.645614	0.437553	Not DE	FBgn0082931	snoRNA:Me28S-G2703a	NA
6.1468	-1.36506	0.793109	-1.72115	0.0852239	0.646901	0.435562	Not DE	FBgn0033582	CG9084	NA
104.105	0.948309	0.55123	1.72035	0.0853685	0.647609	0.434468	Not DE	FBgn0263321	CG43402	NA
14.5993	1.77242	1.03081	1.71944	0.0855351	0.648235	0.433503	Not DE	FBgn0000449	dib	NA
629.572	-0.159869	0.0929833	-1.71933	0.0855538	0.648235	0.433503	Not DE	FBgn0010747	Srp54k	NA
123.351	-0.383192	0.222927	-1.71891	0.0856309	0.648429	0.433203	Not DE	FBgn0035591	CG4611	NA
5.83924	1.18841	0.691754	1.71797	0.0858021	0.648557	0.433005	Not DE	FBgn0266738	CR45211	NA
226.457	-0.24889	0.144834	-1.71845	0.0857148	0.648557	0.433005	Not DE	FBgn0036152	CG6175	NA
139.305	0.580227	0.337694	1.7182	0.08576	0.648557	0.433005	Not DE	FBgn0027791	O-fut2	NA
35.3953	-0.581534	0.338595	-1.71749	0.0858897	0.64883	0.432585	Not DE	FBgn0033863	CG13337	NA
283.12	-0.203215	0.118419	-1.71607	0.0861493	0.650401	0.430166	Not DE	FBgn0029935	CG4615	NA
1452.75	0.319391	0.186153	1.71574	0.0862094	0.650465	0.430067	Not DE	FBgn0004919	gol	3
220.122	-0.328812	0.191747	-1.71482	0.0863782	0.650955	0.429315	Not DE	FBgn0051320	HEATR2	NA
93.2882	-0.397059	0.23157	-1.71464	0.0864119	0.650955	0.429315	Not DE	FBgn0002948	nod	NA
8.31474	-1.40211	0.817772	-1.71454	0.0864291	0.650955	0.429315	Not DE	FBgn0032483	CG15482	NA
1013.28	-0.19875	0.115968	-1.71383	0.0865592	0.651545	0.428408	Not DE	FBgn0033244	CG8726	NA
29.8781	-0.521899	0.304602	-1.71338	0.0866424	0.651783	0.428044	Not DE	FBgn0001256	ImpL1	NA
3.45504	1.47417	0.860552	1.71305	0.0867033	0.651852	0.427938	Not DE	FBgn0035279	Cpr62Ba	NA
718.129	-0.274156	0.160116	-1.71223	0.0868535	0.652591	0.426804	Not DE	FBgn0035092	Nplp1	NA
1098.95	-0.249848	0.145946	-1.71192	0.0869113	0.652637	0.426734	Not DE	FBgn0023416	Ac3	NA
117.908	0.354847	0.207408	1.71086	0.0871063	0.653091	0.426038	Not DE	FBgn0039656	CG11951	NA
2.13485	-2.68473	1.56933	-1.71075	0.0871272	0.653091	0.426038	Not DE	FBgn0035861	CG7213	NA
1194.73	0.182206	0.106474	1.71126	0.0870329	0.653091	0.426038	Not DE	FBgn0003502	Btk29A	1
66.7474	0.828292	0.484733	1.70876	0.0874959	0.655076	0.423003	Not DE	FBgn0082957	snoRNA:Psi28S-3405d	NA
643.798	-0.262982	0.153884	-1.70897	0.0874573	0.655076	0.423003	Not DE	FBgn0037021	CG11399	NA
406.969	0.348504	0.204067	1.70779	0.0876747	0.656025	0.421556	Not DE	FBgn0036008	CG3408	NA
1095.21	-0.186778	0.109545	-1.70503	0.0881888	0.656033	0.421545	Not DE	FBgn0037442	godzilla	NA
309.186	-0.240705	0.141114	-1.70575	0.0880555	0.656033	0.421545	Not DE	FBgn0051301	CG31301	NA
16.8413	-0.762725	0.44736	-1.70495	0.0882041	0.656033	0.421545	Not DE	FBgn0004644	hh	NA
2.50933	-1.86016	1.09086	-1.70522	0.088154	0.656033	0.421545	Not DE	FBgn0266735	CR45208	NA
210.239	0.368865	0.216157	1.70646	0.0879218	0.656033	0.421545	Not DE	FBgn0027889	ball	NA
292.968	-0.230925	0.135379	-1.70576	0.088052	0.656033	0.421545	Not DE	FBgn0039816	CG11317	NA
2.2071	2.65348	1.55562	1.70574	0.0880572	0.656033	0.421545	Not DE	FBgn0085398	ppk9	NA
373.232	-0.218577	0.12824	-1.70443	0.0883001	0.656033	0.421545	Not DE	FBgn0024365	CG12773	NA
102.687	0.403047	0.236431	1.70471	0.0882481	0.656033	0.421545	Not DE	FBgn0023519	mRpL16	NA
13.6824	1.00864	0.591063	1.70648	0.0879178	0.656033	0.421545	Not DE	FBgn0029728	CG2861	NA
6.97763	-1.20651	0.706797	-1.70701	0.0878202	0.656033	0.421545	Not DE	FBgn0262685	CG43155	NA
92.8864	-0.372924	0.218556	-1.70631	0.0879508	0.656033	0.421545	Not DE	FBgn0032189	Ripalpha	NA
1473.1	0.276767	0.162422	1.704	0.0883802	0.656241	0.421227	Not DE	FBgn0028526	CG15293	NA
228.524	0.343952	0.201904	1.70354	0.0884667	0.656497	0.420837	Not DE	FBgn0031126	Cyp6v1	2
17.9986	-1.07781	0.632913	-1.70293	0.0885812	0.656574	0.42072	Not DE	FBgn0035476	CG12766	NA
161.713	-0.270949	0.159092	-1.70309	0.0885504	0.656574	0.42072	Not DE	FBgn0264556	Gr39a	1
7679.49	0.258001	0.151627	1.70154	0.088841	0.657952	0.418624	Not DE	FBgn0000557	eEF1alpha2	NA
3.66769	1.71223	1.00638	1.70138	0.0888715	0.657952	0.418624	Not DE	FBgn0264361	CG43813	NA
128.979	-0.285749	0.168036	-1.70052	0.0890335	0.658764	0.41739	Not DE	FBgn0013953	Esp	NA
20.2325	-0.88465	0.520357	-1.70008	0.0891155	0.658984	0.417056	Not DE	FBgn0036411	Sox21a	NA
2762.24	-0.203761	0.119896	-1.69948	0.0892291	0.659051	0.416954	Not DE	FBgn0260657	CG42540	4
11.2141	-0.749011	0.440726	-1.69949	0.0892261	0.659051	0.416954	Not DE	FBgn0002939	ninaD	NA
2.62558	-2.66333	1.56745	-1.69915	0.0892911	0.659123	0.416845	Not DE	FBgn0002440	l(3)mbn	NA
1001.47	-0.199902	0.117691	-1.69853	0.089408	0.659466	0.416325	Not DE	FBgn0052113	CG32113	NA
52.4204	0.493882	0.290849	1.69807	0.0894945	0.659466	0.416325	Not DE	FBgn0085732	CR40190	NA
80.2282	-0.505293	0.297533	-1.69827	0.089456	0.659466	0.416325	Not DE	FBgn0085424	nub	NA
2.56832	2.14189	1.26186	1.69741	0.0896188	0.659996	0.415521	Not DE	FBgn0030078	CG10970	NA
776.944	0.220922	0.13026	1.696	0.0898853	0.661144	0.413784	Not DE	FBgn0039431	plum	1
30.7492	0.702685	0.414328	1.69596	0.0898926	0.661144	0.413784	Not DE	FBgn0036359	CG14105	NA
44.6614	-0.608597	0.358894	-1.69576	0.0899319	0.661144	0.413784	Not DE	FBgn0263459	snoRNA:2R:9445410	NA
5.62353	-1.04985	0.619221	-1.69543	0.0899942	0.661216	0.413674	Not DE	FBgn0039820	CG15554	NA
28.5871	-0.580715	0.342694	-1.69456	0.090159	0.662041	0.412427	Not DE	FBgn0035382	Or63a	NA
21.9997	-0.642814	0.379663	-1.69312	0.090433	0.663667	0.409975	Not DE	FBgn0028707	Mt2	NA
16.5492	0.721592	0.426268	1.69281	0.0904915	0.66371	0.409911	Not DE	FBgn0034578	CG15653	NA
35.8654	-0.592412	0.350018	-1.69252	0.0905473	0.663733	0.409875	Not DE	FBgn0029826	CG6041	NA
101.395	0.41349	0.244421	1.69171	0.0907009	0.664472	0.408762	Not DE	FBgn0053963	CR33963	1
13.7045	-0.807634	0.477521	-1.69131	0.0907785	0.664654	0.408488	Not DE	FBgn0041243	Gr43a	NA
36.837	-0.765697	0.452892	-1.69068	0.0908975	0.665139	0.407759	Not DE	FBgn0033221	CG12825	NA
22.2018	0.647921	0.38331	1.69033	0.0909646	0.665244	0.407601	Not DE	FBgn0263113	Cc2d2a	NA
305.116	0.741918	0.439108	1.6896	0.0911044	0.665881	0.406645	Not DE	FBgn0024289	Sodh-1	NA
180.945	-0.331011	0.196039	-1.68849	0.0913169	0.666661	0.405474	Not DE	FBgn0036480	Cep135	NA
94.5694	-0.350361	0.207491	-1.68856	0.0913045	0.666661	0.405474	Not DE	FBgn0037184	CG14450	NA
7.77154	-1.47147	0.871691	-1.68807	0.0913983	0.666869	0.405162	Not DE	FBgn0033374	CG13741	NA
83.4651	-0.610324	0.361683	-1.68746	0.0915157	0.66734	0.404456	Not DE	FBgn0039139	Ime4	NA
1426.59	0.204157	0.121111	1.6857	0.0918532	0.66877	0.402315	Not DE	FBgn0261570	CG42684	3
689.14	-0.294539	0.174681	-1.68615	0.091766	0.66877	0.402315	Not DE	FBgn0085407	Pvf3	5
344.424	-0.325138	0.19289	-1.68561	0.091871	0.66877	0.402315	Not DE	FBgn0045852	ham	NA
2265.11	-0.407391	0.241785	-1.68493	0.0920023	0.668861	0.40218	Not DE	FBgn0040827	CG13315	NA
240.917	0.332388	0.197296	1.68472	0.0920426	0.668861	0.40218	Not DE	FBgn0000542	ec	NA
4.94048	1.35175	0.802171	1.68511	0.0919666	0.668861	0.40218	Not DE	FBgn0029890	CG4095	NA
530.184	0.192084	0.11413	1.68303	0.0923684	0.670841	0.399222	Not DE	FBgn0026380	Prosbeta3	NA
102.656	-0.330049	0.196145	-1.68268	0.0924377	0.670958	0.399048	Not DE	FBgn0031663	CG8891	NA
3.84649	-1.3687	0.813555	-1.68237	0.0924977	0.671008	0.398975	Not DE	FBgn0040508	ACXC	NA
1100.41	-0.273224	0.162447	-1.68192	0.0925835	0.671243	0.398624	Not DE	FBgn0004055	uzip	NA
30.6961	0.514143	0.305947	1.68049	0.0928615	0.6721	0.397349	Not DE	FBgn0264792	CR44022	NA
2.01678	-3.96919	2.36181	-1.68057	0.0928463	0.6721	0.397349	Not DE	FBgn0035265	PIG-Wb	NA
9.26774	-1.10746	0.658913	-1.68075	0.0928124	0.6721	0.397349	Not DE	FBgn0026398	Or22a	NA
79.2338	1.04381	0.621247	1.68018	0.0929224	0.672155	0.397266	Not DE	FBgn0050382	CG30382	NA
2.61611	-2.44782	1.45759	-1.67936	0.0930819	0.672537	0.396698	Not DE	FBgn0046689	Takl1	NA
1481.32	0.230973	0.13753	1.67944	0.0930668	0.672537	0.396698	Not DE	FBgn0036211	CG5946	NA
171.686	-0.401706	0.239391	-1.67803	0.0933413	0.673961	0.394582	Not DE	FBgn0039525	CG5646	NA
83.841	-0.567801	0.33842	-1.6778	0.093386	0.673961	0.394582	Not DE	FBgn0001981	esg	NA
94.947	-0.376503	0.224602	-1.67631	0.0936768	0.675379	0.392481	Not DE	FBgn0036945	Ssk	NA
49.5969	0.413679	0.246789	1.67625	0.0936895	0.675379	0.392481	Not DE	FBgn0032205	CG4957	NA
6249.23	0.409404	0.244312	1.67574	0.0937886	0.675707	0.391996	Not DE	FBgn0033926	Arc1	NA
13.7673	-0.916717	0.547231	-1.67519	0.0938969	0.676101	0.391413	Not DE	FBgn0266633	CR45140	NA
351.8	0.293167	0.175081	1.67446	0.0940394	0.676354	0.391038	Not DE	FBgn0003041	pbl	1
220.372	-1.90422	1.13716	-1.67455	0.0940233	0.676354	0.391038	Not DE	FBgn0002570	Mal-A1	NA
11.2167	-1.00314	0.599794	-1.67248	0.0944307	0.676536	0.39077	Not DE	FBgn0039015	Takl2	NA
171.846	-0.317075	0.189621	-1.67215	0.094494	0.676536	0.39077	Not DE	FBgn0036052	CG10809	NA
76.6682	-0.382207	0.228558	-1.67226	0.0944733	0.676536	0.39077	Not DE	FBgn0036274	CG4328	NA
9.51428	-0.982764	0.587241	-1.67353	0.0942231	0.676536	0.39077	Not DE	FBgn0033979	Cyp6a19	NA
2387.61	0.147348	0.0881125	1.67227	0.0944715	0.676536	0.39077	Not DE	FBgn0004648	svr	NA
697.081	-0.272476	0.162902	-1.67264	0.0943988	0.676536	0.39077	Not DE	FBgn0040923	CG11368	NA
725.535	-0.323071	0.193163	-1.67253	0.09442	0.676536	0.39077	Not DE	FBgn0284253	LeuRS	NA
46.7333	0.439661	0.262876	1.6725	0.0944257	0.676536	0.39077	Not DE	FBgn0031877	CG10399	NA
530.123	0.364986	0.218372	1.6714	0.0946431	0.677219	0.38976	Not DE	FBgn0267348	LanB2	NA
158.632	0.353703	0.211758	1.67032	0.0948569	0.678364	0.388071	Not DE	FBgn0025456	CREG	NA
16.5045	2.86319	1.71646	1.66808	0.0953005	0.680379	0.385106	Not DE	FBgn0033027	TpnC4	NA
2412.85	0.392281	0.235098	1.66859	0.0951991	0.680379	0.385106	Not DE	FBgn0052647	CG32647	3
3831.98	2.00524	1.20204	1.66821	0.0952747	0.680379	0.385106	Not DE	FBgn0267516	pre-rRNA:CR45856	NA
108.51	-0.291103	0.174554	-1.6677	0.0953761	0.680533	0.384879	Not DE	FBgn0032020	strat	NA
2.50371	2.25618	1.35342	1.66702	0.09551	0.681103	0.384042	Not DE	FBgn0025679	Klf15	NA
88.3792	0.436248	0.262254	1.66346	0.0962213	0.68266	0.381759	Not DE	FBgn0038609	Nup43	NA
97.9021	-0.353354	0.212276	-1.6646	0.0959935	0.68266	0.381759	Not DE	FBgn0038680	Cyp12a5	NA
797.382	-0.295917	0.177873	-1.66364	0.0961844	0.68266	0.381759	Not DE	FBgn0011581	Ms	NA
45.66	0.514186	0.308887	1.66464	0.0959843	0.68266	0.381759	Not DE	FBgn0003295	ru	NA
161.664	-0.276215	0.166038	-1.66357	0.0961993	0.68266	0.381759	Not DE	FBgn0037012	Rcd2	1
407.595	0.267078	0.160517	1.66387	0.0961394	0.68266	0.381759	Not DE	FBgn0000566	Eip55E	NA
647.08	-0.213188	0.128	-1.66553	0.0958078	0.68266	0.381759	Not DE	FBgn0034641	mahj	NA
3.30343	1.55583	0.934386	1.66509	0.0958956	0.68266	0.381759	Not DE	FBgn0031466	CG3119	NA
576.867	-0.304135	0.182759	-1.66413	0.0960861	0.68266	0.381759	Not DE	FBgn0086451	l(2)k09022	NA
262.203	-0.23713	0.142574	-1.66321	0.0962697	0.68266	0.381759	Not DE	FBgn0002036	CG10561	NA
3.37057	1.97321	1.18765	1.66144	0.096626	0.683562	0.380438	Not DE	FBgn0002962	nos	NA
508.219	-0.396549	0.238646	-1.66166	0.0965802	0.683562	0.380438	Not DE	FBgn0041630	Hexo1	NA
15.1932	1.3289	0.799773	1.6616	0.0965926	0.683562	0.380438	Not DE	FBgn0040477	cid	NA
140.387	-0.308347	0.185627	-1.66111	0.0966914	0.683562	0.380438	Not DE	FBgn0034528	CG11180	NA
582.269	0.255073	0.15357	1.66096	0.0967223	0.683562	0.380438	Not DE	FBgn0030850	stas	1
68.2657	-0.45481	0.273669	-1.6619	0.0965329	0.683562	0.380438	Not DE	FBgn0030921	CG6290	NA
3.6217	1.41069	0.849482	1.66065	0.0967832	0.683609	0.380369	Not DE	FBgn0053474	CG33474	NA
461.692	0.159424	0.0960302	1.66014	0.0968858	0.683951	0.379869	Not DE	FBgn0035914	CG6282	1
131.634	0.309537	0.186515	1.65958	0.0969986	0.68409	0.379666	Not DE	FBgn0038366	CG4576	NA
15.3482	-0.902969	0.544281	-1.65901	0.0971134	0.68409	0.379666	Not DE	FBgn0038702	CG3739	NA
779.85	-0.263466	0.158813	-1.65897	0.0971226	0.68409	0.379666	Not DE	FBgn0250908	beat-VII	1
1042.68	0.248579	0.149819	1.65919	0.0970773	0.68409	0.379666	Not DE	FBgn0085478	CG34449	5
320.258	0.283384	0.170924	1.65795	0.0973276	0.685151	0.378116	Not DE	FBgn0033540	Elp2	NA
294.725	-0.324815	0.195988	-1.65732	0.0974538	0.685275	0.377935	Not DE	FBgn0036875	CG9449	NA
9.52598	0.925275	0.558277	1.65738	0.0974432	0.685275	0.377935	Not DE	FBgn0033640	CG13198	NA
427.101	0.214881	0.12975	1.65612	0.0976969	0.686601	0.376002	Not DE	FBgn0014073	Tie	2
4.54017	1.18641	0.717166	1.65431	0.0980653	0.687657	0.374465	Not DE	FBgn0051268	CG31268	NA
297.131	0.212784	0.128597	1.65466	0.0979939	0.687657	0.374465	Not DE	FBgn0004133	blow	1
6.17861	1.41532	0.855391	1.65459	0.0980069	0.687657	0.374465	Not DE	FBgn0261803	CG42749	NA
4.86767	1.21538	0.734574	1.65454	0.0980169	0.687657	0.374465	Not DE	FBgn0030898	Andorra	NA
2.32127	-2.75013	1.66299	-1.65373	0.0981823	0.688095	0.373829	Not DE	FBgn0000278	CecB	NA
1620.4	-0.155559	0.094111	-1.65294	0.098344	0.688845	0.372739	Not DE	FBgn0260486	Ziz	NA
94.894	0.421132	0.255144	1.65057	0.0988272	0.69036	0.370542	Not DE	FBgn0035385	FMRFaR	NA
3.91998	-1.6526	1.00066	-1.65152	0.0986321	0.69036	0.370542	Not DE	FBgn0264379	CR43831	NA
2.95673	1.8491	1.12002	1.65095	0.0987486	0.69036	0.370542	Not DE	FBgn0034460	CG18367	NA
323.499	0.303474	0.183924	1.65	0.0989435	0.69036	0.370542	Not DE	FBgn0030060	CG2004	NA
1755.72	0.277376	0.168102	1.65005	0.0989327	0.69036	0.370542	Not DE	FBgn0052677	X11Lbeta	1
8.45781	1.07612	0.651685	1.65128	0.0986812	0.69036	0.370542	Not DE	FBgn0053502	CG33502	NA
209.815	0.351517	0.212995	1.65036	0.0988699	0.69036	0.370542	Not DE	FBgn0031662	CG3792	NA
61.4753	-0.40176	0.243596	-1.64929	0.0990889	0.690991	0.369628	Not DE	FBgn0053200	VepD	NA
133.485	-0.403549	0.244782	-1.64861	0.099228	0.691579	0.368778	Not DE	FBgn0038350	AOX4	NA
126.387	-0.384929	0.233617	-1.64769	0.0994167	0.692129	0.367983	Not DE	FBgn0033437	CG12926	NA
242.222	-0.29703	0.180248	-1.64789	0.0993744	0.692129	0.367983	Not DE	FBgn0031725	DIP-eta	1
134.264	0.366289	0.222454	1.64659	0.099643	0.692733	0.36711	Not DE	FBgn0036597	CG4962	NA
558.638	-0.23938	0.145386	-1.64651	0.0996588	0.692733	0.36711	Not DE	FBgn0034243	Ns2	NA
41.0251	0.638035	0.387581	1.6462	0.0997232	0.692733	0.36711	Not DE	FBgn0034328	IM23	NA
1717.39	0.178506	0.108429	1.6463	0.0997013	0.692733	0.36711	Not DE	FBgn0004370	Ptp10D	2
187.012	0.250375	0.15217	1.64537	0.0998939	0.692774	0.367052	Not DE	FBgn0030634	CG9164	NA
12510.2	-0.247344	0.150295	-1.64573	0.0998192	0.692774	0.367052	Not DE	FBgn0001942	eIF4A	NA
606.859	-0.175995	0.10696	-1.64543	0.0998808	0.692774	0.367052	Not DE	FBgn0020616	SA	NA
3569.36	0.283226	0.172168	1.64506	0.0999575	0.692833	0.366966	Not DE	FBgn0030317	CG1561	NA
81.8877	0.415295	0.252498	1.64474	0.100023	0.692905	0.366862	Not DE	FBgn0026873	MED18	NA
2.14115	2.60148	1.58231	1.6441	0.100155	0.693357	0.366211	Not DE	FBgn0051219	CG31219	NA
2.35361	2.40949	1.46572	1.64389	0.100198	0.693357	0.366211	Not DE	FBgn0262576	CG43116	NA
184.09	0.301508	0.183565	1.64252	0.100483	0.694949	0.363916	Not DE	FBgn0036887	CG9231	NA
2772.56	0.293123	0.178572	1.64149	0.100696	0.695971	0.362447	Not DE	FBgn0000414	Dab	2
63.3352	0.503733	0.306916	1.64127	0.100741	0.695971	0.362447	Not DE	FBgn0262123	l(2)41Ab	NA
5.80954	1.26034	0.768079	1.6409	0.100817	0.696115	0.36224	Not DE	FBgn0267639	CR45977	NA
589.713	0.204999	0.125096	1.63873	0.10127	0.698855	0.358313	Not DE	FBgn0020622	Pi3K21B	NA
3.17031	1.74316	1.06456	1.63744	0.101539	0.700332	0.356201	Not DE	FBgn0034263	CG10934	NA
126.948	-0.266474	0.162886	-1.63595	0.10185	0.700602	0.355816	Not DE	FBgn0037475	Fer1	NA
618.671	-0.207104	0.126569	-1.63629	0.101779	0.700602	0.355816	Not DE	FBgn0011740	alpha-Man-IIa	NA
173.415	0.264879	0.161914	1.63592	0.101856	0.700602	0.355816	Not DE	FBgn0015781	P5cr	NA
161.888	0.299078	0.182745	1.63659	0.101717	0.700602	0.355816	Not DE	FBgn0024983	CG4293	NA
314.712	0.386228	0.235972	1.63676	0.101681	0.700602	0.355816	Not DE	FBgn0030816	CG16700	NA
1367.24	0.144021	0.0881923	1.63303	0.102463	0.701507	0.354525	Not DE	FBgn0027951	MTA1-like	1
218.338	0.273144	0.167274	1.63291	0.102489	0.701507	0.354525	Not DE	FBgn0037709	CG8199	NA
218.398	-0.254094	0.155603	-1.63296	0.102478	0.701507	0.354525	Not DE	FBgn0037166	CG11426	NA
2.00994	2.45407	1.50173	1.63417	0.102224	0.701507	0.354525	Not DE	FBgn0267028	CR45472	NA
60.5093	-0.404902	0.247936	-1.63309	0.10245	0.701507	0.354525	Not DE	FBgn0033129	Tsp42Eh	NA
1658.5	0.387955	0.23756	1.63308	0.102452	0.701507	0.354525	Not DE	FBgn0000667	Actn	1
1473.52	-0.375398	0.229724	-1.63412	0.102233	0.701507	0.354525	Not DE	FBgn0029810	CG12239	NA
5.52701	1.19388	0.730962	1.6333	0.102406	0.701507	0.354525	Not DE	FBgn0263548	mir-4957	NA
234.273	-0.204078	0.124924	-1.63362	0.102339	0.701507	0.354525	Not DE	FBgn0086657	IKKepsilon	NA
125.767	0.378056	0.231577	1.63253	0.102569	0.701607	0.354381	Not DE	FBgn0083991	CG34155	1
199.088	0.253847	0.155514	1.63231	0.102615	0.701607	0.354381	Not DE	FBgn0002707	mei-9	NA
413.678	-0.235878	0.144621	-1.63101	0.102888	0.702102	0.353676	Not DE	FBgn0037756	CG8507	NA
646.148	-0.187532	0.114956	-1.63134	0.102818	0.702102	0.353676	Not DE	FBgn0051326	CG31326	NA
19.5741	-0.68234	0.418448	-1.63064	0.102965	0.702102	0.353676	Not DE	FBgn0033131	CR12842	NA
147.482	0.272793	0.167281	1.63074	0.102945	0.702102	0.353676	Not DE	FBgn0031195	CG17600	NA
247.76	-0.21508	0.131895	-1.63069	0.102956	0.702102	0.353676	Not DE	FBgn0002887	mus201	NA
81.6511	-0.40162	0.246339	-1.63035	0.103027	0.702143	0.353618	Not DE	FBgn0034086	CG8441	NA
2.18921	-2.19992	1.35089	-1.62849	0.103421	0.704064	0.350886	Not DE	FBgn0085317	CG34288	NA
138.909	0.317608	0.195031	1.62851	0.103418	0.704064	0.350886	Not DE	FBgn0033761	CG8778	NA
47.2334	0.424969	0.261023	1.62809	0.103506	0.704264	0.350602	Not DE	FBgn0039017	CG6985	NA
8.36089	1.30633	0.802689	1.62744	0.103644	0.704292	0.350562	Not DE	FBgn0038979	tHMG2	NA
408.015	0.427808	0.262829	1.6277	0.103588	0.704292	0.350562	Not DE	FBgn0037057	CG10512	NA
246.782	-0.34129	0.20973	-1.62728	0.103677	0.704292	0.350562	Not DE	FBgn0034808	CG9896	NA
2.27184	2.0355	1.2517	1.62619	0.10391	0.705491	0.348861	Not DE	FBgn0034904	CG15800	NA
42.4602	0.470611	0.289984	1.62289	0.104614	0.706064	0.34805	Not DE	FBgn0010038	GstD2	NA
54.6033	-0.420588	0.258771	-1.62533	0.104092	0.706064	0.34805	Not DE	FBgn0008651	lbl	NA
10.6549	-1.03335	0.637155	-1.62181	0.104843	0.706064	0.34805	Not DE	FBgn0051097	CG31097	NA
103.724	-0.28004	0.172722	-1.62133	0.104946	0.706064	0.34805	Not DE	FBgn0004510	Ets97D	NA
1195.41	0.233819	0.144118	1.62242	0.104714	0.706064	0.34805	Not DE	FBgn0035601	Uev1A	NA
44.8493	-0.404047	0.248813	-1.6239	0.104398	0.706064	0.34805	Not DE	FBgn0036235	CG6938	NA
60.1961	-0.345547	0.213068	-1.62177	0.104852	0.706064	0.34805	Not DE	FBgn0036583	CG13055	NA
49.0571	0.415462	0.255851	1.62385	0.104408	0.706064	0.34805	Not DE	FBgn0036665	CG13024	1
1432.5	-0.257362	0.158606	-1.62265	0.104665	0.706064	0.34805	Not DE	FBgn0037094	CG7611	NA
159.612	-0.350823	0.215892	-1.62499	0.104165	0.706064	0.34805	Not DE	FBgn0037105	S1P	NA
94.6208	-0.405448	0.250034	-1.62157	0.104895	0.706064	0.34805	Not DE	FBgn0050033	CG30033	NA
425.001	0.282132	0.17367	1.62454	0.104262	0.706064	0.34805	Not DE	FBgn0020391	Nrk	NA
46.2251	1.17351	0.723383	1.62225	0.10475	0.706064	0.34805	Not DE	FBgn0034276	Sardh	NA
726.214	-0.141789	0.0872603	-1.6249	0.104184	0.706064	0.34805	Not DE	FBgn0010660	Nup214	NA
2.76376	1.68635	1.03925	1.62266	0.104662	0.706064	0.34805	Not DE	FBgn0050161	CG30161	NA
900.757	0.333959	0.205843	1.6224	0.104718	0.706064	0.34805	Not DE	FBgn0030151	CG1354	NA
1170.82	0.244629	0.15075	1.62274	0.104645	0.706064	0.34805	Not DE	FBgn0030521	CtsB1	NA
5.20639	-1.21858	0.75206	-1.62032	0.105163	0.706496	0.347438	Not DE	FBgn0037594	Or85d	NA
47.8705	0.496004	0.306128	1.62025	0.105179	0.706496	0.347438	Not DE	FBgn0039613	CG14527	NA
68.3677	0.382356	0.235953	1.62048	0.10513	0.706496	0.347438	Not DE	FBgn0034599	hng1	NA
55.7903	0.412577	0.254717	1.61975	0.105286	0.70684	0.346951	Not DE	FBgn0031939	CG13796	NA
229.552	0.284335	0.175621	1.61902	0.105443	0.706918	0.34684	Not DE	FBgn0002905	mus308	NA
1174.27	-0.432546	0.267226	-1.61865	0.105522	0.706918	0.34684	Not DE	FBgn0041194	Prat2	NA
1734.37	0.396116	0.244686	1.61887	0.105474	0.706918	0.34684	Not DE	FBgn0010408	RpS9	NA
17.3926	1.16083	0.717032	1.61894	0.105461	0.706918	0.34684	Not DE	FBgn0027600	obst-B	NA
342.023	-0.268761	0.166138	-1.6177	0.105728	0.70694	0.34681	Not DE	FBgn0264907	CG44098	NA
27.9634	0.571763	0.353387	1.61795	0.105673	0.70694	0.34681	Not DE	FBgn0267802	CR46127	NA
224.681	0.295326	0.182595	1.61739	0.105795	0.70694	0.34681	Not DE	FBgn0259878	Fs	2
343.987	-0.242323	0.149821	-1.61741	0.10579	0.70694	0.34681	Not DE	FBgn0003353	sei	NA
3.3255	-1.90975	1.18123	-1.61675	0.105932	0.70694	0.34681	Not DE	FBgn0040358	CG14625	NA
32.8278	-0.576174	0.356251	-1.61733	0.105808	0.70694	0.34681	Not DE	FBgn0030048	CG12112	NA
1225.59	0.606861	0.375464	1.6163	0.10603	0.70694	0.34681	Not DE	FBgn0001090	bnb	1
1046.9	-0.191237	0.118307	-1.61645	0.105997	0.70694	0.34681	Not DE	FBgn0031266	Sf3b1	3
167.902	-0.595626	0.368452	-1.61656	0.105973	0.70694	0.34681	Not DE	FBgn0263019	CR43314	1
2978.27	0.179939	0.111423	1.61492	0.106329	0.708185	0.34505	Not DE	FBgn0036454	CG17839	4
636.904	0.259464	0.160643	1.61516	0.106277	0.708185	0.34505	Not DE	FBgn0030847	CG12991	1
235.217	-0.242922	0.150472	-1.6144	0.106441	0.708556	0.344526	Not DE	FBgn0026432	Grip163	NA
1341.67	-0.336426	0.209186	-1.60827	0.107777	0.709106	0.34375	Not DE	FBgn0051522	CG31522	NA
264.73	0.251182	0.156196	1.60812	0.107808	0.709106	0.34375	Not DE	FBgn0261789	SmD2	NA
31.5658	-0.465572	0.289247	-1.6096	0.107485	0.709106	0.34375	Not DE	FBgn0038302	CG4210	NA
1168.75	0.246274	0.153282	1.60667	0.108127	0.709106	0.34375	Not DE	FBgn0016120	ATPsynD	NA
10.0155	-0.909501	0.563774	-1.61324	0.106693	0.709106	0.34375	Not DE	FBgn0038753	CG4459	NA
5.25468	-1.37847	0.857984	-1.60664	0.108134	0.709106	0.34375	Not DE	FBgn0264871	CR44062	NA
112.96	-0.402273	0.249888	-1.60982	0.107438	0.709106	0.34375	Not DE	FBgn0026598	Apc2	NA
10.6684	0.943096	0.585224	1.61151	0.107068	0.709106	0.34375	Not DE	FBgn0039855	CG1638	NA
409.496	-0.187624	0.116689	-1.60791	0.107855	0.709106	0.34375	Not DE	FBgn0035137	CG1233	NA
2.51385	2.18335	1.35857	1.60709	0.108034	0.709106	0.34375	Not DE	FBgn0083121	Uhg7	NA
305.521	0.263396	0.16376	1.60843	0.107741	0.709106	0.34375	Not DE	FBgn0052280	CG32280	NA
48.3731	-0.443133	0.275825	-1.60658	0.108147	0.709106	0.34375	Not DE	FBgn0267470	CR45820	NA
13.1684	-1.50131	0.934355	-1.60679	0.1081	0.709106	0.34375	Not DE	FBgn0036066	CG14160	NA
4.80905	1.18054	0.733577	1.60929	0.107554	0.709106	0.34375	Not DE	FBgn0036221	CG11588	NA
66.5667	0.405843	0.251621	1.61291	0.106763	0.709106	0.34375	Not DE	FBgn0036648	CG4098	NA
1541.52	-0.193129	0.119726	-1.6131	0.106724	0.709106	0.34375	Not DE	FBgn0025582	eIF3e	NA
91.0039	1.65682	1.02775	1.61209	0.106943	0.709106	0.34375	Not DE	FBgn0024294	Spn43Aa	NA
224.885	-0.299597	0.185825	-1.61225	0.106907	0.709106	0.34375	Not DE	FBgn0033379	Mys45A	NA
66.5703	0.381292	0.236547	1.6119	0.106983	0.709106	0.34375	Not DE	FBgn0063495	GstE5	NA
1658.19	0.129804	0.0806386	1.6097	0.107464	0.709106	0.34375	Not DE	FBgn0034420	CG10737	NA
369.54	0.192884	0.11971	1.61126	0.107123	0.709106	0.34375	Not DE	FBgn0016038	Vsp37A	NA
1136.68	-0.177678	0.110596	-1.60654	0.108154	0.709106	0.34375	Not DE	FBgn0004861	ph-p	1
10589.3	0.400279	0.248192	1.61278	0.106793	0.709106	0.34375	Not DE	FBgn0267910	MRE16	NA
1054.27	-0.18963	0.118032	-1.60659	0.108145	0.709106	0.34375	Not DE	FBgn0029975	spidey	NA
78.1833	0.398383	0.247145	1.61194	0.106975	0.709106	0.34375	Not DE	FBgn0015663	Dot	NA
2.11636	-2.90695	1.8092	-1.60677	0.108106	0.709106	0.34375	Not DE	FBgn0267006	CR45450	NA
2092.06	0.230175	0.143007	1.60954	0.107499	0.709106	0.34375	Not DE	FBgn0027611	LManII	NA
32.5592	-0.559309	0.347765	-1.6083	0.10777	0.709106	0.34375	Not DE	FBgn0053642	CG33642	NA
179.044	-0.273886	0.170017	-1.61093	0.107195	0.709106	0.34375	Not DE	FBgn0261535	l(2)34Fd	NA
60.9325	0.353161	0.220218	1.60369	0.108782	0.710425	0.341892	Not DE	FBgn0041710	yellow-f	NA
39.834	-0.48042	0.299326	-1.60501	0.108492	0.710425	0.341892	Not DE	FBgn0266624	CR45131	NA
95.3272	0.361691	0.225435	1.60442	0.108622	0.710425	0.341892	Not DE	FBgn0013773	Cyp6a22	NA
2.69611	1.71469	1.06912	1.60383	0.108752	0.710425	0.341892	Not DE	FBgn0030994	HP1D3csd	NA
264.575	0.333973	0.208257	1.60365	0.10879	0.710425	0.341892	Not DE	FBgn0031489	CG17224	NA
129.697	-0.303834	0.189268	-1.60531	0.108425	0.710425	0.341892	Not DE	FBgn0031851	Aatf	NA
1860.54	-0.271303	0.169186	-1.60358	0.108806	0.710425	0.341892	Not DE	FBgn0263598	Vha68-2	NA
217.496	-0.203177	0.126685	-1.60379	0.10876	0.710425	0.341892	Not DE	FBgn0004837	Su(H)	NA
132.628	-0.268173	0.167342	-1.60255	0.109035	0.710814	0.341345	Not DE	FBgn0037958	CG6962	NA
65.8822	-0.378092	0.235922	-1.60262	0.10902	0.710814	0.341345	Not DE	FBgn0039357	CG4743	NA
6.44057	1.01031	0.630295	1.60292	0.108953	0.710814	0.341345	Not DE	FBgn0030807	CG13000	NA
8.97041	-2.35309	1.47053	-1.60016	0.109563	0.712779	0.338584	Not DE	FBgn0038901	Burs	NA
3.28503	-1.26728	0.791886	-1.60033	0.109526	0.712779	0.338584	Not DE	FBgn0265103	CR44205	NA
933.543	0.303748	0.189785	1.60049	0.10949	0.712779	0.338584	Not DE	FBgn0000052	ade2	NA
1085.34	-0.209914	0.131153	-1.60053	0.109481	0.712779	0.338584	Not DE	FBgn0031885	Mnn1	2
29.2106	0.997705	0.624487	1.59764	0.110123	0.715167	0.335239	Not DE	FBgn0035241	CG12105	NA
120.183	-0.263753	0.165081	-1.59772	0.110104	0.715167	0.335239	Not DE	FBgn0034503	MED8	NA
264.694	-0.212904	0.133242	-1.59788	0.11007	0.715167	0.335239	Not DE	FBgn0035028	Start1	NA
1844.79	0.241659	0.151274	1.59749	0.110157	0.715167	0.335239	Not DE	FBgn0259111	Ndae1	2
3.17342	-1.37867	0.863469	-1.59666	0.110341	0.715997	0.334079	Not DE	FBgn0035563	CG13716	NA
739.8	-0.213889	0.134044	-1.59566	0.110565	0.716741	0.333041	Not DE	FBgn0037637	IscU	NA
858.939	-0.243926	0.152885	-1.59549	0.110603	0.716741	0.333041	Not DE	FBgn0052369	CG32369	8
386.559	1.98148	1.24201	1.59538	0.110626	0.716741	0.333041	Not DE	FBgn0000405	CycB	NA
53.1219	0.394139	0.247152	1.59472	0.110774	0.717328	0.332222	Not DE	FBgn0034126	jtb	NA
4.20716	-1.54086	0.96728	-1.59299	0.111163	0.71859	0.330464	Not DE	FBgn0266768	CR45233	NA
47.1634	-0.517965	0.325184	-1.59284	0.111197	0.71859	0.330464	Not DE	FBgn0267983	CR46250	NA
7.1008	-0.989435	0.620995	-1.5933	0.111092	0.71859	0.330464	Not DE	FBgn0267586	CR45924	NA
281.707	0.279107	0.175164	1.5934	0.111071	0.71859	0.330464	Not DE	FBgn0029837	Tsp5D	NA
321.206	-0.209416	0.131586	-1.59148	0.111501	0.719448	0.329271	Not DE	FBgn0037301	Mms19	NA
77.9141	0.340083	0.213636	1.59188	0.111413	0.719448	0.329271	Not DE	FBgn0040907	mRpL33	NA
3.29237	-1.9225	1.20786	-1.59166	0.111462	0.719448	0.329271	Not DE	FBgn0262449	mir-2b-2	NA
1949.86	-0.11606	0.0729508	-1.59093	0.111625	0.719512	0.329183	Not DE	FBgn0052626	AMPdeam	1
44.282	-0.606835	0.381384	-1.59114	0.111579	0.719512	0.329183	Not DE	FBgn0261628	CG42711	NA
51.029	-0.754662	0.474584	-1.59016	0.1118	0.720271	0.328127	Not DE	FBgn0261930	vnd	NA
343.168	0.248889	0.156602	1.58931	0.11199	0.721131	0.326934	Not DE	FBgn0031762	CG9098	NA
43.6525	-0.73715	0.464077	-1.58842	0.112191	0.721625	0.32625	Not DE	FBgn0039413	CG14556	NA
22.1693	-0.550282	0.346546	-1.58791	0.112308	0.721625	0.32625	Not DE	FBgn0035431	CG14968	NA
6.48299	1.09774	0.691181	1.58821	0.112238	0.721625	0.32625	Not DE	FBgn0033705	CG13168	NA
760.307	0.20359	0.128225	1.58775	0.112342	0.721625	0.32625	Not DE	FBgn0030724	Nipsnap	NA
489.102	0.193956	0.122162	1.5877	0.112353	0.721625	0.32625	Not DE	FBgn0031858	CG17378	3
145.298	0.228344	0.143852	1.58735	0.112433	0.721768	0.326051	Not DE	FBgn0029944	Dok	NA
49.7355	0.429167	0.27052	1.58645	0.112637	0.721977	0.325763	Not DE	FBgn0042112	mRpL36	NA
930.364	0.250617	0.157923	1.58695	0.112524	0.721977	0.325763	Not DE	FBgn0033224	Nop17l	1
1071.83	-0.129327	0.0815141	-1.58656	0.112613	0.721977	0.325763	Not DE	FBgn0026369	Sara	NA
1062.62	-0.153086	0.0966072	-1.58462	0.113053	0.724274	0.322585	Not DE	FBgn0037445	CG9727	NA
3006.6	-0.244797	0.154574	-1.58369	0.113265	0.724527	0.322236	Not DE	FBgn0263995	cpo	13
6.36053	-7.69753	4.85918	-1.58412	0.113166	0.724527	0.322236	Not DE	FBgn0038790	MtnC	NA
1201.96	0.301343	0.190276	1.58371	0.113259	0.724527	0.322236	Not DE	FBgn0023537	CG17896	NA
275.143	0.367974	0.232586	1.5821	0.113627	0.726475	0.319551	Not DE	FBgn0039293	CG11851	NA
3.77782	1.61384	1.02047	1.58147	0.113772	0.726662	0.319293	Not DE	FBgn0036410	CG8100	NA
542.735	0.187224	0.118372	1.58166	0.113728	0.726662	0.319293	Not DE	FBgn0259680	Pkcdelta	1
120.637	-0.434343	0.274742	-1.58091	0.113898	0.726731	0.319198	Not DE	FBgn0038422	CG14880	NA
31.1338	-2.20033	1.39178	-1.58095	0.11389	0.726731	0.319198	Not DE	FBgn0033297	Mal-A8	NA
52.3354	0.54058	0.34205	1.58041	0.114012	0.727095	0.318698	Not DE	FBgn0034000	CG11808	NA
2.07707	1.79727	1.13754	1.57997	0.114115	0.72738	0.318307	Not DE	FBgn0030981	CG14191	NA
110.204	0.365388	0.231307	1.57967	0.114182	0.727443	0.31822	Not DE	FBgn0033810	CG4646	NA
270.032	0.224701	0.142398	1.57798	0.11457	0.729544	0.315335	Not DE	FBgn0039219	CG13630	NA
1309.68	-0.242719	0.153949	-1.57662	0.114884	0.729921	0.314819	Not DE	FBgn0260793	2mit	2
54.5042	0.544871	0.345503	1.57704	0.114787	0.729921	0.314819	Not DE	FBgn0003483	spn-E	NA
193.646	0.203241	0.128893	1.57682	0.114836	0.729921	0.314819	Not DE	FBgn0264325	Atg6	NA
374.834	0.260987	0.165599	1.57602	0.115021	0.729921	0.314819	Not DE	FBgn0039566	CG4849	NA
5.41061	1.95489	1.24034	1.57609	0.115005	0.729921	0.314819	Not DE	FBgn0035724	CG10064	NA
918.997	-0.21781	0.13817	-1.5764	0.114935	0.729921	0.314819	Not DE	FBgn0035879	GAPcenA	NA
6.60347	1.01676	0.645784	1.57446	0.115382	0.729921	0.314819	Not DE	FBgn0036612	CG4998	NA
51.3157	-0.377462	0.239723	-1.57457	0.115355	0.729921	0.314819	Not DE	FBgn0037045	CG10584	NA
21.1663	-0.716967	0.455188	-1.5751	0.115233	0.729921	0.314819	Not DE	FBgn0050001	CG30001	NA
301.837	-0.229546	0.145715	-1.57531	0.115185	0.729921	0.314819	Not DE	FBgn0027091	CysRS	NA
701.909	-0.429013	0.272384	-1.57503	0.11525	0.729921	0.314819	Not DE	FBgn0010651	MFS14	NA
6.40835	1.12293	0.71312	1.57467	0.115334	0.729921	0.314819	Not DE	FBgn0029646	CG14423	NA
6.83278	1.46044	0.927417	1.57474	0.115316	0.729921	0.314819	Not DE	FBgn0040104	lectin-24A	NA
113.323	0.391074	0.249257	1.56896	0.116657	0.731022	0.313312	Not DE	FBgn0026417	Hus1-like	NA
399.597	-0.329332	0.209476	-1.57217	0.115911	0.731022	0.313312	Not DE	FBgn0037788	CG3940	2
272.716	0.18966	0.120852	1.56936	0.116564	0.731022	0.313312	Not DE	FBgn0250820	meigo	NA
59.6593	0.442877	0.282162	1.56958	0.116512	0.731022	0.313312	Not DE	FBgn0051176	CG31176	NA
309.135	0.23852	0.151991	1.5693	0.116577	0.731022	0.313312	Not DE	FBgn0266137	Dop1R2	NA
172.03	0.222925	0.141929	1.57068	0.116258	0.731022	0.313312	Not DE	FBgn0270927	betaGlu	NA
[truncated: 10,609 more rows]

## Sheet: 3 week mettl3-|- vs. mettl3 -|+
baseMean	log2FoldChange	lfcSE	stat	pvalue	padj	logpadj	Result	gene_name	gene_id	head_peaks
2377.85	1.05703	0.0813339	12.9962	1.28549e-38	1.3828e-34	77.9638	DE	FBgn0019940	Rh6	NA
1017.82	1.15413	0.0937626	12.309	8.09944e-35	4.35629e-31	69.9085	DE	FBgn0260660	Mp	5
241.644	-3.01898	0.248955	-12.1266	7.63592e-34	2.73799e-30	68.0703	DE	FBgn0026314	Ugt35b	NA
653.244	1.18138	0.126513	9.33807	9.81033e-21	2.63824e-17	38.1738	DE	FBgn0015519	nAChRalpha3	2
102.292	-2.15445	0.275826	-7.81091	5.67744e-15	1.22145e-11	25.1284	DE	FBgn0037930	CG14715	NA
1668.73	0.982397	0.134712	7.29257	3.04093e-13	5.45188e-10	21.3299	DE	FBgn0000163	baz	6
621.223	1.34921	0.194339	6.94256	3.85049e-12	5.17747e-09	19.0789	DE	FBgn0023076	Clk	NA
502.646	0.978216	0.140574	6.95875	3.43314e-12	5.17747e-09	19.0789	DE	FBgn0028370	kek3	2
298.751	1.26757	0.188179	6.73599	1.62822e-11	1.94609e-08	17.7549	DE	FBgn0003984	vn	3
407.373	-1.52169	0.227381	-6.69223	2.19796e-11	2.36434e-08	17.5602	DE	FBgn0033366	Ance-4	NA
844.762	0.848944	0.128891	6.58651	4.50288e-11	4.40341e-08	16.9383	DE	FBgn0086704	stops	1
166.72	1.28104	0.199731	6.41379	1.41945e-10	1.27242e-07	15.8772	DE	FBgn0051036	CG31036	NA
94.8364	2.53322	0.402107	6.29987	2.97903e-10	2.46503e-07	15.2159	DE	FBgn0030993	Mec2	NA
659.051	-1.30301	0.208115	-6.26102	3.82479e-10	2.92785e-07	15.0438	DE	FBgn0027562	CG10345	NA
649.481	-1.14684	0.18347	-6.25083	4.08271e-10	2.92785e-07	15.0438	DE	FBgn0034140	Lst	NA
535.741	1.09917	0.176634	6.22286	4.88168e-10	3.28201e-07	14.9296	DE	FBgn0263354	CG42784	9
334.427	-1.0696	0.175931	-6.07963	1.20462e-09	7.6224e-07	14.087	DE	FBgn0035076	Ance-5	NA
500.572	1.50328	0.250051	6.01188	1.8338e-09	1.0959e-06	13.7239	DE	FBgn0032587	CG5953	NA
238.242	-1.03337	0.172194	-6.00124	1.9582e-09	1.10865e-06	13.7124	DE	FBgn0052726	CG32726	NA
2401.54	0.773848	0.129391	5.98069	2.22198e-09	1.18086e-06	13.6493	DE	FBgn0029881	pigs	2
1065.57	1.1557	0.193432	5.97469	2.30529e-09	1.18086e-06	13.6493	DE	FBgn0029939	CG9650	6
41949.8	-2.06792	0.346797	-5.96291	2.47778e-09	1.21152e-06	13.6236	DE	FBgn0004045	Yp1	NA
1561.46	0.812766	0.137903	5.89377	3.77488e-09	1.76549e-06	13.2471	DE	FBgn0003345	sd	6
134.389	1.23145	0.21028	5.85623	4.73504e-09	2.12228e-06	13.063	DE	FBgn0014135	bnl	6
1473.1	-1.07118	0.183464	-5.83863	5.26317e-09	2.26464e-06	12.9981	DE	FBgn0028526	CG15293	NA
7694.25	-0.783057	0.137115	-5.71095	1.12348e-08	4.64819e-06	12.279	DE	FBgn0033820	CG4716	NA
1091.88	1.30487	0.230085	5.67125	1.41757e-08	5.6477e-06	12.0843	DE	FBgn0053548	SmydA-8	NA
43.4636	2.39683	0.42557	5.63204	1.78092e-08	6.84193e-06	11.8924	DE	FBgn0005660	Ets21C	NA
188.988	-1.09585	0.195215	-5.61352	1.98246e-08	7.35357e-06	11.8203	DE	FBgn0261380	mRpL37	NA
94.628	-1.77704	0.323123	-5.4996	3.80661e-08	1.36493e-05	11.2018	DE	FBgn0032470	CG5142	NA
719.346	-1.16096	0.211897	-5.4789	4.27982e-08	1.43869e-05	11.1492	DE	FBgn0263199	Galk	NA
794.838	0.849247	0.154989	5.4794	4.26765e-08	1.43869e-05	11.1492	DE	FBgn0025628	CG4199	NA
242.196	-1.49948	0.275388	-5.44496	5.18157e-08	1.68903e-05	10.9888	DE	FBgn0039099	GILT2	NA
990.096	0.746128	0.137498	5.42645	5.74874e-08	1.8188e-05	10.9147	DE	FBgn0039727	Vps13B	NA
60.202	2.51453	0.466511	5.39007	7.04284e-08	2.13135e-05	10.7562	DE	FBgn0036985	zye	NA
720.689	-0.99014	0.183775	-5.38779	7.1329e-08	2.13135e-05	10.7562	DE	FBgn0014031	Spat	NA
1268.09	0.541802	0.100918	5.36875	7.92864e-08	2.30509e-05	10.6778	DE	FBgn0031170	CG1718	NA
42.4602	1.88261	0.35171	5.35273	8.66386e-08	2.45255e-05	10.6158	DE	FBgn0010038	GstD2	NA
438.393	-1.11242	0.210545	-5.28355	1.26704e-07	3.49477e-05	10.2617	DE	FBgn0034479	CG8654	NA
843.342	-0.672482	0.128136	-5.2482	1.53589e-07	4.1304e-05	10.0946	DE	FBgn0030272	CG15201	NA
1836.44	-0.713179	0.136029	-5.24285	1.58112e-07	4.14831e-05	10.0902	DE	FBgn0001208	Hn	NA
10908.2	0.446357	0.085269	5.23469	1.65264e-07	4.23272e-05	10.0701	DE	FBgn0262738	norpA	4
900.589	-0.584045	0.112735	-5.18071	2.21047e-07	5.52977e-05	9.80278	DE	FBgn0035726	CG9953	NA
139.669	-1.02753	0.1988	-5.16865	2.35787e-07	5.76446e-05	9.76121	DE	FBgn0039040	CG13833	NA
1688.32	-1.10465	0.214849	-5.14153	2.72506e-07	6.5141e-05	9.63896	DE	FBgn0040606	CG6503	NA
3649.76	-1.08885	0.212354	-5.12753	2.93573e-07	6.86514e-05	9.58647	DE	FBgn0000406	Cyt-b5-r	NA
25.1271	8.11573	1.58483	5.12088	3.04117e-07	6.91876e-05	9.57869	DE	FBgn0033296	Mal-A7	NA
1315.19	-0.611095	0.1194	-5.11804	3.0873e-07	6.91876e-05	9.57869	DE	FBgn0025366	Ip259	NA
16.9313	-4.30317	0.849269	-5.06691	4.04319e-07	8.87603e-05	9.32957	DE	FBgn0028519	hll	NA
679.203	-1.27021	0.251446	-5.05162	4.38084e-07	9.42495e-05	9.26957	DE	FBgn0011705	rost	NA
24.4639	2.58716	0.514134	5.03208	4.85195e-07	0.000102338	9.18723	DE	FBgn0035427	ckd	NA
813.238	0.55375	0.111388	4.97134	6.649e-07	0.000137545	8.89156	DE	FBgn0028879	CG15270	1
1000.22	-0.775626	0.156456	-4.95748	7.14133e-07	0.000144942	8.83918	DE	FBgn0032382	Mal-B2	NA
560.485	0.680883	0.137461	4.95327	7.29749e-07	0.000145369	8.83624	DE	FBgn0039709	Cad99C	NA
285.081	0.757329	0.153069	4.94763	7.51229e-07	0.000146927	8.82558	DE	FBgn0030941	wgn	2
22.322	-2.47955	0.51328	-4.8308	1.35986e-06	0.000261215	8.25017	DE	FBgn0041621	Or82a	NA
645.438	0.678938	0.140923	4.8178	1.45146e-06	0.000273919	8.20268	DE	FBgn0031571	bark	NA
3261.18	-0.800551	0.167831	-4.76999	1.84231e-06	0.000324882	8.03205	DE	FBgn0037643	skap	NA
3430.47	0.557715	0.116732	4.77774	1.77277e-06	0.000324882	8.03205	DE	FBgn0003249	Rh3	NA
120.091	1.17293	0.245867	4.77059	1.83687e-06	0.000324882	8.03205	DE	FBgn0051121	CG31121	1
87.7389	1.79581	0.376278	4.77255	1.81905e-06	0.000324882	8.03205	DE	FBgn0031097	obst-A	NA
2930.81	0.537713	0.11397	4.71801	2.38164e-06	0.000413215	7.79154	DE	FBgn0026438	Eaat2	2
148.288	-1.30172	0.276469	-4.70836	2.49714e-06	0.000419714	7.77594	DE	FBgn0051248	CG31248	1
419.569	-1.22273	0.259593	-4.71018	2.47497e-06	0.000419714	7.77594	DE	FBgn0042119	Cpr65Au	NA
3885.21	-0.672107	0.144269	-4.65871	3.18201e-06	0.000526598	7.54907	DE	FBgn0023479	teq	NA
69.1204	-1.3691	0.294204	-4.65358	3.26219e-06	0.000531687	7.53946	DE	FBgn0063923	Kaz1-ORFB	NA
351.214	-1.43681	0.309927	-4.63598	3.55249e-06	0.000561814	7.48434	DE	FBgn0026403	Ndg	NA
554.821	0.70608	0.152383	4.63359	3.59386e-06	0.000561814	7.48434	DE	FBgn0052600	dpr8	4
1194.28	8.21405	1.77294	4.63302	3.60371e-06	0.000561814	7.48434	DE	FBgn0032049	Bace	NA
135.546	21.04	4.5823	4.59158	4.39908e-06	0.000676012	7.2993	DE	FBgn0051233	CG31233	NA
241.994	2.31298	0.506795	4.56394	5.02016e-06	0.00076059	7.18142	DE	FBgn0036995	atk	NA
91.4729	-2.18207	0.478487	-4.56034	5.10699e-06	0.000762998	7.17825	DE	FBgn0053926	CG33926	NA
244.301	-0.848508	0.186263	-4.55543	5.22787e-06	0.000770358	7.16865	DE	FBgn0034887	St1	NA
8185.41	-1.70438	0.37446	-4.55158	5.32447e-06	0.00077399	7.16395	DE	FBgn0029990	CG2233	NA
1185.87	0.57515	0.126594	4.54327	5.53886e-06	0.000794421	7.1379	DE	FBgn0259168	mnb	9
549.734	0.570154	0.125636	4.53815	5.675e-06	0.000803237	7.12686	DE	FBgn0261555	CG42673	1
105.062	9.11458	2.01205	4.52999	5.89856e-06	0.000824037	7.1013	DE	FBgn0035620	CG5150	NA
3181.21	0.418274	0.0925887	4.51756	6.25574e-06	0.00086273	7.05541	DE	FBgn0264489	CG43897	6
907.671	-0.823389	0.182561	-4.51022	6.47597e-06	0.000875387	7.04084	DE	FBgn0034076	Jhedup	NA
28.9379	2.08322	0.462004	4.5091	6.51027e-06	0.000875387	7.04084	DE	FBgn0032908	CG9270	NA
510.262	-0.99848	0.221609	-4.50559	6.61901e-06	0.000879021	7.0367	DE	FBgn0011283	Obp28a	NA
31.1338	8.26502	1.83671	4.49991	6.79819e-06	0.000891807	7.02226	DE	FBgn0033297	Mal-A8	NA
36.5738	1.91853	0.427581	4.48695	7.22487e-06	0.00093636	6.97351	DE	FBgn0052553	CR32553	NA
12.2352	4.47409	0.999696	4.47545	7.62511e-06	0.000976468	6.93157	DE	FBgn0267148	CR45588	NA
687.933	-0.590369	0.132135	-4.46793	7.89785e-06	0.000999496	6.90826	DE	FBgn0035147	Gale	NA
624.76	-0.912884	0.204848	-4.45639	8.33498e-06	0.00103983	6.8687	DE	FBgn0034474	Obp56g	NA
441.573	0.872731	0.195922	4.45448	8.40986e-06	0.00103983	6.8687	DE	FBgn0086347	Myo31DF	NA
4367.94	0.534737	0.120121	4.45165	8.52145e-06	0.00104165	6.86695	DE	FBgn0011661	Moe	2
414.854	0.651335	0.147175	4.42558	9.61835e-06	0.00116252	6.75716	DE	FBgn0039628	CG11841	NA
39.0052	1.95577	0.444859	4.39638	1.10069e-05	0.00131557	6.63348	DE	FBgn0035199	tfc	NA
5652.67	-1.05183	0.241179	-4.36121	1.29347e-05	0.00152899	6.48314	DE	FBgn0027560	Tps1	NA
617.027	-0.874748	0.201489	-4.34143	1.41559e-05	0.00165517	6.40385	DE	FBgn0020416	Idgf1	NA
540.153	0.717486	0.165889	4.32509	1.52469e-05	0.00176355	6.34042	DE	FBgn0030808	RhoGAP15B	NA
1164.82	0.629494	0.146145	4.30734	1.6523e-05	0.00189082	6.27074	DE	FBgn0259244	CG42342	5
106.326	1.12572	0.261643	4.30252	1.68868e-05	0.00190241	6.26463	DE	FBgn0033204	CG2065	NA
58481.6	-2.90731	0.675911	-4.30133	1.69779e-05	0.00190241	6.26463	DE	FBgn0004047	Yp3	NA
163.946	-1.13003	0.263489	-4.28873	1.79697e-05	0.0019859	6.22168	DE	FBgn0036587	CG4950	NA
68.3142	1.44765	0.337665	4.28722	1.80923e-05	0.0019859	6.22168	DE	FBgn0052816	CG32816	NA
386.103	-0.784897	0.183682	-4.27313	1.9275e-05	0.00205288	6.18851	DE	FBgn0038172	Adgf-D	NA
756.172	0.751733	0.175814	4.27574	1.90504e-05	0.00205288	6.18851	DE	FBgn0050115	GEFmeso	2
414.233	-1.03738	0.242664	-4.27496	1.91173e-05	0.00205288	6.18851	DE	FBgn0004797	mdy	NA
784.207	-1.52466	0.358745	-4.24998	2.13786e-05	0.00225461	6.09478	DE	FBgn0000473	Cyp6a2	NA
646.148	-0.56419	0.133204	-4.23554	2.28e-05	0.0023358	6.0594	DE	FBgn0051326	CG31326	NA
78.0228	-1.48158	0.349777	-4.23578	2.27756e-05	0.0023358	6.0594	DE	FBgn0035575	CG7509	NA
68.7876	-1.7817	0.420482	-4.23728	2.26243e-05	0.0023358	6.0594	DE	FBgn0036757	Ir75a	NA
2729.79	0.477821	0.112978	4.22933	2.34392e-05	0.00237863	6.04123	DE	FBgn0264975	Nrg	4
665.995	1.10007	0.260455	4.22365	2.40372e-05	0.00241653	6.02542	DE	FBgn0038679	CG6040	NA
663.07	-0.888472	0.211642	-4.19799	2.69293e-05	0.00260173	5.95158	DE	FBgn0038038	CG5167	NA
3905.24	-0.511274	0.121695	-4.20127	2.65418e-05	0.00260173	5.95158	DE	FBgn0038984	AdipoR	NA
137.614	-0.989402	0.23576	-4.19665	2.70888e-05	0.00260173	5.95158	DE	FBgn0051414	Gba1b	NA
51.9103	-1.82287	0.434235	-4.19787	2.69432e-05	0.00260173	5.95158	DE	FBgn0261402	Ir75b	NA
184.319	0.918184	0.218591	4.20047	2.66362e-05	0.00260173	5.95158	DE	FBgn0260006	drd	1
179.855	1.61367	0.386959	4.17013	3.04429e-05	0.00287258	5.85254	DE	FBgn0261341	verm	NA
2088.16	-0.430869	0.103285	-4.17163	3.02431e-05	0.00287258	5.85254	DE	FBgn0000721	for	4
170.285	8.93314	2.1461	4.16251	3.14774e-05	0.00293237	5.83194	DE	FBgn0034295	CG10911	NA
37.9774	1.40057	0.336577	4.16122	3.16556e-05	0.00293237	5.83194	DE	FBgn0031042	CG14221	NA
168.652	-1.5173	0.364779	-4.1595	3.18943e-05	0.00293237	5.83194	DE	FBgn0031182	Cyp6t1	NA
720.558	0.700889	0.169188	4.14266	3.43308e-05	0.00310333	5.77528	DE	FBgn0037534	CG2781	2
149.978	1.76109	0.424959	4.14415	3.41082e-05	0.00310333	5.77528	DE	FBgn0260653	serp	1
157.552	8.14149	1.97015	4.13242	3.58958e-05	0.00321776	5.73907	DE	FBgn0004427	LysD	NA
752.106	-0.594083	0.144154	-4.12116	3.76969e-05	0.00335129	5.69841	DE	FBgn0037239	Sfxn1-3	NA
791.875	0.555351	0.134842	4.11853	3.81296e-05	0.00336197	5.69523	DE	FBgn0265974	ttv	1
311.724	-0.750938	0.182588	-4.11274	3.90985e-05	0.00341937	5.6783	DE	FBgn0038463	CG3534	NA
414.436	0.712696	0.173811	4.10042	4.12404e-05	0.00357761	5.63306	DE	FBgn0000287	salr	2
531.114	-0.66923	0.163548	-4.09196	4.27744e-05	0.003681	5.60457	DE	FBgn0010591	Sply	NA
1419.08	0.545759	0.133497	4.08818	4.34775e-05	0.0037118	5.59624	DE	FBgn0266354	CG45002	1
786.795	-0.662636	0.162352	-4.08148	4.47497e-05	0.00379034	5.5753	DE	FBgn0035293	CG5687	1
1357.48	-0.737468	0.182412	-4.04287	5.28006e-05	0.00443731	5.41771	DE	FBgn0035090	CG2736	NA
31.8574	1.88047	0.466094	4.03454	5.47087e-05	0.00456203	5.38999	DE	FBgn0034741	CG4269	NA
1452.19	0.865602	0.214731	4.0311	5.55163e-05	0.00459376	5.38306	DE	FBgn0002526	LanA	NA
9.13381	4.00592	0.995552	4.02381	5.72632e-05	0.00470214	5.35974	DE	FBgn0263626	CR43635	NA
1152.98	1.72033	0.430438	3.9967	6.42319e-05	0.00523441	5.2525	DE	FBgn0001253	ImpE1	NA
1349.67	0.548231	0.137376	3.99072	6.58718e-05	0.00532769	5.23484	DE	FBgn0085387	shakB	12
118.695	8.72899	2.1917	3.98274	6.81257e-05	0.00546887	5.20868	DE	FBgn0035619	CG10592	NA
1844.07	-0.427311	0.107884	-3.96084	7.46851e-05	0.00590726	5.13157	DE	FBgn0016797	fz2	5
70.5393	4.94045	1.24721	3.9612	7.45744e-05	0.00590726	5.13157	DE	FBgn0050360	Mal-A6	NA
812.792	1.06924	0.271303	3.94113	8.10992e-05	0.00636777	5.05651	DE	FBgn0019661	roX1	NA
1264.35	-0.735597	0.187158	-3.93035	8.48232e-05	0.00661191	5.01888	DE	FBgn0020415	Idgf2	NA
69.5539	6.46287	1.64765	3.92248	8.76413e-05	0.00673399	5.00059	DE	FBgn0036738	CG7542	NA
23.3048	1.64967	0.420549	3.92266	8.75772e-05	0.00673399	5.00059	DE	FBgn0031646	CG2837	NA
69524.2	-2.08085	0.531384	-3.9159	9.00671e-05	0.00687129	4.9804	DE	FBgn0005391	Yp2	NA
360.687	1.01144	0.258718	3.90943	9.2514e-05	0.00700826	4.96067	DE	FBgn0005664	Crys	NA
1107.52	-0.991649	0.253905	-3.90559	9.39964e-05	0.00701512	4.95969	DE	FBgn0034394	CG15096	NA
549.455	-0.794221	0.203447	-3.90382	9.46869e-05	0.00701512	4.95969	DE	FBgn0032008	CG14277	NA
1417.6	-0.465572	0.119155	-3.90727	9.33448e-05	0.00701512	4.95969	DE	FBgn0032138	CG4364	NA
288.685	-1.09515	0.28063	-3.90248	9.52131e-05	0.00701512	4.95969	DE	FBgn0053307	CG33307	NA
764.646	-0.445319	0.114385	-3.89314	9.89534e-05	0.0072411	4.92798	DE	FBgn0283510	Pal1	NA
486.786	-0.894137	0.229936	-3.88863	0.000100813	0.00727817	4.92288	DE	FBgn0261808	cu	NA
130.143	1.06129	0.272904	3.88886	0.000100716	0.00727817	4.92288	DE	FBgn0083970	CG34134	NA
51.7593	-1.16042	0.298636	-3.88573	0.000102023	0.00731639	4.91764	DE	FBgn0015033	Cyp4d8	NA
2563.2	0.416477	0.107251	3.88321	0.000103088	0.00734381	4.9139	DE	FBgn0000479	dnc	22
982.988	0.774206	0.199746	3.87595	0.000106209	0.00751638	4.89067	DE	FBgn0264894	CG44085	1
53.3169	1.30379	0.33665	3.87284	0.000107576	0.00756334	4.88444	DE	FBgn0033942	Cpr51A	NA
2097.74	-0.883864	0.228789	-3.86323	0.000111899	0.00781625	4.85155	DE	FBgn0000592	Est-6	NA
474.173	-0.825059	0.213804	-3.85895	0.000113875	0.00790291	4.84052	DE	FBgn0001187	Hex-C	NA
2975.36	0.560668	0.145361	3.85706	0.000114758	0.00791312	4.83923	DE	FBgn0261873	sdt	5
1649.24	-0.889051	0.231095	-3.84712	0.000119514	0.00818861	4.80501	DE	FBgn0020385	pug	NA
488.037	0.524602	0.136741	3.83647	0.000124817	0.00849782	4.76795	DE	FBgn0040765	luna	6
227.96	-0.759014	0.199024	-3.81367	0.000136918	0.00926304	4.68172	DE	FBgn0038290	CG6912	NA
43.6453	-1.37742	0.361491	-3.81038	0.000138754	0.00932861	4.67467	DE	FBgn0030334	Karl	NA
481.226	-0.792499	0.208399	-3.80279	0.000143077	0.00944222	4.66256	DE	FBgn0037936	CG6908	NA
128.915	-0.951829	0.250285	-3.80298	0.000142966	0.00944222	4.66256	DE	FBgn0051102	CG31102	NA
553.45	0.628189	0.165176	3.80314	0.000142871	0.00944222	4.66256	DE	FBgn0053181	CG33181	2
123.381	-0.939017	0.247843	-3.78876	0.000151404	0.00981116	4.62423	DE	FBgn0038739	CG4686	NA
362.534	-0.535938	0.141406	-3.79008	0.000150598	0.00981116	4.62423	DE	FBgn0039864	CG11550	NA
1876.58	0.508805	0.13429	3.78886	0.000151342	0.00981116	4.62423	DE	FBgn0283657	Tlk	8
979.816	-0.65411	0.172941	-3.78227	0.000155403	0.01001	4.60417	DE	FBgn0032198	eEF1delta	NA
16006.6	-0.698825	0.18546	-3.76806	0.000164519	0.0105341	4.55314	DE	FBgn0086687	Desat1	NA
14.6831	-3.54142	0.942899	-3.75588	0.000172731	0.0108845	4.52042	DE	FBgn0038083	CG5999	NA
113.592	-0.963497	0.256376	-3.75815	0.000171176	0.0108845	4.52042	DE	FBgn0036806	Cyp12c1	NA
5646.25	-0.559596	0.149009	-3.75545	0.000173027	0.0108845	4.52042	DE	FBgn0263120	Acsl	1
34.2133	1.81166	0.48356	3.7465	0.000179319	0.0112147	4.49053	DE	FBgn0033702	CG8854	NA
107.06	0.848358	0.226717	3.74193	0.000182614	0.0113548	4.47811	DE	FBgn0031267	Ipk2	NA
1426.59	0.5255	0.140552	3.73882	0.000184883	0.0114298	4.47153	DE	FBgn0261570	CG42684	3
152.012	7.12569	1.9071	3.7364	0.000186674	0.0114746	4.46762	DE	FBgn0038973	Pebp1	NA
2431.74	-0.792393	0.212836	-3.72302	0.000196857	0.0120318	4.4202	DE	FBgn0034501	CG13868	7
798.852	0.389751	0.105261	3.70272	0.000213299	0.012963	4.34565	DE	FBgn0085399	CG34370	1
1204.49	0.807325	0.218778	3.69016	0.00022411	0.0135436	4.30184	DE	FBgn0029864	CG15894	NA
1560.83	-0.618982	0.168303	-3.67777	0.00023528	0.013607	4.29717	DE	FBgn0043853	scaRNA:MeU5-C46	NA
1098.55	0.437544	0.118844	3.68167	0.000231708	0.013607	4.29717	DE	FBgn0027598	cindr	1
370.407	-0.977315	0.265672	-3.67865	0.000234475	0.013607	4.29717	DE	FBgn0029769	frma	NA
420.061	0.556736	0.151264	3.68056	0.000232723	0.013607	4.29717	DE	FBgn0267253	CG32700	1
541.799	0.749767	0.203844	3.67814	0.000234942	0.013607	4.29717	DE	FBgn0001075	ft	NA
599.843	-0.623438	0.169468	-3.6788	0.000234335	0.013607	4.29717	DE	FBgn0025595	AkhR	NA
62.3499	1.18352	0.321316	3.68336	0.000230183	0.013607	4.29717	DE	FBgn0032538	CG16885	NA
145.157	-0.879248	0.238518	-3.6863	0.000227541	0.013607	4.29717	DE	FBgn0032896	CG14400	NA
142.236	-0.864439	0.235608	-3.66898	0.000243519	0.0140082	4.26811	DE	FBgn0265052	St3	NA
857.24	-0.797564	0.217649	-3.66444	0.000247877	0.014183	4.25571	DE	FBgn0031538	CG3246	NA
427.101	0.560563	0.153042	3.66281	0.000249468	0.0141986	4.25461	DE	FBgn0014073	Tie	2
584.872	0.446785	0.122111	3.65885	0.000253351	0.0143436	4.24445	DE	FBgn0024321	NK7.1	3
412.332	5.84475	1.59985	3.65332	0.000258872	0.0145795	4.22814	DE	FBgn0039471	CG6295	NA
757.772	0.541378	0.14852	3.64514	0.000267244	0.0149726	4.20153	DE	FBgn0030034	CG10555	NA
116.42	1.08599	0.298752	3.63509	0.000277881	0.0154879	4.16769	DE	FBgn0050054	CG30054	NA
85.5922	-2.41979	0.666267	-3.63187	0.000281378	0.015602	4.16036	DE	FBgn0010385	Def	NA
542.108	-0.693771	0.191365	-3.62539	0.000288526	0.0158351	4.14553	DE	FBgn0263659	CR43650	4
1456.06	-0.552802	0.152451	-3.6261	0.000287735	0.0158351	4.14553	DE	FBgn0027586	CG5867	NA
1223.12	0.414123	0.114434	3.61889	0.000295864	0.0161554	4.1255	DE	FBgn0004657	mys	NA
24.1168	-1.69853	0.471025	-3.60603	0.000310923	0.0168919	4.08092	DE	FBgn0085209	CG34180	NA
417.89	0.542837	0.150728	3.60144	0.000316465	0.0171066	4.06829	DE	FBgn0052982	CG32982	NA
1743.21	0.4494	0.124938	3.59699	0.000321919	0.0172189	4.06175	DE	FBgn0010313	corto	11
1760.82	-0.48377	0.134536	-3.59584	0.000323344	0.0172189	4.06175	DE	FBgn0261862	whd	NA
222.762	-0.731775	0.20348	-3.5963	0.000322772	0.0172189	4.06175	DE	FBgn0032022	CG14275	NA
17.7434	2.29807	0.640057	3.59041	0.000330153	0.0174948	4.04585	DE	FBgn0036023	CG18179	NA
935.475	-0.921068	0.257054	-3.58317	0.000339444	0.017899	4.02301	DE	FBgn0039152	Root	NA
130.912	-0.886097	0.247606	-3.57865	0.000345368	0.0181226	4.0106	DE	FBgn0030347	CG15739	NA
269.666	0.795432	0.222773	3.5706	0.00035617	0.018574	3.98599	DE	FBgn0034583	CG10527	NA
7788.59	-0.526654	0.147536	-3.56967	0.000357425	0.018574	3.98599	DE	FBgn0005593	RpL7	NA
624.955	0.75536	0.211778	3.56675	0.00036144	0.0186924	3.97964	DE	FBgn0267665	CR46003	NA
54.7283	-1.77914	0.499343	-3.56296	0.000366703	0.0188738	3.96998	DE	FBgn0034468	Obp56a	NA
130.531	0.926822	0.260219	3.5617	0.000368468	0.0188743	3.96995	DE	FBgn0040388	boi	NA
173.892	2.72742	0.766642	3.55761	0.00037424	0.0190792	3.95916	DE	FBgn0004959	phm	NA
887.933	0.713493	0.200914	3.55124	0.000383419	0.0194549	3.93966	DE	FBgn0028550	Atf3	5
51.8506	-1.3317	0.375277	-3.54857	0.000387328	0.019561	3.93422	DE	FBgn0036220	CG5897	NA
2998.82	0.343219	0.0970274	3.53734	0.000404182	0.0203168	3.89631	DE	FBgn0004401	Pep	NA
1384.59	0.61461	0.174091	3.5304	0.000414929	0.02076	3.87473	DE	FBgn0035538	DopEcR	5
457.088	0.518472	0.147301	3.5198	0.000431867	0.0209671	3.8648	DE	FBgn0002306	sas	NA
288.799	0.696523	0.197857	3.52034	0.000430997	0.0209671	3.8648	DE	FBgn0267337	rn	NA
12.0358	2.58826	0.73525	3.52024	0.000431153	0.0209671	3.8648	DE	FBgn0285912	mah	NA
177.082	-0.73327	0.207957	-3.52607	0.000421782	0.0209671	3.8648	DE	FBgn0029798	CG4078	NA
909.295	0.437125	0.124209	3.51928	0.000432713	0.0209671	3.8648	DE	FBgn0003514	sqh	NA
324.466	-0.6636	0.188346	-3.52331	0.000426187	0.0209671	3.8648	DE	FBgn0032402	CG14945	NA
218.04	-0.883774	0.250915	-3.5222	0.000427978	0.0209671	3.8648	DE	FBgn0028540	CG9008	NA
93.6345	1.41993	0.40406	3.51417	0.000441128	0.021279	3.85003	DE	FBgn0262029	d	NA
758.155	0.601519	0.17134	3.51068	0.000446966	0.0214644	3.84136	DE	FBgn0261461	RhoGAP18B	1
652.909	0.507417	0.144802	3.50422	0.000457942	0.0218937	3.82156	DE	FBgn0266000	CG44774	2
1856.54	0.441101	0.126022	3.50018	0.000464942	0.02213	3.81082	DE	FBgn0263219	Dscam4	NA
264.729	-0.850528	0.243288	-3.49597	0.000472337	0.0223198	3.80228	DE	FBgn0064237	Idgf5	NA
2342.38	0.335911	0.0960967	3.49555	0.00047308	0.0223198	3.80228	DE	FBgn0028331	l(1)G0289	NA
1174.27	-1.04412	0.300578	-3.4737	0.000513335	0.0241133	3.72499	DE	FBgn0041194	Prat2	NA
1273.57	0.524779	0.151889	3.45501	0.000550267	0.0257357	3.65987	DE	FBgn0003162	Pu	NA
1548.69	0.338131	0.0979554	3.45188	0.000556686	0.0259233	3.65261	DE	FBgn0028341	Ptpmeg2	4
684.671	-0.931719	0.270626	-3.44283	0.000575658	0.0266912	3.62342	DE	FBgn0031689	Cyp28d1	NA
345.54	-1.86171	0.541502	-3.43805	0.000585925	0.0270506	3.61005	DE	FBgn0043791	phu	NA
752.141	-0.573271	0.167166	-3.42935	0.000605025	0.0274049	3.59703	DE	FBgn0037770	Art4	NA
46.0219	-1.15443	0.336583	-3.42984	0.000603942	0.0274049	3.59703	DE	FBgn0039641	CG14511	NA
1160.78	0.953545	0.277948	3.43066	0.000602126	0.0274049	3.59703	DE	FBgn0029766	CG15784	NA
1513.89	0.475783	0.138762	3.42876	0.000606337	0.0274049	3.59703	DE	FBgn0264815	Pde1c	NA
228.809	-1.93171	0.562756	-3.43259	0.000597844	0.0274049	3.59703	DE	FBgn0032507	CG9377	NA
1919.92	0.452209	0.131979	3.42637	0.000611708	0.027532	3.59241	DE	FBgn0263220	Hk	10
44.953	1.41358	0.41332	3.42006	0.000626077	0.0280613	3.57336	DE	FBgn0050101	CG30101	NA
906.152	0.53211	0.155637	3.41891	0.000628727	0.0280631	3.5733	DE	FBgn0261258	rgn	3
95.5924	-0.832881	0.244194	-3.41073	0.000647884	0.0287987	3.54742	DE	FBgn0031773	Fbw5	NA
261.379	-0.657716	0.193052	-3.40693	0.000656982	0.0289128	3.54347	DE	FBgn0036857	CG9629	NA
442.774	0.453263	0.13307	3.4062	0.000658746	0.0289128	3.54347	DE	FBgn0004168	5-HT1A	3
1738.7	0.490384	0.143921	3.40733	0.000656029	0.0289128	3.54347	DE	FBgn0052676	stx	5
1601.63	0.326417	0.0958589	3.40518	0.000661202	0.0289128	3.54347	DE	FBgn0261811	pico	NA
111.612	1.04374	0.306979	3.40004	0.000673767	0.029343	3.5287	DE	FBgn0261801	CG42747	NA
15.4604	7.7379	2.28196	3.39089	0.000696654	0.0302174	3.49934	DE	FBgn0004425	LysB	NA
516.942	-0.647513	0.19186	-3.37493	0.000738343	0.031897	3.44524	DE	FBgn0019952	Orct	NA
2459.79	1.03901	0.308486	3.36809	0.000756896	0.032438	3.42843	DE	FBgn0039257	tnc	NA
5112.92	-0.538652	0.159901	-3.36866	0.000755343	0.032438	3.42843	DE	FBgn0028697	RpL15	NA
43.648	-5.33483	1.5872	-3.36116	0.000776157	0.0331314	3.40727	DE	FBgn0036362	CG10725	NA
306.386	0.484963	0.144703	3.35144	0.000803915	0.0341807	3.3761	DE	FBgn0030870	CG6398	3
171.831	-0.716878	0.21418	-3.34709	0.000816648	0.0344637	3.36785	DE	FBgn0036157	CG7560	NA
1334.64	0.530757	0.158578	3.34698	0.00081698	0.0344637	3.36785	DE	FBgn0259171	Pde9	9
835.47	0.420486	0.126022	3.33661	0.000848069	0.0353592	3.3422	DE	FBgn0036746	Crtc	8
1151.65	0.358844	0.107537	3.33695	0.000847043	0.0353592	3.3422	DE	FBgn0259822	Ca-beta	1
790.658	-0.460999	0.138075	-3.33875	0.000841555	0.0353592	3.3422	DE	FBgn0000114	bru1	2
477.989	0.700017	0.209919	3.33469	0.000853931	0.0354662	3.33918	DE	FBgn0032741	Sidpn	NA
508.458	-1.03669	0.311106	-3.33229	0.000861349	0.0356273	3.33464	DE	FBgn0058470	CG40470	NA
646.734	0.49345	0.148158	3.33056	0.000866725	0.0356273	3.33464	DE	FBgn0040397	CG3655	3
11.1622	6.15663	1.84871	3.33023	0.000867746	0.0356273	3.33464	DE	FBgn0032131	CG3841	NA
30.544	7.53141	2.26514	3.32492	0.000884437	0.0358155	3.32938	DE	FBgn0003358	Jon99Ci	NA
1437.48	-0.29481	0.0886367	-3.32605	0.000880848	0.0358155	3.32938	DE	FBgn0035207	Sherpa	NA
273.831	1.12148	0.337307	3.32482	0.000884763	0.0358155	3.32938	DE	FBgn0033593	Listericin	NA
45.6767	1.20089	0.361221	3.32454	0.000885648	0.0358155	3.32938	DE	FBgn0028899	CG31817	NA
27.5206	3.28862	0.989763	3.32264	0.000891702	0.0359253	3.32631	DE	FBgn0043575	PGRP-SC2	NA
13.2236	-1.93341	0.584602	-3.30722	0.000942266	0.0378207	3.2749	DE	FBgn0050289	CG30289	NA
139.083	0.748209	0.22668	3.30072	0.000964369	0.038564	3.25544	DE	FBgn0001083	fw	NA
48.1773	1.81675	0.550741	3.29873	0.000971237	0.0386948	3.25205	DE	FBgn0024989	CG3777	NA
1061.27	0.445187	0.135253	3.29152	0.000996468	0.0395535	3.2301	DE	FBgn0052758	CG32758	4
287.134	0.648369	0.197154	3.28864	0.00100674	0.0398143	3.22353	DE	FBgn0263830	CG40486	NA
662.629	0.397456	0.121112	3.28171	0.00103178	0.0406553	3.20263	DE	FBgn0033988	pcs	1
1834.12	0.485676	0.148134	3.27862	0.00104314	0.0409528	3.19533	DE	FBgn0085443	spri	NA
555.994	-0.558671	0.170796	-3.27098	0.00107177	0.0419237	3.1719	DE	FBgn0036449	bmm	NA
200.77	-0.617505	0.189452	-3.25943	0.00111638	0.0431976	3.14197	DE	FBgn0039690	CG1969	NA
392.275	-0.821063	0.251814	-3.2606	0.00111178	0.0431976	3.14197	DE	FBgn0033543	CG12338	NA
986.5	-0.851175	0.261072	-3.26031	0.0011129	0.0431976	3.14197	DE	FBgn0032836	CG10680	NA
513.452	0.402563	0.123591	3.25723	0.00112505	0.0433768	3.13783	DE	FBgn0031530	pgant2	NA
29.5347	2.21894	0.681613	3.25543	0.0011322	0.0434968	3.13507	DE	FBgn0030775	CG9673	NA
21.0325	1.59835	0.491893	3.24938	0.00115658	0.0442753	3.11733	DE	FBgn0024366	CG11409	NA
863.799	0.477724	0.147248	3.24434	0.00117722	0.0449054	3.1032	DE	FBgn0014388	sty	7
220.372	4.11968	1.27346	3.23503	0.00121631	0.0457705	3.08412	DE	FBgn0002570	Mal-A1	NA
3391.31	0.490526	0.151636	3.23489	0.00121692	0.0457705	3.08412	DE	FBgn0083956	CG34120	1
653.187	-0.885955	0.273828	-3.23545	0.00121452	0.0457705	3.08412	DE	FBgn0031305	Iris	NA
225.779	0.549127	0.16965	3.23683	0.00120865	0.0457705	3.08412	DE	FBgn0264672	Eogt	NA
694.329	-1.16559	0.360654	-3.23188	0.00122977	0.0460929	3.0771	DE	FBgn0040733	CG15068	NA
4890.55	4.91453	1.52207	3.22885	0.00124288	0.0463822	3.07084	DE	FBgn0033774	CG12374	NA
33.6379	4.54201	1.40702	3.22811	0.00124612	0.0463822	3.07084	DE	FBgn0054026	CG34026	NA
25.1826	-1.51658	0.470362	-3.22427	0.00126293	0.0468458	3.06089	DE	FBgn0036225	CG5883	NA
526.173	-0.61602	0.191124	-3.22315	0.00126789	0.0468685	3.06041	DE	FBgn0040321	GNBP3	NA
36.3293	1.32322	0.411353	3.21676	0.00129649	0.0477117	3.04258	DE	FBgn0037217	CG14636	NA
46.8583	-1.14287	0.355363	-3.21607	0.00129957	0.0477117	3.04258	DE	FBgn0036750	CG6034	NA
1167.03	0.450955	0.14029	3.21444	0.00130699	0.0478205	3.0403	DE	FBgn0028509	CenG1A	3
307.945	-0.583234	0.181591	-3.21181	0.00131904	0.0480979	3.03452	DE	FBgn0032603	CG17928	NA
406.173	-0.636747	0.198343	-3.21033	0.00132584	0.0481826	3.03276	DE	FBgn0260944	Rbp1	NA
197.684	1.91315	0.597685	3.20093	0.00136986	0.0496148	3.00347	DE	FBgn0034356	CG10924	NA
187.216	7.48072	2.33983	3.19713	0.00138803	0.0497768	3.00021	DE	FBgn0039342	CG5107	NA
773.086	-0.465525	0.145586	-3.19761	0.00138574	0.0497768	3.00021	DE	FBgn0053523	CG33523	NA
43.4776	-1.5529	0.485724	-3.19709	0.00138822	0.0497768	3.00021	DE	FBgn0028939	NimC2	NA
414.725	-0.963407	0.302059	-3.18946	0.00142536	0.0501067	2.9936	Not DE	FBgn0036145	CG7607	NA
496.313	0.581086	0.182127	3.19054	0.00142005	0.0501067	2.9936	Not DE	FBgn0284221	Sema5c	1
114.954	-0.773625	0.242387	-3.19169	0.00141442	0.0501067	2.9936	Not DE	FBgn0034186	CG8950	NA
1434.93	0.338955	0.106253	3.19006	0.00142243	0.0501067	2.9936	Not DE	FBgn0003391	shg	2
89.9523	-1.55195	0.486088	-3.19273	0.00140936	0.0501067	2.9936	Not DE	FBgn0085453	CG34424	NA
249.663	-1.19187	0.373147	-3.19409	0.00140271	0.0501067	2.9936	Not DE	FBgn0032076	CG9510	NA
732.737	0.591407	0.185862	3.18198	0.00146273	0.0509438	2.97703	Not DE	FBgn0011281	Obp83a	NA
333.973	1.40001	0.439998	3.18185	0.00146339	0.0509438	2.97703	Not DE	FBgn0001229	Hsp67Bc	NA
74.7596	0.781911	0.245597	3.18372	0.00145397	0.0509438	2.97703	Not DE	FBgn0032167	CG5853	NA
2859.63	0.451988	0.142189	3.17878	0.00147895	0.0513195	2.96968	Not DE	FBgn0000043	Act42A	NA
1250.32	0.520433	0.163779	3.17765	0.00148474	0.0513547	2.969	Not DE	FBgn0053988	Mid1	1
154.87	6.70348	2.11184	3.17424	0.00150227	0.0517947	2.96047	Not DE	FBgn0033733	CG8834	NA
775.612	0.529993	0.167617	3.16193	0.00156725	0.0538624	2.92132	Not DE	FBgn0030976	CG7378	2
686.34	0.371418	0.117598	3.15836	0.00158659	0.0541809	2.91543	Not DE	FBgn0083963	Nlg3	3
1281.21	0.493569	0.156229	3.15927	0.00158163	0.0541809	2.91543	Not DE	FBgn0259150	CG42265	1
178.249	8.18477	2.59553	3.15341	0.00161376	0.0549342	2.90162	Not DE	FBgn0020906	Jon25Bi	NA
776.944	0.487949	0.155183	3.14435	0.00166456	0.056307	2.87694	Not DE	FBgn0039431	plum	1
8761.62	-0.421269	0.133965	-3.14463	0.001663	0.056307	2.87694	Not DE	FBgn0011284	RpS4	NA
845.137	0.600332	0.191062	3.14209	0.00167747	0.0564896	2.8737	Not DE	FBgn0039862	kek6	2
27.667	1.46541	0.466459	3.14157	0.00168046	0.0564896	2.8737	Not DE	FBgn0028544	CG16884	NA
493.67	0.692269	0.220847	3.1346	0.00172087	0.057668	2.85305	Not DE	FBgn0029932	CG4607	1
496.158	0.488134	0.155784	3.1334	0.00172795	0.0577255	2.85206	Not DE	FBgn0031275	GABA-B-R3	1
94.3791	-0.85743	0.274368	-3.12511	0.00177739	0.059193	2.82695	Not DE	FBgn0036910	Cyp305a1	NA
4665.92	-0.706882	0.226449	-3.1216	0.00179873	0.0597189	2.81811	Not DE	FBgn0285952	eEF5	NA
6066.55	0.612748	0.196489	3.11849	0.0018178	0.0601665	2.81064	Not DE	FBgn0266696	Svil	1
24.4311	3.11968	1.00197	3.11356	0.00184845	0.0601931	2.8102	Not DE	FBgn0038700	CG3734	NA
106.344	-0.86672	0.278661	-3.1103	0.00186897	0.0601931	2.8102	Not DE	FBgn0036353	CG10171	NA
226.131	0.567118	0.182058	3.11504	0.00183918	0.0601931	2.8102	Not DE	FBgn0028983	Spn55B	NA
3985.12	0.423674	0.13617	3.11136	0.00186229	0.0601931	2.8102	Not DE	FBgn0259994	CG42492	6
1949.86	-0.265147	0.0852461	-3.11037	0.00186852	0.0601931	2.8102	Not DE	FBgn0052626	AMPdeam	1
488.548	0.433305	0.139266	3.11134	0.00186239	0.0601931	2.8102	Not DE	FBgn0052594	be	NA
180.959	0.617461	0.198169	3.11583	0.00183428	0.0601931	2.8102	Not DE	FBgn0030966	CG7280	NA
582.007	-0.527744	0.169622	-3.11129	0.00186273	0.0601931	2.8102	Not DE	FBgn0027550	CG6495	NA
74.2315	-0.972541	0.312365	-3.11348	0.00184894	0.0601931	2.8102	Not DE	FBgn0028542	NimB4	NA
203.927	-0.674257	0.216934	-3.10812	0.00188284	0.0604589	2.80579	Not DE	FBgn0034366	Atg7	NA
115.771	0.801173	0.257969	3.10569	0.00189835	0.0607756	2.80057	Not DE	FBgn0033730	Cpr49Ag	NA
441.903	0.425523	0.137195	3.10159	0.00192485	0.0614408	2.78968	Not DE	FBgn0264000	GluRIB	3
359.039	-0.846085	0.272994	-3.09928	0.00193994	0.0617394	2.78483	Not DE	FBgn0053120	CG33120	NA
1410.81	-0.413437	0.133515	-3.09657	0.00195773	0.0621218	2.77866	Not DE	FBgn0264294	Cyt-b5	NA
1435.17	0.562432	0.181791	3.09384	0.00197581	0.0625111	2.77241	Not DE	FBgn0028327	l(1)G0320	NA
595.608	0.392008	0.126848	3.09037	0.00199907	0.0628771	2.76657	Not DE	FBgn0025638	Roc1a	NA
1726.75	-0.43524	0.140819	-3.09077	0.00199638	0.0628771	2.76657	Not DE	FBgn0022023	eIF3h	NA
51.2562	4.00121	1.29653	3.0861	0.00202802	0.063253	2.76061	Not DE	FBgn0002735	E(spl)mgamma-HLH	NA
275.784	-0.92915	0.301066	-3.0862	0.00202732	0.063253	2.76061	Not DE	FBgn0030013	GIIIspla2	NA
227.156	-0.821363	0.266158	-3.086	0.00202866	0.063253	2.76061	Not DE	FBgn0259896	NimC1	NA
1510.11	0.420314	0.136346	3.08269	0.00205139	0.0637768	2.75237	Not DE	FBgn0041210	HDAC4	11
169.634	0.581346	0.188841	3.07849	0.00208051	0.0644959	2.74115	Not DE	FBgn0024980	Syx4	4
90.6312	1.2642	0.411845	3.0696	0.00214349	0.0662573	2.71421	Not DE	FBgn0022772	Orc1	NA
49.2645	1.99506	0.650475	3.06709	0.00216157	0.066437	2.7115	Not DE	FBgn0037811	CG12592	NA
14.7582	1.97532	0.644042	3.06707	0.00216166	0.066437	2.7115	Not DE	FBgn0038405	CG8927	NA
111.903	0.761813	0.248718	3.06295	0.00219164	0.0669756	2.70343	Not DE	FBgn0030893	RhoGAP16F	NA
9.45867	3.77782	1.23324	3.06333	0.0021889	0.0669756	2.70343	Not DE	FBgn0262357	CG43055	NA
2397.31	0.344621	0.112554	3.06182	0.00219997	0.0670399	2.70247	Not DE	FBgn0037525	CG17816	1
20.4116	-1.47087	0.481341	-3.05577	0.00224482	0.0682132	2.68512	Not DE	FBgn0267695	CR46031	NA
10.5875	2.43188	0.7966	3.05282	0.002267	0.0686934	2.6781	Not DE	FBgn0045479	Gr64a	NA
461.692	0.36246	0.119085	3.04371	0.00233677	0.0706084	2.65061	Not DE	FBgn0035914	CG6282	1
1689.47	0.610629	0.200844	3.04032	0.0023633	0.0712101	2.64212	Not DE	FBgn0260938	tay	NA
347.134	0.521903	0.171797	3.03791	0.00238224	0.0715804	2.63693	Not DE	FBgn0015520	nonA-l	NA
31.6892	1.64935	0.543332	3.03563	0.00240035	0.0719235	2.63215	Not DE	FBgn0034391	CG15080	NA
528.628	0.473171	0.156156	3.03012	0.00244455	0.072936	2.61817	Not DE	FBgn0037831	Cap-H2	NA
115.85	5.99224	1.97781	3.02973	0.0024477	0.072936	2.61817	Not DE	FBgn0034662	CG13492	NA
309.135	0.559984	0.184958	3.02763	0.00246477	0.0732417	2.61399	Not DE	FBgn0266137	Dop1R2	NA
294.679	-0.56198	0.18582	-3.02432	0.0024919	0.0738439	2.6058	Not DE	FBgn0034215	Mtap	NA
410.173	0.599111	0.198211	3.0226	0.00250613	0.0740616	2.60286	Not DE	FBgn0032683	kon	NA
137.069	-0.765796	0.253447	-3.02153	0.00251503	0.0741211	2.60206	Not DE	FBgn0037228	CG1092	NA
69.0665	0.959137	0.317698	3.01902	0.00253592	0.0745324	2.59652	Not DE	FBgn0003174	pwn	NA
167.968	8.70172	2.88723	3.01386	0.00257946	0.0749927	2.59037	Not DE	FBgn0051198	CG31198	NA
288.758	-0.97859	0.324674	-3.01407	0.00257771	0.0749927	2.59037	Not DE	FBgn0039325	CG10560	NA
38.8608	-1.12759	0.373995	-3.01499	0.00256987	0.0749927	2.59037	Not DE	FBgn0033439	CG1773	NA
497.972	0.750762	0.249069	3.01427	0.00257598	0.0749927	2.59037	Not DE	FBgn0250871	pot	NA
607.728	0.716679	0.238073	3.01034	0.00260959	0.0756639	2.58145	Not DE	FBgn0003159	CG2841	1
250.451	-0.944112	0.313745	-3.00917	0.00261961	0.0757504	2.58031	Not DE	FBgn0039611	CG14528	NA
822.134	0.532937	0.177259	3.00654	0.00264241	0.076205	2.57433	Not DE	FBgn0285963	CG46339	NA
377.387	-0.623246	0.207465	-3.0041	0.00266365	0.0765411	2.56993	Not DE	FBgn0038964	Nop56	NA
383.699	-0.505242	0.168214	-3.00357	0.0026683	0.0765411	2.56993	Not DE	FBgn0026150	ApepP	NA
15.4384	-2.31345	0.771472	-2.99874	0.00271095	0.077352	2.55939	Not DE	FBgn0267585	CR45923	NA
7640.46	-0.486885	0.162325	-2.99944	0.00270474	0.077352	2.55939	Not DE	FBgn0265487	mbl	11
463.509	-0.741178	0.247347	-2.99652	0.00273084	0.0776189	2.55594	Not DE	FBgn0034509	Obp57c	NA
20.5184	8.2735	2.76144	2.99608	0.00273474	0.0776189	2.55594	Not DE	FBgn0034663	CG4363	NA
678.897	-0.371917	0.124202	-2.99445	0.0027494	0.0778297	2.55323	Not DE	FBgn0025592	Gk1	NA
140.387	-0.697863	0.233119	-2.9936	0.00275711	0.0778431	2.55306	Not DE	FBgn0034528	CG11180	NA
16.2052	-2.15678	0.721932	-2.98752	0.00281253	0.0781767	2.54878	Not DE	FBgn0064912	CG31178	NA
213.776	-0.573975	0.192051	-2.98866	0.00280202	0.0781767	2.54878	Not DE	FBgn0035848	Uxs	NA
27.9067	1.33498	0.446451	2.99021	0.0027879	0.0781767	2.54878	Not DE	FBgn0040503	CG7763	NA
57.4286	1.37205	0.459085	2.98867	0.00280196	0.0781767	2.54878	Not DE	FBgn0033792	CG13325	NA
23.1425	1.93234	0.646767	2.9877	0.00281089	0.0781767	2.54878	Not DE	FBgn0034861	CG9815	NA
60.6088	8.01067	2.67784	2.99146	0.00277643	0.0781767	2.54878	Not DE	FBgn0085358	Diedel3	NA
562.21	0.423344	0.14187	2.98404	0.00284473	0.078868	2.53998	Not DE	FBgn0039081	Irk2	1
1410.25	-0.53592	0.179654	-2.98307	0.00285376	0.0789148	2.53939	Not DE	FBgn0030158	CG9686	1
15602.8	0.40469	0.136017	2.97529	0.00292707	0.0807253	2.5167	Not DE	FBgn0017581	Lk6	NA
164.548	0.598217	0.201112	2.97454	0.00293424	0.0807253	2.5167	Not DE	FBgn0003460	so	1
630.348	0.543005	0.182671	2.97259	0.00295297	0.0808708	2.5149	Not DE	FBgn0041604	dlp	2
1334.71	0.330519	0.111195	2.97243	0.00295456	0.0808708	2.5149	Not DE	FBgn0001404	egh	7
1040.44	0.514248	0.173461	2.96463	0.00303051	0.0825609	2.49422	Not DE	FBgn0261641	CG42724	NA
591.502	0.6938	0.234035	2.96451	0.00303166	0.0825609	2.49422	Not DE	FBgn0000454	Dip-B	NA
1067.35	-0.924736	0.312113	-2.96283	0.00304829	0.0828043	2.49128	Not DE	FBgn0000053	ade3	NA
25.8429	1.30765	0.442146	2.95751	0.00310137	0.0840339	2.47653	Not DE	FBgn0039759	CG9733	NA
10256.6	-1.57399	0.532543	-2.95562	0.00312039	0.0843369	2.47294	Not DE	FBgn0033268	Obp44a	NA
1835.54	0.284503	0.0962881	2.95471	0.00312967	0.0843756	2.47248	Not DE	FBgn0264693	ens	1
149.81	0.599632	0.203057	2.95303	0.00314673	0.0844299	2.47183	Not DE	FBgn0030817	CG4991	1
8.50124	2.29481	0.777121	2.95296	0.00314738	0.0844299	2.47183	Not DE	FBgn0031088	CG15322	NA
1800.56	0.835484	0.28346	2.94745	0.00320412	0.085738	2.45646	Not DE	FBgn0014141	cher	NA
431.69	0.509394	0.172938	2.94553	0.00322406	0.0860576	2.45274	Not DE	FBgn0264090	CG43759	4
919.035	-0.546242	0.185535	-2.94414	0.00323849	0.0862288	2.45075	Not DE	FBgn0034860	CG9812	1
463.764	-0.548344	0.1865	-2.94018	0.00328024	0.0871249	2.44041	Not DE	FBgn0014000	Hf	NA
154.542	0.614806	0.209234	2.93837	0.00329948	0.0874199	2.43703	Not DE	FBgn0035825	CG8111	NA
253.467	1.09952	0.374791	2.93368	0.00334967	0.0885316	2.4244	Not DE	FBgn0027584	CG4757	NA
63.1607	1.19766	0.408369	2.93278	0.00335936	0.0885703	2.42396	Not DE	FBgn0001311	kkv	NA
3748.3	0.300339	0.102589	2.92758	0.00341609	0.0887231	2.42223	Not DE	FBgn0039302	Nup358	NA
172.03	-0.551328	0.188362	-2.92696	0.00342296	0.0887231	2.42223	Not DE	FBgn0270927	betaGlu	NA
17.6045	-2.1679	0.740162	-2.92895	0.00340109	0.0887231	2.42223	Not DE	FBgn0035583	CG13704	NA
387.341	3.71102	1.26701	2.92896	0.00340095	0.0887231	2.42223	Not DE	FBgn0023197	Jon74E	NA
960.687	0.496151	0.169504	2.92708	0.00342166	0.0887231	2.42223	Not DE	FBgn0000562	egl	1
1146.08	0.343766	0.117478	2.92621	0.00343114	0.0887231	2.42223	Not DE	FBgn0030089	AP-1gamma	2
199.641	-0.521503	0.177903	-2.93139	0.00337448	0.0887231	2.42223	Not DE	FBgn0015000	betaggt-I	NA
1168.68	0.325374	0.111169	2.92683	0.00342431	0.0887231	2.42223	Not DE	FBgn0000307	chif	4
2642.86	-0.551025	0.188365	-2.92531	0.00344114	0.0887682	2.42173	Not DE	FBgn0003748	Treh	3
3394.12	-0.479325	0.164284	-2.91766	0.00352673	0.0900587	2.40729	Not DE	FBgn0028473	Non1	NA
1658.19	0.272861	0.0935211	2.91765	0.00352683	0.0900587	2.40729	Not DE	FBgn0034420	CG10737	NA
264.698	-0.817243	0.280095	-2.91774	0.00352581	0.0900587	2.40729	Not DE	FBgn0034500	CG11200	NA
186.286	0.490988	0.168241	2.91836	0.00351881	0.0900587	2.40729	Not DE	FBgn0023216	Parg	NA
341.667	-0.669308	0.229443	-2.9171	0.00353303	0.0900587	2.40729	Not DE	FBgn0051778	CG31778	NA
103.048	-0.922303	0.316337	-2.91557	0.00355042	0.0900751	2.40711	Not DE	FBgn0037553	CG18249	NA
538.772	0.542719	0.186137	2.91569	0.003549	0.0900751	2.40711	Not DE	FBgn0039808	CG12071	NA
525.291	0.367535	0.126126	2.91403	0.00356797	0.0903074	2.40454	Not DE	FBgn0030529	Clic	4
434.314	0.481647	0.1654	2.912	0.00359119	0.0906818	2.4004	Not DE	FBgn0003285	rst	NA
221.044	-0.580465	0.199485	-2.90982	0.00361641	0.0911046	2.39575	Not DE	FBgn0036713	Mip	NA
5209.22	-0.574181	0.197608	-2.90565	0.0036649	0.0918958	2.3871	Not DE	FBgn0010225	Gel	NA
5897.05	-0.3789	0.130372	-2.90631	0.00365723	0.0918958	2.3871	Not DE	FBgn0032987	RpL21	NA
1927.58	-0.338241	0.116547	-2.90219	0.00370562	0.0927008	2.37838	Not DE	FBgn0027338	Kap-alpha3	NA
2002.58	-0.509026	0.175479	-2.90078	0.00372241	0.0929048	2.37618	Not DE	FBgn0001114	Glt	NA
83.0104	-0.713321	0.246379	-2.89521	0.00378902	0.0941689	2.36267	Not DE	FBgn0266448	CG45078	NA
212.019	-0.466197	0.161031	-2.89508	0.00379057	0.0941689	2.36267	Not DE	FBgn0261990	CG42808	NA
19.0221	1.69222	0.584978	2.8928	0.00381828	0.0946387	2.35769	Not DE	FBgn0011569	can	NA
116.811	2.97245	1.02818	2.89097	0.00384055	0.0949719	2.35417	Not DE	FBgn0036024	CG18180	NA
217.676	-0.537295	0.185948	-2.88948	0.00385874	0.0952028	2.35175	Not DE	FBgn0027563	CG9631	NA
41.1089	-1.55461	0.538167	-2.88871	0.00386826	0.0952193	2.35157	Not DE	FBgn0037162	CG11449	NA
551.965	0.905736	0.314011	2.88441	0.00392153	0.0963103	2.34018	Not DE	FBgn0036620	CG4842	NA
15.0138	-1.82078	0.632541	-2.87851	0.00399559	0.0979055	2.32375	Not DE	FBgn0261356	CG42633	NA
5121.14	0.581455	0.202071	2.87748	0.00400862	0.0980017	2.32277	Not DE	FBgn0003250	Rh4	NA
1717.39	0.361641	0.125737	2.87617	0.00402539	0.0981885	2.32087	Not DE	FBgn0004370	Ptp10D	2
898.428	0.626921	0.218045	2.87519	0.00403786	0.0982698	2.32004	Not DE	FBgn0031016	kek5	2
489.133	-0.490832	0.170869	-2.87256	0.00407159	0.0987532	2.31513	Not DE	FBgn0037955	CG6950	NA
18.2448	-2.64281	0.920131	-2.87221	0.00407608	0.0987532	2.31513	Not DE	FBgn0263471	scaRNA:MeU2-48	NA
1354.78	-0.564938	0.196997	-2.86775	0.00413401	0.0999317	2.30327	Not DE	FBgn0034200	Gbp2	NA
94.989	0.790492	0.275746	2.86674	0.00414727	0.100027	2.30231	Not DE	FBgn0035948	CG5644	NA
45.1958	-1.18728	0.414316	-2.86563	0.0041618	0.100153	2.30105	Not DE	FBgn0033807	AQP	NA
3684.52	-0.484754	0.169275	-2.8637	0.00418719	0.100539	2.29721	Not DE	FBgn0013770	Cp1	NA
266.721	0.71515	0.249843	2.8624	0.00420449	0.10073	2.29531	Not DE	FBgn0033728	Cpr49Ae	NA
292.65	0.463489	0.162148	2.85844	0.00425729	0.101768	2.28506	Not DE	FBgn0029937	CG8300	NA
36.344	4.0557	1.4214	2.85331	0.00432664	0.103197	2.27112	Not DE	FBgn0036422	CG3868	NA
3683.39	-0.88899	0.311746	-2.85165	0.00434932	0.103508	2.26811	Not DE	FBgn0013763	Idgf6	NA
1146.81	-0.741071	0.260225	-2.84781	0.00440214	0.104534	2.25824	Not DE	FBgn0031561	IM33	NA
85.4422	0.76186	0.267827	2.8446	0.00444671	0.105322	2.25073	Not DE	FBgn0035490	CG1136	NA
1444.16	0.313161	0.110112	2.84401	0.00445492	0.105322	2.25073	Not DE	FBgn0085409	smal	3
261.997	-0.520674	0.183122	-2.84331	0.00446472	0.105322	2.25073	Not DE	FBgn0032699	CG10383	1
1262.67	0.276977	0.0974382	2.84259	0.00447483	0.10533	2.25066	Not DE	FBgn0001139	gro	3
1125.57	-0.539833	0.190275	-2.83713	0.00455217	0.106916	2.23571	Not DE	FBgn0032350	CG6287	NA
43.6228	1.35724	0.478772	2.83484	0.00458493	0.107218	2.23289	Not DE	FBgn0022770	Peritrophin-A	NA
207.048	-1.22854	0.433291	-2.83538	0.00457715	0.107218	2.23289	Not DE	FBgn0086691	UK114	NA
34.9705	-1.55987	0.551347	-2.8292	0.00466652	0.108889	2.21743	Not DE	FBgn0026565	CG1315	NA
63.7284	-0.750504	0.26566	-2.82505	0.0047273	0.109831	2.20882	Not DE	FBgn0034484	CG11044	NA
4480.19	-0.503289	0.178122	-2.82553	0.00472031	0.109831	2.20882	Not DE	FBgn0027932	Akap200	NA
573.556	-0.477487	0.169098	-2.82373	0.00474679	0.110046	2.20686	Not DE	FBgn0051781	CR31781	8
144.075	0.682872	0.242257	2.81879	0.00482054	0.111515	2.19359	Not DE	FBgn0033153	Gadd45	NA
2950.56	0.305348	0.108362	2.81784	0.00483485	0.111606	2.19278	Not DE	FBgn0029903	pod1	1
258.762	-0.706572	0.250949	-2.8156	0.00486858	0.111666	2.19224	Not DE	FBgn0015570	alpha-Est2	NA
53.1089	2.20804	0.784203	2.81565	0.00486786	0.111666	2.19224	Not DE	FBgn0036589	CG13067	NA
208.681	0.697846	0.247757	2.81666	0.00485256	0.111666	2.19224	Not DE	FBgn0025809	Paf-AHalpha	NA
36.3014	1.34377	0.477463	2.8144	0.00488678	0.111845	2.19064	Not DE	FBgn0033628	CG13203	NA
76.227	0.801822	0.285055	2.81287	0.00491013	0.112141	2.188	Not DE	FBgn0034849	CG3500	NA
572.213	0.368869	0.131278	2.80982	0.00495692	0.112969	2.18064	Not DE	FBgn0041184	Socs36E	1
906.777	0.352916	0.125699	2.80762	0.00499089	0.113503	2.17592	Not DE	FBgn0033196	CG1358	2
828.682	0.328525	0.11727	2.80144	0.00508745	0.115455	2.15887	Not DE	FBgn0259677	CG42346	NA
64.8373	-1.29707	0.463208	-2.8002	0.00510709	0.115657	2.15713	Not DE	FBgn0260474	CG30002	NA
185.152	6.55908	2.3433	2.79908	0.00512488	0.115816	2.15575	Not DE	FBgn0031654	Jon25Bii	NA
25.7799	-2.34928	0.839954	-2.79692	0.00515924	0.116348	2.15117	Not DE	FBgn0039449	CG6425	NA
80.196	2.61083	0.934548	2.79368	0.00521123	0.117275	2.14324	Not DE	FBgn0033725	Cpr49Ac	NA
297.877	-0.516019	0.184916	-2.79056	0.00526171	0.118163	2.13569	Not DE	FBgn0035964	Dhpr	NA
97.2406	-0.832911	0.298558	-2.78978	0.00527434	0.1182	2.13538	Not DE	FBgn0031865	Nha1	NA
191.625	3.6752	1.31802	2.78843	0.0052964	0.118448	2.13328	Not DE	FBgn0015550	tap	NA
2219.71	-0.495469	0.177912	-2.7849	0.00535436	0.119496	2.12448	Not DE	FBgn0036428	Gbs-70E	3
43.8324	8.48723	3.04851	2.78406	0.00536837	0.11956	2.12394	Not DE	FBgn0038135	CG8773	NA
48.8626	-1.15724	0.415826	-2.78299	0.00538603	0.119706	2.12272	Not DE	FBgn0039312	CG10514	NA
36.8442	-1.04004	0.374108	-2.78006	0.00543481	0.120541	2.11577	Not DE	FBgn0052150	meru	NA
656.743	0.729396	0.262624	2.77734	0.00548053	0.121305	2.10945	Not DE	FBgn0267429	CG45782	NA
16.6825	-1.51217	0.545338	-2.77291	0.00555577	0.122718	2.09787	Not DE	FBgn0036224	Rpt4R	NA
88.6655	0.769187	0.277909	2.76776	0.00564422	0.123404	2.09229	Not DE	FBgn0004841	TkR86C	NA
139.096	0.615869	0.222383	2.76941	0.00561582	0.123404	2.09229	Not DE	FBgn0039726	eIF2Balpha	NA
164.234	-0.589546	0.213001	-2.76781	0.00564347	0.123404	2.09229	Not DE	FBgn0025676	CkIIalpha-i3	NA
804.513	-0.589099	0.212839	-2.76782	0.00564334	0.123404	2.09229	Not DE	FBgn0030425	CG3775	NA
127.505	-0.722044	0.26073	-2.76932	0.00561738	0.123404	2.09229	Not DE	FBgn0031558	CG16704	NA
116.875	0.807226	0.292118	2.76336	0.00572097	0.124829	2.08081	Not DE	FBgn0039226	Ude	NA
309.186	-0.498282	0.180403	-2.76205	0.00574405	0.125078	2.07881	Not DE	FBgn0051301	CG31301	NA
71.9133	1.15201	0.417383	2.76007	0.0057789	0.125274	2.07725	Not DE	FBgn0031488	CG17265	NA
1030.6	-0.290931	0.105427	-2.75956	0.00578798	0.125274	2.07725	Not DE	FBgn0040064	yip2	NA
42.7712	0.931713	0.337527	2.76041	0.00577293	0.125274	2.07725	Not DE	FBgn0051755	SoYb	NA
153.476	-0.620632	0.224995	-2.75843	0.00580793	0.125454	2.07582	Not DE	FBgn0033169	CG11123	NA
398.309	-0.356646	0.129471	-2.75464	0.00587567	0.126662	2.06623	Not DE	FBgn0031298	Atg4a	NA
151.852	-0.523817	0.19025	-2.75331	0.00589967	0.126925	2.06416	Not DE	FBgn0035734	CG14823	NA
162.997	-0.935855	0.340037	-2.75222	0.00591935	0.127019	2.06342	Not DE	FBgn0000996	dup	NA
1215.58	0.462145	0.167945	2.75176	0.00592765	0.127019	2.06342	Not DE	FBgn0001250	if	NA
1499.68	-0.483468	0.175826	-2.7497	0.00596503	0.127313	2.06111	Not DE	FBgn0016687	Nurf-38	NA
52.8794	-0.891705	0.324269	-2.74989	0.0059615	0.127313	2.06111	Not DE	FBgn0032077	CG9515	NA
268.271	0.562427	0.204659	2.74812	0.00599386	0.127675	2.05827	Not DE	FBgn0034396	CG15097	1
809.261	-0.322532	0.117489	-2.7452	0.00604736	0.128307	2.05333	Not DE	FBgn0003651	svp	1
359.594	-0.51567	0.187827	-2.74545	0.00604284	0.128307	2.05333	Not DE	FBgn0034387	Cyp12b2	3
577.223	-1.27428	0.464589	-2.7428	0.00609177	0.128994	2.04799	Not DE	FBgn0283437	PPO1	NA
483.94	-0.815912	0.297971	-2.73823	0.0061771	0.130544	2.03604	Not DE	FBgn0035266	Gk2	NA
656.85	0.544287	0.198887	2.73666	0.00620656	0.13091	2.03325	Not DE	FBgn0036661	CG9705	NA
922.406	0.285063	0.10437	2.73127	0.00630909	0.13257	2.02065	Not DE	FBgn0037213	CG12581	NA
28.5098	6.42309	2.35172	2.73123	0.0063099	0.13257	2.02065	Not DE	FBgn0036321	CG14120	NA
87.6445	0.631645	0.231425	2.72938	0.00634541	0.133056	2.01699	Not DE	FBgn0039118	CG10208	NA
204.493	0.532515	0.195519	2.72359	0.00645762	0.134102	2.00916	Not DE	FBgn0051390	MED7	NA
3347.67	0.226427	0.0831242	2.72396	0.00645041	0.134102	2.00916	Not DE	FBgn0000382	csw	3
869.11	0.427197	0.156801	2.72446	0.00644071	0.134102	2.00916	Not DE	FBgn0264078	Flo2	2
54.1123	6.4299	2.35942	2.7252	0.00642628	0.134102	2.00916	Not DE	FBgn0032373	Vha100-5	NA
179.044	-0.576863	0.211662	-2.7254	0.00642231	0.134102	2.00916	Not DE	FBgn0261535	l(2)34Fd	NA
314.638	-0.626557	0.230223	-2.72153	0.00649812	0.134683	2.00483	Not DE	FBgn0031694	Cyp4ac2	NA
105.89	0.989372	0.363926	2.71861	0.00655574	0.135616	1.99793	Not DE	FBgn0259226	CG42326	NA
123.679	-0.605425	0.222827	-2.71702	0.00658735	0.136008	1.99504	Not DE	FBgn0033093	CG3270	NA
166.512	-0.667484	0.245856	-2.71494	0.00662885	0.136603	1.99068	Not DE	FBgn0038105	yellow-f2	NA
470.448	5.39105	1.98698	2.71318	0.00666405	0.137065	1.9873	Not DE	FBgn0010425	epsilonTry	NA
858.439	0.326272	0.120298	2.7122	0.00668374	0.137208	1.98626	Not DE	FBgn0052206	CG32206	1
42.6233	0.931733	0.343666	2.71116	0.00670489	0.137278	1.98575	Not DE	FBgn0035725	Mis12	NA
35034.1	-0.443536	0.16362	-2.71077	0.00671269	0.137278	1.98575	Not DE	FBgn0000559	eEF2	NA
326.464	-0.516997	0.190851	-2.7089	0.00675062	0.137792	1.98201	Not DE	FBgn0029768	SPR	2
1993.55	-0.42168	0.155735	-2.70768	0.00677558	0.13804	1.98021	Not DE	FBgn0050035	Tret1-1	NA
84.1299	-0.820272	0.303949	-2.69872	0.00696076	0.141296	1.9569	Not DE	FBgn0039486	caix	NA
36.7365	0.972082	0.360291	2.69804	0.00697482	0.141296	1.9569	Not DE	FBgn0037003	CG18281	NA
248.82	-0.712125	0.263898	-2.69849	0.00696558	0.141296	1.9569	Not DE	FBgn0014417	CG13397	NA
271.25	0.504794	0.187183	2.69679	0.00700114	0.141562	1.95501	Not DE	FBgn0032781	RtcB	NA
725.332	-0.451584	0.167612	-2.69422	0.00705528	0.141593	1.9548	Not DE	FBgn0046114	Gclm	NA
1541.52	-0.371674	0.137894	-2.69535	0.00703142	0.141593	1.9548	Not DE	FBgn0025582	eIF3e	NA
102.82	0.663698	0.246336	2.69428	0.00705401	0.141593	1.9548	Not DE	FBgn0263504	CR43493	NA
24.8228	-2.334	0.866153	-2.69467	0.0070458	0.141593	1.9548	Not DE	FBgn0265077	CR44188	NA
2536.36	0.371922	0.138089	2.69334	0.00707393	0.141703	1.95402	Not DE	FBgn0264598	PsGEF	NA
315.558	4.25705	1.58169	2.69147	0.00711389	0.142238	1.95025	Not DE	FBgn0003356	Jon99Cii	NA
99.192	0.638731	0.2376	2.68826	0.00718249	0.143078	1.94437	Not DE	FBgn0044823	Spec2	1
60.2116	0.837826	0.311626	2.68856	0.00717602	0.143078	1.94437	Not DE	FBgn0036585	CG13071	NA
841.199	0.534272	0.198965	2.68525	0.00724747	0.14384	1.93906	Not DE	FBgn0033652	ths	2
67.2615	1.02972	0.383448	2.68541	0.00724413	0.14384	1.93906	Not DE	FBgn0262352	CG43050	NA
10.9061	1.92277	0.716773	2.68254	0.00730658	0.144746	1.93278	Not DE	FBgn0266819	CR45281	NA
156.653	0.535797	0.199888	2.68049	0.00735136	0.145133	1.93011	Not DE	FBgn0037993	dpr15	2
262.847	0.407233	0.151929	2.68041	0.0073531	0.145133	1.93011	Not DE	FBgn0032536	Ance-3	NA
862.542	0.392559	0.146494	2.67969	0.00736901	0.14518	1.92978	Not DE	FBgn0000578	ena	1
116.378	-0.641921	0.239738	-2.6776	0.00741526	0.145686	1.9263	Not DE	FBgn0037646	CAHbeta	NA
26.8995	1.49459	0.558245	2.6773	0.00742177	0.145686	1.9263	Not DE	FBgn0263402	CG43448	NA
948.513	0.330054	0.123331	2.67616	0.00744718	0.145919	1.92471	Not DE	FBgn0052666	Drak	1
305.116	-1.31431	0.49223	-2.67011	0.00758263	0.147799	1.9119	Not DE	FBgn0024289	Sodh-1	NA
320.258	0.550014	0.205968	2.67039	0.00757642	0.147799	1.9119	Not DE	FBgn0033540	Elp2	NA
830.862	0.587395	0.219996	2.67003	0.00758438	0.147799	1.9119	Not DE	FBgn0265726	Nna1	1
1920.24	0.443376	0.16614	2.66869	0.00761467	0.148121	1.90972	Not DE	FBgn0087005	rtp	NA
25.7936	-1.08249	0.405914	-2.66679	0.00765797	0.148427	1.90766	Not DE	FBgn0038447	CG14892	NA
1755.72	0.509297	0.190963	2.667	0.0076532	0.148427	1.90766	Not DE	FBgn0052677	X11Lbeta	1
578.433	0.40366	0.151441	2.66545	0.00768847	0.14875	1.90549	Not DE	FBgn0051973	Cda5	1
3026.66	-0.385882	0.144836	-2.66427	0.00771563	0.149007	1.90376	Not DE	FBgn0016726	RpL29	NA
227.542	-0.482221	0.181142	-2.66212	0.00776507	0.149693	1.89917	Not DE	FBgn0038639	CG7705	NA
20.4982	1.17901	0.443185	2.66032	0.00780673	0.150227	1.89561	Not DE	FBgn0039479	CG14257	NA
3039.89	0.343488	0.129271	2.65711	0.00788136	0.151393	1.88788	Not DE	FBgn0003415	skd	4
31.5733	2.55351	0.962393	2.65329	0.00797113	0.151694	1.88589	Not DE	FBgn0267797	CR46122	NA
11.8168	-3.58176	1.3491	-2.65492	0.0079326	0.151694	1.88589	Not DE	FBgn0038613	Vha100-4	NA
125.266	4.63167	1.74405	2.6557	0.00791445	0.151694	1.88589	Not DE	FBgn0039472	CG17192	1
1031.17	0.328819	0.123874	2.65446	0.00794346	0.151694	1.88589	Not DE	FBgn0036053	iPLA2-VIA	NA
51.029	1.53379	0.578256	2.65244	0.00799115	0.151694	1.88589	Not DE	FBgn0261930	vnd	NA
335.29	0.987449	0.372275	2.65248	0.00799038	0.151694	1.88589	Not DE	FBgn0052694	CG32694	NA
1059.71	0.369275	0.139231	2.65225	0.00799577	0.151694	1.88589	Not DE	FBgn0030670	Pis	NA
738.179	-0.49687	0.187638	-2.64803	0.00809624	0.152812	1.87854	Not DE	FBgn0033320	CG8586	NA
64.0661	-0.718419	0.271399	-2.6471	0.00811853	0.152812	1.87854	Not DE	FBgn0034191	CG6984	NA
697.081	-0.492728	0.18616	-2.6468	0.00812575	0.152812	1.87854	Not DE	FBgn0040923	CG11368	NA
72.9555	1.00469	0.379254	2.64912	0.00807014	0.152812	1.87854	Not DE	FBgn0030357	Sclp	2
12510.2	-0.445894	0.168407	-2.64771	0.0081039	0.152812	1.87854	Not DE	FBgn0001942	eIF4A	NA
2982.97	-0.810094	0.306236	-2.64533	0.00816118	0.153211	1.87594	Not DE	FBgn0037607	CG8036	NA
21.7285	1.4098	0.533364	2.64323	0.00821194	0.153895	1.87148	Not DE	FBgn0037004	CG17637	NA
26.3841	1.79104	0.677945	2.64186	0.00824517	0.154249	1.86919	Not DE	FBgn0264745	CR44003	NA
413.678	-0.452349	0.171305	-2.64061	0.00827559	0.154451	1.86788	Not DE	FBgn0037756	CG8507	NA
1215.53	-0.354053	0.134099	-2.64024	0.00828466	0.154451	1.86788	Not DE	FBgn0002780	mod	NA
423.582	-0.485582	0.184012	-2.63886	0.00831865	0.154664	1.8665	Not DE	FBgn0085405	CG34376	1
1073.53	-0.498523	0.188934	-2.6386	0.00832484	0.154664	1.8665	Not DE	FBgn0039114	Lsd-1	NA
282.205	4.31572	1.6364	2.63733	0.00835618	0.154978	1.86447	Not DE	FBgn0003357	Jon99Ciii	NA
2518.45	-0.634047	0.240774	-2.63337	0.00845427	0.155192	1.86309	Not DE	FBgn0015575	alpha-Est7	NA
343.148	-0.44144	0.167624	-2.63351	0.00845068	0.155192	1.86309	Not DE	FBgn0038552	CG18012	NA
113.796	-1.03427	0.392534	-2.63486	0.00841731	0.155192	1.86309	Not DE	FBgn0039250	Mink	NA
987.81	-0.451382	0.171402	-2.63347	0.00845174	0.155192	1.86309	Not DE	FBgn0026721	fat-spondin	NA
734.433	0.289661	0.109947	2.63457	0.00842451	0.155192	1.86309	Not DE	FBgn0031150	bves	NA
106.225	-0.691526	0.262338	-2.63601	0.00838874	0.155192	1.86309	Not DE	FBgn0032613	CG13283	NA
12.283	-1.97365	0.74978	-2.6323	0.00848079	0.155414	1.86166	Not DE	FBgn0033748	vis	NA
335.209	0.482394	0.183407	2.63018	0.00853396	0.156056	1.85754	Not DE	FBgn0035719	tow	3
42.2012	1.29067	0.490796	2.62975	0.00854485	0.156056	1.85754	Not DE	FBgn0035844	CG13676	NA
631.047	0.470266	0.178907	2.62855	0.00857498	0.156076	1.85741	Not DE	FBgn0000179	bi	8
1217.03	0.267058	0.101583	2.62897	0.00856435	0.156076	1.85741	Not DE	FBgn0085370	Pde11	1
18.6088	2.9351	1.11754	2.62639	0.00862949	0.156803	1.85276	Not DE	FBgn0262624	Tmhs	NA
9.27067	2.16081	0.823156	2.62503	0.00866424	0.157169	1.85043	Not DE	FBgn0266136	Gyc76C	NA
55.9757	-0.811013	0.309473	-2.62062	0.00877689	0.158313	1.84318	Not DE	FBgn0039008	CG6972	NA
236.306	0.620151	0.236644	2.6206	0.00877743	0.158313	1.84318	Not DE	FBgn0021768	nudC	NA
3059.75	-0.657249	0.250851	-2.62008	0.00879094	0.158313	1.84318	Not DE	FBgn0036837	CG18135	2
1525.69	0.256986	0.0980234	2.62168	0.00874967	0.158313	1.84318	Not DE	FBgn0261854	aPKC	1
1894.08	0.311179	0.118784	2.61969	0.00880088	0.158313	1.84318	Not DE	FBgn0264542	hwt	1
4390.53	0.425794	0.162627	2.61823	0.00883874	0.158728	1.84056	Not DE	FBgn0003380	Sh	25
2008.11	0.335207	0.12818	2.61513	0.00891932	0.159909	1.83315	Not DE	FBgn0040395	Unc-76	5
3813.61	-0.898178	0.343595	-2.61406	0.00894728	0.160143	1.83169	Not DE	FBgn0001128	Gpdh	NA
440.477	-0.515657	0.197357	-2.61281	0.00898009	0.16021	1.83127	Not DE	FBgn0038211	CG9649	NA
23.2065	-1.46588	0.561283	-2.61165	0.0090106	0.16021	1.83127	Not DE	FBgn0033372	CG13742	NA
284.049	-0.698131	0.267254	-2.61224	0.00899522	0.16021	1.83127	Not DE	FBgn0034935	Orcokinin	NA
614.9	-0.511908	0.195996	-2.61183	0.00900594	0.16021	1.83127	Not DE	FBgn0051769	CG31769	NA
446.97	-0.411039	0.157478	-2.61013	0.00905086	0.16066	1.82846	Not DE	FBgn0037467	Ufl1	NA
90.1155	0.693049	0.265768	2.60772	0.00911473	0.160997	1.82637	Not DE	FBgn0039052	CG6733	NA
1499.22	-0.361387	0.138524	-2.60883	0.00908522	0.160997	1.82637	Not DE	FBgn0010516	wal	NA
175.736	-0.907339	0.347937	-2.60776	0.00911358	0.160997	1.82637	Not DE	FBgn0029765	CG16756	NA
472.546	-0.422704	0.162249	-2.60528	0.00917988	0.161882	1.82089	Not DE	FBgn0021895	ytr	NA
216.57	0.584754	0.224584	2.60372	0.00922177	0.162089	1.81961	Not DE	FBgn0027790	GV1	1
604.44	0.361423	0.138788	2.60413	0.0092108	0.162089	1.81961	Not DE	FBgn0260632	dl	NA
2441.3	0.583905	0.224545	2.6004	0.00931164	0.163402	1.81154	Not DE	FBgn0261955	kdn	2
1034.83	0.370604	0.142577	2.59932	0.00934098	0.16349	1.811	Not DE	FBgn0030208	PPP4R2r	NA
173.197	-1.95432	0.751923	-2.59909	0.00934705	0.16349	1.811	Not DE	FBgn0032726	CG10621	NA
27.5622	-1.05979	0.40785	-2.59848	0.00936367	0.163515	1.81085	Not DE	FBgn0266145	CR44851	NA
219.748	-0.595804	0.229381	-2.59745	0.00939198	0.163743	1.80946	Not DE	FBgn0037714	CG9396	NA
1859.5	-0.396548	0.15276	-2.59589	0.00943452	0.164219	1.80656	Not DE	FBgn0027590	GstE12	NA
1828.94	-0.404025	0.155712	-2.5947	0.00946744	0.164525	1.80469	Not DE	FBgn0034432	CG7461	NA
107.207	0.908359	0.350428	2.59214	0.00953799	0.165228	1.80043	Not DE	FBgn0038638	CG7702	NA
82.657	0.711359	0.274431	2.59212	0.00953857	0.165228	1.80043	Not DE	FBgn0032601	yellow-b	NA
132.262	0.867911	0.335208	2.58917	0.0096208	0.166384	1.79346	Not DE	FBgn0039316	CG11893	NA
6507.39	-0.390417	0.150892	-2.5874	0.00967021	0.166787	1.79104	Not DE	FBgn0024733	RpL10	NA
34.7636	2.1131	0.816853	2.58687	0.00968511	0.166787	1.79104	Not DE	FBgn0030688	CG8952	NA
59.1985	1.41388	0.5466	2.58668	0.00969062	0.166787	1.79104	Not DE	FBgn0031741	CG11034	NA
688.807	-0.308816	0.119425	-2.58585	0.00971392	0.166921	1.79023	Not DE	FBgn0260744	Tango9	2
1295.02	0.308272	0.11925	2.58508	0.00973552	0.167025	1.78961	Not DE	FBgn0036279	Ncc69	1
169.743	-0.642789	0.24872	-2.58439	0.0097552	0.167097	1.78918	Not DE	FBgn0035186	CG13912	NA
36.8076	0.953766	0.369185	2.58343	0.00978224	0.167293	1.78801	Not DE	FBgn0037005	CG5078	NA
71.4921	0.722795	0.280016	2.58126	0.00984402	0.168083	1.7833	Not DE	FBgn0028887	CG3491	NA
94.2695	-0.637448	0.247185	-2.57883	0.00991369	0.169004	1.77783	Not DE	FBgn0260862	Vti1a	NA
307.163	-0.403142	0.156624	-2.57396	0.0100543	0.170859	1.76691	Not DE	FBgn0039290	CG13654	NA
365.066	-2.01367	0.782306	-2.57402	0.0100526	0.170859	1.76691	Not DE	FBgn0003124	polo	NA
558.638	-0.442214	0.171946	-2.57181	0.0101167	0.171401	1.76375	Not DE	FBgn0034243	Ns2	NA
2958.53	-0.470452	0.182929	-2.57177	0.010118	0.171401	1.76375	Not DE	FBgn0031645	CG3036	1
533.073	-0.411474	0.160331	-2.5664	0.0102759	0.173801	1.74984	Not DE	FBgn0034951	CG3860	NA
82.9959	-0.733921	0.286743	-2.5595	0.0104822	0.176955	1.73186	Not DE	FBgn0262954	Rpb12	NA
760.175	0.701869	0.274267	2.55907	0.0104952	0.176955	1.73186	Not DE	FBgn0261703	gce	8
1228.16	0.649969	0.254234	2.55658	0.0105706	0.177947	1.72627	Not DE	FBgn0032010	CG8086	1
1797.03	0.235876	0.0922913	2.55578	0.0105951	0.178081	1.72552	Not DE	FBgn0051665	wry	1
1042.68	0.439057	0.172061	2.55176	0.0107181	0.179867	1.71554	Not DE	FBgn0085478	CG34449	5
43.7063	-1.05066	0.411876	-2.55092	0.0107438	0.179953	1.71506	Not DE	FBgn0036836	CG11619	NA
847.151	0.280979	0.110166	2.5505	0.0107567	0.179953	1.71506	Not DE	FBgn0004368	Ptp4E	1
110.83	0.725781	0.284854	2.5479	0.0108373	0.18102	1.70915	Not DE	FBgn0038880	SIFaR	NA
2438.57	0.41676	0.163606	2.54734	0.0108549	0.181032	1.70908	Not DE	FBgn0284220	Top2	NA
8456.8	0.459992	0.180692	2.54573	0.0109051	0.181588	1.70602	Not DE	FBgn0267435	chp	1
106.865	0.652558	0.256413	2.54495	0.0109294	0.181712	1.70533	Not DE	FBgn0266005	CR44779	NA
9.08801	1.8038	0.708961	2.54429	0.0109501	0.181775	1.70499	Not DE	FBgn0263650	CR43641	NA
1028.58	0.623677	0.245231	2.54322	0.0109837	0.182052	1.70346	Not DE	FBgn0053556	form3	3
128.296	-0.573758	0.225655	-2.54264	0.011002	0.182074	1.70334	Not DE	FBgn0051989	Cap-D3	NA
151.329	0.831445	0.32751	2.53869	0.0111269	0.183599	1.695	Not DE	FBgn0267428	CG45781	NA
72.2634	-0.671849	0.264649	-2.53865	0.0111283	0.183599	1.695	Not DE	FBgn0034045	CG8249	NA
650.883	-0.292494	0.115272	-2.53743	0.0111668	0.183672	1.6946	Not DE	FBgn0034542	Fem-1	NA
818.016	-0.340116	0.134033	-2.53755	0.0111632	0.183672	1.6946	Not DE	FBgn0032783	CG10237	NA
508.219	-0.695095	0.274075	-2.53615	0.0112078	0.183977	1.69294	Not DE	FBgn0041630	Hexo1	NA
48.3354	-1.45981	0.575685	-2.53578	0.0112196	0.183977	1.69294	Not DE	FBgn0033501	CG12911	NA
958.255	0.360261	0.142177	2.53389	0.0112804	0.184413	1.69058	Not DE	FBgn0265140	Meltrin	1
684.102	-0.555176	0.219085	-2.53407	0.0112745	0.184413	1.69058	Not DE	FBgn0032820	fbp	NA
786.952	-0.345209	0.136275	-2.53317	0.0113035	0.184509	1.69006	Not DE	FBgn0037758	CG9467	NA
81.4711	0.898307	0.354695	2.53262	0.0113215	0.184524	1.68998	Not DE	FBgn0050125	Ir56a	NA
206.275	0.632999	0.250138	2.53059	0.0113869	0.185309	1.68573	Not DE	FBgn0030615	Cyp4s3	NA
4337.76	0.421654	0.166827	2.52749	0.011488	0.186109	1.68142	Not DE	FBgn0033636	tou	2
489.102	0.369222	0.146066	2.52778	0.0114787	0.186109	1.68142	Not DE	FBgn0031858	CG17378	3
563.18	-0.587113	0.232194	-2.52855	0.0114535	0.186109	1.68142	Not DE	FBgn0032864	CG2493	NA
264.18	-1.14763	0.454302	-2.52614	0.0115324	0.186548	1.67907	Not DE	FBgn0015010	Ag5r	NA
1196.02	0.344249	0.136349	2.52476	0.0115777	0.186999	1.67665	Not DE	FBgn0016685	Nlp	NA
822.665	0.329309	0.130602	2.52147	0.0116865	0.18763	1.67328	Not DE	FBgn0000206	boss	NA
46.7155	-1.10562	0.438316	-2.52244	0.0116545	0.18763	1.67328	Not DE	FBgn0033518	Prx2540-2	NA
687.998	-0.996157	0.39496	-2.52217	0.0116633	0.18763	1.67328	Not DE	FBgn0034331	CG15067	NA
52.9866	-1.24415	0.493367	-2.52175	0.0116774	0.18763	1.67328	Not DE	FBgn0034480	CG16898	NA
155.662	-0.7829	0.310586	-2.52072	0.0117115	0.18775	1.67264	Not DE	FBgn0038972	CG7054	NA
152.483	0.621099	0.246478	2.5199	0.011739	0.187911	1.67179	Not DE	FBgn0023517	Pgam5	NA
593.636	0.486811	0.193247	2.51911	0.0117651	0.188049	1.67105	Not DE	FBgn0010288	Uch	NA
138.75	-0.594771	0.236327	-2.51672	0.0118451	0.188768	1.66724	Not DE	FBgn0067783	DPCoAC	1
18.0712	2.4888	0.98871	2.51722	0.0118284	0.188768	1.66724	Not DE	FBgn0034664	CG4377	NA
411.366	0.367177	0.14602	2.51457	0.0119178	0.189644	1.66261	Not DE	FBgn0031955	CG14535	NA
130.868	-0.612384	0.24359	-2.514	0.0119371	0.189671	1.66247	Not DE	FBgn0265189	sud1	NA
459.73	-0.45141	0.179674	-2.51238	0.0119919	0.190261	1.65936	Not DE	FBgn0035231	Pcyt2	NA
823.701	-0.464921	0.185115	-2.51152	0.0120212	0.190446	1.65839	Not DE	FBgn0027619	eIF3j	NA
2363.15	0.635689	0.253786	2.50483	0.0122512	0.193803	1.64092	Not DE	FBgn0001098	Gdh	NA
5351.08	0.472984	0.188915	2.50369	0.0122904	0.194138	1.63919	Not DE	FBgn0053087	LRP1	1
16.9065	1.25925	0.503564	2.50068	0.0123954	0.19533	1.63306	Not DE	FBgn0267495	CR45185	NA
217.561	0.511251	0.20446	2.50049	0.0124022	0.19533	1.63306	Not DE	FBgn0030300	Sk1	NA
1209.83	-0.409742	0.16399	-2.49858	0.0124693	0.195896	1.63017	Not DE	FBgn0260005	wtrw	1
289.749	-0.512194	0.205006	-2.49843	0.0124745	0.195896	1.63017	Not DE	FBgn0000463	Dl	NA
104.459	-0.687341	0.275187	-2.49773	0.0124992	0.195996	1.62966	Not DE	FBgn0013348	TpnC41C	NA
7386.38	-0.303564	0.121699	-2.49438	0.0126176	0.196707	1.62604	Not DE	FBgn0037874	Tctp	NA
141.259	-0.479374	0.192122	-2.49515	0.0125904	0.196707	1.62604	Not DE	FBgn0035866	Arl5	2
157.667	0.687433	0.275428	2.49587	0.0125649	0.196707	1.62604	Not DE	FBgn0037164	CG11438	NA
1553.88	0.507993	0.203621	2.49479	0.0126031	0.196707	1.62604	Not DE	FBgn0086367	t	NA
18.2674	-1.40421	0.563392	-2.49243	0.0126873	0.197068	1.62421	Not DE	FBgn0262962	CG43273	NA
2311.74	0.351645	0.141099	2.49219	0.0126958	0.197068	1.62421	Not DE	FBgn0002645	Map205	1
117.994	-0.723953	0.290386	-2.49307	0.0126643	0.197068	1.62421	Not DE	FBgn0036549	CG10516	NA
818.681	-0.583306	0.234166	-2.49099	0.0127387	0.197449	1.62227	Not DE	FBgn0050359	Mal-A5	NA
307.423	0.388312	0.155975	2.48959	0.0127891	0.197946	1.61976	Not DE	FBgn0053639	CG33639	2
898.607	0.412306	0.165676	2.48863	0.0128237	0.198196	1.6185	Not DE	FBgn0030574	CG9413	NA
109.881	0.659504	0.265491	2.48409	0.0129882	0.20023	1.60829	Not DE	FBgn0037721	CG9427	NA
23.1549	7.15326	2.87977	2.48397	0.0129925	0.20023	1.60829	Not DE	FBgn0028950	CG15255	NA
133.171	-0.529695	0.213473	-2.48132	0.0130895	0.201379	1.60257	Not DE	FBgn0037973	CG18547	NA
296.129	-0.842521	0.339601	-2.48092	0.0131045	0.201379	1.60257	Not DE	FBgn0022774	Oat	NA
1102.42	-0.33112	0.133569	-2.47902	0.0131744	0.202149	1.59875	Not DE	FBgn0034246	Dcr-2	NA
1426.16	-0.402888	0.162551	-2.47854	0.0131922	0.202149	1.59875	Not DE	FBgn0031814	retm	2
61.8595	-0.655299	0.26478	-2.47488	0.013328	0.20394	1.58993	Not DE	FBgn0015034	Cyp4e1	NA
1407.01	0.275069	0.11119	2.47386	0.0133663	0.204235	1.58848	Not DE	FBgn0036544	sff	4
3680.08	0.513602	0.207671	2.47316	0.0133926	0.204346	1.58794	Not DE	FBgn0033159	Dscam1	1
49.8845	1.45267	0.588026	2.47043	0.0134952	0.205613	1.58176	Not DE	FBgn0283461	Drs	NA
197.83	-0.464126	0.18791	-2.46993	0.0135138	0.205613	1.58176	Not DE	FBgn0036397	Nprl3	NA
174.286	-0.470104	0.190412	-2.46888	0.0135537	0.205928	1.58023	Not DE	FBgn0031973	Spn28Dc	NA
2703.93	0.28527	0.115623	2.46725	0.0136155	0.205994	1.57991	Not DE	FBgn0261113	Xrp1	5
1972.14	0.27583	0.111756	2.46814	0.0135816	0.205994	1.57991	Not DE	FBgn0034070	SP2353	NA
873.445	0.29704	0.120371	2.46769	0.0135987	0.205994	1.57991	Not DE	FBgn0030701	CG16952	NA
484.519	0.377876	0.15347	2.46221	0.0138082	0.207451	1.57286	Not DE	FBgn0262716	Arp3	NA
318.533	-0.736754	0.299166	-2.46269	0.0137898	0.207451	1.57286	Not DE	FBgn0034717	CG5819	NA
636.904	0.456737	0.185445	2.46293	0.0137808	0.207451	1.57286	Not DE	FBgn0030847	CG12991	1
731.089	0.284692	0.115616	2.4624	0.0138013	0.207451	1.57286	Not DE	FBgn0003310	S	3
3226.17	-0.575803	0.233795	-2.46286	0.0137835	0.207451	1.57286	Not DE	FBgn0032400	CG6770	NA
912.106	0.358816	0.145763	2.46163	0.0138306	0.207497	1.57264	Not DE	FBgn0003870	ttk	NA
297.131	0.402102	0.163411	2.46069	0.0138672	0.207756	1.57139	Not DE	FBgn0004133	blow	1
35.042	1.40529	0.571318	2.45973	0.013904	0.208019	1.57013	Not DE	FBgn0038139	PK2-R2	NA
24.3721	2.84015	1.15535	2.45827	0.0139609	0.20858	1.56743	Not DE	FBgn0085804	CR41571	NA
26.6185	-1.05753	0.430493	-2.45654	0.0140281	0.209003	1.56541	Not DE	FBgn0034139	CG4927	NA
12.9232	-1.3524	0.550429	-2.457	0.0140102	0.209003	1.56541	Not DE	FBgn0267017	CR45461	NA
176.399	-0.527554	0.214873	-2.45518	0.0140813	0.209505	1.56301	Not DE	FBgn0038462	CG17556	NA
516.39	-0.530015	0.21593	-2.45457	0.0141052	0.209571	1.56269	Not DE	FBgn0266672	Sec8	NA
95.6779	0.781364	0.318971	2.44964	0.0142998	0.21213	1.55056	Not DE	FBgn0035120	wac	NA
304.218	0.466654	0.190532	2.44921	0.0143168	0.21213	1.55056	Not DE	FBgn0035267	CG13921	NA
55.0633	-1.17821	0.481276	-2.44809	0.0143617	0.212502	1.54881	Not DE	FBgn0262203	mir-967	NA
12.0909	3.30299	1.35031	2.4461	0.014441	0.213382	1.54467	Not DE	FBgn0004228	mex1	NA
427.58	0.483737	0.19781	2.44546	0.0144668	0.21347	1.54426	Not DE	FBgn0035676	ssp6	NA
9.40786	2.3202	0.9491	2.44463	0.0145	0.213666	1.54334	Not DE	FBgn0083946	lobo	NA
585.402	-0.406	0.166356	-2.44054	0.0146652	0.215239	1.53601	Not DE	FBgn0028984	Spn88Ea	NA
27.7403	-1.11687	0.457733	-2.44001	0.0146868	0.215239	1.53601	Not DE	FBgn0039551	Or98a	NA
393.368	0.522791	0.214223	2.44041	0.0146708	0.215239	1.53601	Not DE	FBgn0014411	Vps26	NA
174.659	0.895525	0.366931	2.44058	0.0146637	0.215239	1.53601	Not DE	FBgn0263132	Cht6	NA
86.9788	-0.702056	0.287829	-2.43914	0.0147221	0.215447	1.53504	Not DE	FBgn0039006	Cyp6d4	NA
172.917	-0.426535	0.174904	-2.43868	0.014741	0.215447	1.53504	Not DE	FBgn0039629	CG11842	NA
8.81964	2.09187	0.858571	2.43646	0.0148317	0.216479	1.53026	Not DE	FBgn0052745	CR32745	NA
47.2509	-0.81233	0.333634	-2.43479	0.0149003	0.216892	1.52836	Not DE	FBgn0051189	CG31189	NA
2147.72	0.479689	0.197008	2.43487	0.0148971	0.216892	1.52836	Not DE	FBgn0052521	CG32521	NA
18.6489	-1.27615	0.525026	-2.43063	0.0150725	0.219101	1.51822	Not DE	FBgn0005390	fs(1)M3	NA
99.9573	0.747903	0.307884	2.42917	0.0151332	0.219687	1.51555	Not DE	FBgn0035445	Ids	NA
406.978	-0.462269	0.190578	-2.42561	0.0152825	0.221555	1.50708	Not DE	FBgn0011589	Elk	NA
165.382	0.593631	0.244919	2.42378	0.0153598	0.222376	1.50339	Not DE	FBgn0029930	CG12541	NA
30.2162	1.83524	0.757655	2.42227	0.015424	0.222961	1.50076	Not DE	FBgn0051104	CG31104	NA
2623.48	-0.420926	0.173808	-2.4218	0.015444	0.222961	1.50076	Not DE	FBgn0086706	pix	NA
715.844	0.389681	0.160934	2.42136	0.0154624	0.222961	1.50076	Not DE	FBgn0010611	Hmgs	NA
34.1845	1.12483	0.46465	2.42081	0.0154858	0.223	1.50058	Not DE	FBgn0029170	TwdlT	NA
270.498	0.347826	0.143768	2.41936	0.0155479	0.223104	1.50012	Not DE	FBgn0033177	CG11141	NA
4988.16	-0.366497	0.151489	-2.41931	0.0155501	0.223104	1.50012	Not DE	FBgn0033699	RpS11	NA
304.359	0.768945	0.317853	2.41919	0.0155553	0.223104	1.50012	Not DE	FBgn0031629	Clect27	NA
172.26	0.620705	0.256692	2.41809	0.0156021	0.223478	1.49844	Not DE	FBgn0051436	CG31436	NA
939.819	-0.247327	0.102336	-2.41681	0.0156572	0.223969	1.49625	Not DE	FBgn0031752	CG9044	NA
49.2362	0.848691	0.351247	2.41622	0.0156824	0.224032	1.49597	Not DE	FBgn0050263	stum	NA
2188.54	0.304052	0.12598	2.41349	0.0158006	0.224265	1.49493	Not DE	FBgn0085412	CG34383	1
173.897	0.466258	0.193046	2.41526	0.0157238	0.224265	1.49493	Not DE	FBgn0051344	CG31344	NA
225.607	-0.576602	0.238872	-2.41385	0.0157848	0.224265	1.49493	Not DE	FBgn0036501	CG7272	NA
560.326	-0.39326	0.162911	-2.41395	0.0157805	0.224265	1.49493	Not DE	FBgn0265137	Spn42Da	NA
13.4067	1.93852	0.80322	2.41343	0.015803	0.224265	1.49493	Not DE	FBgn0030224	CG12637	NA
231.456	1.8668	0.774074	2.41166	0.0158802	0.22492	1.49201	Not DE	FBgn0266937	CR45388	NA
30.1837	1.15805	0.480238	2.41141	0.015891	0.22492	1.49201	Not DE	FBgn0010052	Jhe	NA
9.77249	1.73365	0.719228	2.41044	0.0159334	0.225224	1.49066	Not DE	FBgn0038676	CG6026	NA
691.05	-0.44402	0.184322	-2.40893	0.0159992	0.225267	1.49047	Not DE	FBgn0035091	CG3829	NA
391.988	0.474156	0.196767	2.40974	0.015964	0.225267	1.49047	Not DE	FBgn0027592	MED15	NA
9.46859	-2.09475	0.869489	-2.40917	0.0159887	0.225267	1.49047	Not DE	FBgn0267003	CR45447	NA
142.011	0.475408	0.197442	2.40783	0.0160477	0.225654	1.48875	Not DE	FBgn0037082	CG5664	NA
419.463	-0.846143	0.352169	-2.40266	0.0162763	0.226428	1.48533	Not DE	FBgn0037935	CG6834	NA
100.092	0.677816	0.282201	2.40189	0.0163106	0.226428	1.48533	Not DE	FBgn0038385	Fbxl7	NA
726.139	-0.70268	0.292485	-2.40244	0.016286	0.226428	1.48533	Not DE	FBgn0035290	dsb	NA
1432.5	-0.433317	0.180278	-2.40361	0.0162342	0.226428	1.48533	Not DE	FBgn0037094	CG7611	NA
1100.23	0.302981	0.126029	2.40406	0.0162142	0.226428	1.48533	Not DE	FBgn0085421	Epac	NA
3095.89	-0.365366	0.151864	-2.40588	0.0161334	0.226428	1.48533	Not DE	FBgn0034258	eIF3c	NA
134.984	0.495539	0.206311	2.40191	0.0163099	0.226428	1.48533	Not DE	FBgn0034312	CG10916	NA
148.513	0.473185	0.19701	2.40183	0.0163132	0.226428	1.48533	Not DE	FBgn0031188	CG14613	NA
50.5813	-0.845079	0.351553	-2.40384	0.0162237	0.226428	1.48533	Not DE	FBgn0261976	Psf2	NA
54.5656	-1.24735	0.519308	-2.40194	0.0163083	0.226428	1.48533	Not DE	FBgn0053301	CG33301	NA
274.351	-0.460758	0.191879	-2.4013	0.0163371	0.226467	1.48516	Not DE	FBgn0035213	CG2199	NA
214.49	-0.4958	0.206689	-2.39877	0.0164502	0.227741	1.47954	Not DE	FBgn0033373	CG8080	NA
13.8984	-1.68096	0.701305	-2.3969	0.0165344	0.22832	1.47701	Not DE	FBgn0085786	CR41501	NA
1107.41	0.313701	0.13086	2.39723	0.0165195	0.22832	1.47701	Not DE	FBgn0031052	CG14215	NA
112.563	0.89949	0.375774	2.3937	0.0166794	0.230026	1.46956	Not DE	FBgn0035160	hng3	NA
28.7885	0.90025	0.376514	2.39101	0.0168021	0.231126	1.46479	Not DE	FBgn0261705	CG42741	NA
3823.89	0.506081	0.211647	2.39116	0.0167952	0.231126	1.46479	Not DE	FBgn0265523	Smr	11
864.667	1.80066	0.75372	2.38903	0.0168927	0.232075	1.46069	Not DE	FBgn0036619	Cpr72Ec	NA
1481.31	-0.312381	0.130926	-2.38594	0.0170356	0.233739	1.45355	Not DE	FBgn0015834	eIF3i	NA
460.773	-0.339857	0.142593	-2.38341	0.017153	0.235051	1.44795	Not DE	FBgn0015568	alpha-Est1	NA
258.843	-0.438919	0.184366	-2.38069	0.0172801	0.236491	1.44185	Not DE	FBgn0263510	nclb	NA
1134.36	-0.489254	0.205634	-2.37924	0.0173484	0.236823	1.44044	Not DE	FBgn0034229	CG4847	NA
454.746	0.439947	0.184884	2.37959	0.0173319	0.236823	1.44044	Not DE	FBgn0020545	kraken	NA
31.3973	1.29822	0.546022	2.37759	0.0174262	0.237584	1.43723	Not DE	FBgn0028855	CG15282	NA
275.187	0.492629	0.207255	2.37692	0.0174578	0.237714	1.43669	Not DE	FBgn0024150	Ac78C	NA
186.469	-0.475852	0.200622	-2.37189	0.0176976	0.24037	1.42558	Not DE	FBgn0036759	CG5577	NA
121.063	0.504319	0.21261	2.37204	0.0176902	0.24037	1.42558	Not DE	FBgn0043792	CG30427	NA
9.30844	-2.0281	0.855337	-2.37111	0.0177348	0.240572	1.42474	Not DE	FBgn0267635	CR45973	NA
28.8085	1.18572	0.5004	2.36954	0.0178103	0.240747	1.42401	Not DE	FBgn0266753	CR45226	NA
814.078	0.415322	0.175317	2.36898	0.0178373	0.240747	1.42401	Not DE	FBgn0051030	CG31030	NA
53.7816	-0.747338	0.315309	-2.37018	0.0177796	0.240747	1.42401	Not DE	FBgn0035461	ntc	NA
6249.23	0.647474	0.273295	2.36914	0.0178294	0.240747	1.42401	Not DE	FBgn0033926	Arc1	NA
4050.72	-0.509553	0.215143	-2.36844	0.0178631	0.240794	1.42381	Not DE	FBgn0031980	RpL36A	NA
8618.87	-0.70403	0.297576	-2.36588	0.0179872	0.242163	1.41815	Not DE	FBgn0066084	RpL41	NA
134.959	-0.505251	0.213722	-2.36405	0.0180762	0.243057	1.41446	Not DE	FBgn0034172	CG6665	NA
1620.8	0.399534	0.169056	2.36332	0.018112	0.243234	1.41373	Not DE	FBgn0003638	su(w[a])	NA
13.6824	1.59268	0.674125	2.36259	0.0181476	0.243409	1.41301	Not DE	FBgn0029728	CG2861	NA
23.6512	6.28183	2.66122	2.36051	0.01825	0.244477	1.40863	Not DE	FBgn0033826	CG4734	NA
93.3302	-0.563801	0.238895	-2.36004	0.018273	0.244481	1.40862	Not DE	FBgn0037687	CG8132	NA
125.349	-0.586632	0.248621	-2.35954	0.0182975	0.244505	1.40852	Not DE	FBgn0038832	CG15695	NA
99.9423	0.658035	0.278941	2.35905	0.018322	0.244528	1.40842	Not DE	FBgn0031068	Alr	NA
22.3116	1.2168	0.515915	2.35852	0.0183478	0.24457	1.40825	Not DE	FBgn0264566	CG43938	NA
542.575	0.429674	0.182319	2.35671	0.0184375	0.245461	1.40462	Not DE	FBgn0010278	Ssrp	NA
1668.71	0.453948	0.192793	2.35459	0.0185432	0.246258	1.40137	Not DE	FBgn0001149	GstD1	NA
441.534	0.451195	0.191592	2.35498	0.0185236	0.246258	1.40137	Not DE	FBgn0034408	sano	3
217.847	0.487774	0.207242	2.35364	0.0185905	0.246278	1.40129	Not DE	FBgn0041588	eIF2D	NA
902.412	0.337121	0.143222	2.35383	0.018581	0.246278	1.40129	Not DE	FBgn0015400	kek2	7
59.7136	-0.773222	0.328676	-2.35254	0.0186458	0.246707	1.39955	Not DE	FBgn0035164	CG13901	NA
398.353	-0.383515	0.163063	-2.35194	0.0186756	0.246798	1.39919	Not DE	FBgn0051721	Trim9	2
676.962	0.321934	0.136929	2.3511	0.018718	0.247054	1.39815	Not DE	FBgn0052699	LPCAT	2
7679.49	0.400397	0.170373	2.35012	0.0187674	0.247403	1.39674	Not DE	FBgn0000557	eEF1alpha2	NA
2722.77	-0.656356	0.279519	-2.34816	0.0188663	0.248403	1.3927	Not DE	FBgn0036262	CG6910	NA
3154.01	0.275561	0.117467	2.34586	0.018983	0.249634	1.38776	Not DE	FBgn0039883	RhoGAP100F	NA
10.6549	-1.83882	0.784475	-2.34402	0.0190773	0.250318	1.38503	Not DE	FBgn0051097	CG31097	NA
358.908	-0.763177	0.325597	-2.34393	0.0190816	0.250318	1.38503	Not DE	FBgn0041712	yellow-d	NA
138.818	-1.58485	0.676546	-2.34256	0.0191519	0.250935	1.38256	Not DE	FBgn0262531	CG43085	NA
57.2659	-0.897768	0.3837	-2.33977	0.0192958	0.252512	1.3763	Not DE	FBgn0034705	CG11170	NA
22.7123	-2.24354	0.959567	-2.33807	0.0193834	0.253043	1.3742	Not DE	FBgn0038277	RpS5b	NA
2777.74	-0.536864	0.229593	-2.33833	0.0193701	0.253043	1.3742	Not DE	FBgn0030773	CG9676	1
54.6876	0.670416	0.286886	2.33687	0.0194459	0.253276	1.37328	Not DE	FBgn0036264	CG11529	NA
526.499	0.409575	0.17527	2.33682	0.0194483	0.253276	1.37328	Not DE	FBgn0020269	mspo	4
112.951	0.518353	0.221929	2.33566	0.0195087	0.253755	1.37139	Not DE	FBgn0033128	Tsp42Eg	NA
60.1466	-1.05948	0.45398	-2.33375	0.0196086	0.254746	1.36749	Not DE	FBgn0035453	CG10357	NA
366.021	0.44073	0.189007	2.33182	0.0197103	0.255758	1.36352	Not DE	FBgn0010194	Wnt5	NA
641.217	-0.557615	0.239185	-2.33131	0.0197369	0.255794	1.36338	Not DE	FBgn0000153	b	NA
21.0821	-2.36919	1.01709	-2.32938	0.0198391	0.256193	1.36182	Not DE	FBgn0050379	CG30379	NA
37.582	-0.813106	0.349031	-2.32961	0.0198267	0.256193	1.36182	Not DE	FBgn0263336	CR43417	NA
371.771	0.342605	0.147051	2.32983	0.0198149	0.256193	1.36182	Not DE	FBgn0003559	su(f)	NA
666.773	-0.552206	0.23711	-2.3289	0.0198642	0.25621	1.36176	Not DE	FBgn0031971	Sirup	1
50.5546	-0.759571	0.326287	-2.32793	0.0199161	0.256571	1.36035	Not DE	FBgn0038928	Fadd	NA
249.734	-0.516063	0.221728	-2.32746	0.0199409	0.256585	1.3603	Not DE	FBgn0266581	pit	NA
344.06	-0.862795	0.370856	-2.32649	0.0199922	0.256937	1.35893	Not DE	FBgn0034733	CG4752	NA
206.813	0.498309	0.214302	2.32526	0.0200578	0.257472	1.35684	Not DE	FBgn0033656	S2P	NA
45.66	0.914042	0.393272	2.3242	0.0201149	0.257898	1.35519	Not DE	FBgn0003295	ru	NA
245.574	0.376917	0.162423	2.32059	0.0203089	0.258842	1.35154	Not DE	FBgn0035103	Vdup1	NA
2699.65	-0.667573	0.287547	-2.32162	0.0202536	0.258842	1.35154	Not DE	FBgn0028737	eEF1beta	NA
1269.27	0.28485	0.122723	2.32107	0.0202829	0.258842	1.35154	Not DE	FBgn0031057	Ubqn	NA
116.091	0.479137	0.206398	2.32142	0.0202642	0.258842	1.35154	Not DE	FBgn0031168	CG1722	NA
25.8377	-1.21219	0.52231	-2.32082	0.0202965	0.258842	1.35154	Not DE	FBgn0283551	mir-9378	NA
409.995	-0.493728	0.212846	-2.31964	0.0203601	0.258846	1.35152	Not DE	FBgn0036522	CG7372	NA
649.638	0.345316	0.148835	2.32013	0.0203338	0.258846	1.35152	Not DE	FBgn0261545	CG42663	4
2187.7	0.379281	0.163536	2.31925	0.0203814	0.258846	1.35152	Not DE	FBgn0001991	Ca-alpha1D	4
77.212	0.703118	0.303394	2.31751	0.020476	0.259741	1.34807	Not DE	FBgn0029710	CG3568	NA
11621.3	-0.465741	0.201239	-2.31437	0.0206476	0.261301	1.34208	Not DE	FBgn0020910	RpL3	NA
1294.06	0.400162	0.172879	2.3147	0.0206296	0.261301	1.34208	Not DE	FBgn0259736	CG42390	1
807.969	-0.445585	0.192625	-2.31323	0.0207102	0.261786	1.34023	Not DE	FBgn0010401	Os-C	1
69.7792	3.5526	1.53675	2.31176	0.0207909	0.262165	1.33878	Not DE	FBgn0035154	CG3344	NA
167.704	0.877558	0.37955	2.3121	0.0207721	0.262165	1.33878	Not DE	FBgn0026144	CBP	NA
10027.7	-0.382799	0.165617	-2.31135	0.0208133	0.262165	1.33878	Not DE	FBgn0032136	Apoltp	NA
457.495	0.331284	0.143439	2.30958	0.0209112	0.262699	1.33674	Not DE	FBgn0035519	CG1309	NA
142.898	-0.641942	0.277979	-2.30932	0.0209259	0.262699	1.33674	Not DE	FBgn0043535	Obp57a	NA
77.8569	-0.753369	0.3263	-2.30882	0.0209534	0.262699	1.33674	Not DE	FBgn0083981	RunxA	NA
83.841	1.11127	0.481296	2.30891	0.0209485	0.262699	1.33674	Not DE	FBgn0001981	esg	NA
8.99861	-2.48882	1.07987	-2.30474	0.021181	0.26432	1.3306	Not DE	FBgn0086054	snoRNA:Me18S-G1358b	NA
36.3353	1.40829	0.611028	2.30478	0.0211787	0.26432	1.3306	Not DE	FBgn0053127	CG33127	NA
318.524	-0.786423	0.341041	-2.30595	0.0211136	0.26432	1.3306	Not DE	FBgn0263200	Galt	NA
186.187	1.09383	0.474493	2.30525	0.0211525	0.26432	1.3306	Not DE	FBgn0261514	NimA	NA
25.5337	-1.11342	0.483209	-2.30422	0.0212103	0.26438	1.33037	Not DE	FBgn0031248	CG11912	NA
348.783	-0.785487	0.341143	-2.30252	0.0213061	0.265266	1.32702	Not DE	FBgn0035484	CG11594	2
195.498	-0.6479	0.281488	-2.3017	0.0213523	0.265533	1.32602	Not DE	FBgn0259716	CG42370	NA
568.451	0.339132	0.147375	2.30115	0.021383	0.265608	1.32573	Not DE	FBgn0020278	loco	NA
325.319	0.306818	0.133421	2.29962	0.0214695	0.266181	1.32358	Not DE	FBgn0025879	Timp	1
63.3352	0.860321	0.374211	2.29903	0.0215034	0.266181	1.32358	Not DE	FBgn0262123	l(2)41Ab	NA
111.374	-0.50971	0.221694	-2.29916	0.0214958	0.266181	1.32358	Not DE	FBgn0031264	CG11835	NA
314.712	0.621485	0.270623	2.2965	0.0216474	0.267349	1.3192	Not DE	FBgn0030816	CG16700	NA
144.638	-0.516988	0.225086	-2.29684	0.0216277	0.267349	1.3192	Not DE	FBgn0032194	CG4901	NA
63.5849	0.763628	0.332813	2.29447	0.0217637	0.268477	1.31499	Not DE	FBgn0262108	CR42861	NA
280.906	0.480738	0.209791	2.29151	0.0219342	0.270271	1.30833	Not DE	FBgn0051869	CG31869	1
26.2143	1.75153	0.764554	2.29092	0.0219682	0.270379	1.30793	Not DE	FBgn0038701	CG18493	NA
33.3335	5.26547	2.29999	2.28935	0.0220591	0.271189	1.30494	Not DE	FBgn0259748	CG42397	NA
683.215	0.571547	0.249861	2.28746	0.0221691	0.271609	1.30339	Not DE	FBgn0263258	chas	NA
280.585	0.405842	0.177399	2.28774	0.0221526	0.271609	1.30339	Not DE	FBgn0053543	CG33543	2
25.4944	-1.00869	0.440887	-2.28786	0.0221454	0.271609	1.30339	Not DE	FBgn0250835	CG15394	NA
1516.11	-0.699782	0.306166	-2.28563	0.0222761	0.27261	1.29971	Not DE	FBgn0035978	UGP	2
1100.41	-0.423446	0.18536	-2.28446	0.0223448	0.27314	1.29777	Not DE	FBgn0004055	uzip	NA
28.6492	1.49524	0.656524	2.2775	0.0227561	0.277852	1.28067	Not DE	FBgn0058198	CG40198	NA
1888.41	3.3719	1.48237	2.27466	0.0229261	0.27961	1.27436	Not DE	FBgn0003863	alphaTry	NA
83.0434	0.587859	0.25856	2.27358	0.022991	0.280083	1.27267	Not DE	FBgn0028563	sut1	NA
256.405	0.479096	0.211035	2.27022	0.0231944	0.281221	1.26862	Not DE	FBgn0041164	armi	NA
104.762	-0.650684	0.286715	-2.26945	0.0232412	0.281221	1.26862	Not DE	FBgn0037087	CG7519	NA
109.884	0.568842	0.250642	2.26954	0.0232358	0.281221	1.26862	Not DE	FBgn0050018	mthl13	NA
1107.51	0.326126	0.143672	2.26993	0.023212	0.281221	1.26862	Not DE	FBgn0259985	Mppe	NA
365.088	-0.525517	0.231405	-2.27098	0.023148	0.281221	1.26862	Not DE	FBgn0032050	CG13096	NA
114.556	0.635115	0.279684	2.27083	0.0231573	0.281221	1.26862	Not DE	FBgn0032705	Grip71	NA
54.2128	-0.737027	0.324871	-2.26867	0.0232882	0.28124	1.26855	Not DE	FBgn0036117	CG6321	NA
10.3444	-3.78496	1.66851	-2.26846	0.0233011	0.28124	1.26855	Not DE	FBgn0083978	CG17672	NA
133.615	-0.656703	0.289602	-2.2676	0.0233535	0.28124	1.26855	Not DE	FBgn0031860	CG11236	NA
502.764	-0.543095	0.239463	-2.26797	0.023331	0.28124	1.26855	Not DE	FBgn0032264	Lip4	NA
963.287	0.38321	0.169018	2.26727	0.0233735	0.28124	1.26855	Not DE	FBgn0003016	osp	5
1356.36	0.222276	0.0981182	2.26539	0.0234887	0.281368	1.26809	Not DE	FBgn0035227	Iml1	NA
193.169	0.54306	0.239638	2.26616	0.0234414	0.281368	1.26809	Not DE	FBgn0036260	Rh7	1
91.8028	-1.06277	0.46909	-2.26561	0.0234755	0.281368	1.26809	Not DE	FBgn0036727	CG7589	NA
1122.67	0.353267	0.155885	2.26619	0.0234395	0.281368	1.26809	Not DE	FBgn0265194	Trpm	NA
154.871	0.587584	0.259428	2.26492	0.0235177	0.281401	1.26797	Not DE	FBgn0051146	Nlg1	NA
1105.88	0.192504	0.0850887	2.26239	0.023673	0.28152	1.26755	Not DE	FBgn0038286	CG6966	2
1387.82	0.294036	0.129865	2.26416	0.0235644	0.28152	1.26755	Not DE	FBgn0002783	mor	NA
274.588	0.459501	0.203035	2.26316	0.0236256	0.28152	1.26755	Not DE	FBgn0039004	Nup133	NA
160.399	0.443289	0.195954	2.26221	0.0236847	0.28152	1.26755	Not DE	FBgn0036179	CG7368	NA
253.884	-0.432293	0.19108	-2.26236	0.0236752	0.28152	1.26755	Not DE	FBgn0033357	Tom7	NA
248.288	0.431336	0.19053	2.26387	0.0235819	0.28152	1.26755	Not DE	FBgn0004893	bowl	NA
248.173	0.548089	0.242342	2.26163	0.0237202	0.281631	1.26716	Not DE	FBgn0033649	pyr	3
78.2419	0.841555	0.372253	2.26071	0.0237774	0.282	1.26585	Not DE	FBgn0000617	e(y)1	NA
528.088	-0.314205	0.139094	-2.25895	0.0238865	0.282982	1.26237	Not DE	FBgn0063496	GstE4	NA
2031.01	0.327393	0.144993	2.25799	0.0239462	0.283284	1.26131	Not DE	FBgn0033194	Vps13	NA
10.995	-3.84827	1.70479	-2.25733	0.0239874	0.283284	1.26131	Not DE	FBgn0003996	w	NA
1329.28	0.346071	0.153314	2.25727	0.0239911	0.283284	1.26131	Not DE	FBgn0029941	CG1677	3
1976.3	4.27082	1.89312	2.25596	0.0240731	0.283903	1.25912	Not DE	FBgn0010357	betaTry	NA
478.187	0.32111	0.142389	2.25517	0.0241227	0.283903	1.25912	Not DE	FBgn0034049	bdg	NA
202.894	0.632982	0.280631	2.25557	0.0240978	0.283903	1.25912	Not DE	FBgn0032945	CG8665	NA
3698.24	-0.227357	0.100931	-2.25259	0.0242848	0.285499	1.25352	Not DE	FBgn0263594	lost	NA
237.097	0.521068	0.231412	2.25169	0.0243417	0.285855	1.25227	Not DE	FBgn0037448	CG15186	2
1097.02	-0.338642	0.150803	-2.24558	0.0247308	0.290108	1.2375	Not DE	FBgn0027616	YT521-B	5
46.0376	-0.708876	0.315818	-2.24457	0.0247955	0.29055	1.23598	Not DE	FBgn0037144	CG7458	NA
95.9466	-0.623109	0.277715	-2.2437	0.0248519	0.290894	1.2348	Not DE	FBgn0039116	CG10375	NA
274.885	0.45241	0.201861	2.2412	0.0250131	0.291937	1.23122	Not DE	FBgn0037606	CG8032	NA
83.2902	0.90284	0.402874	2.241	0.0250263	0.291937	1.23122	Not DE	FBgn0039494	grass	NA
3370.38	-0.416606	0.185958	-2.24032	0.0250703	0.291937	1.23122	Not DE	FBgn0015221	Fer2LCH	NA
1424.93	0.272798	0.121758	2.24049	0.0250592	0.291937	1.23122	Not DE	FBgn0261553	CG42671	NA
597.847	0.583092	0.260283	2.24022	0.0250767	0.291937	1.23122	Not DE	FBgn0001961	Arpc1	2
298.92	-0.437538	0.195426	-2.2389	0.0251627	0.292396	1.22965	Not DE	FBgn0051108	CG31108	NA
13.1709	-1.96678	0.878507	-2.23878	0.0251704	0.292396	1.22965	Not DE	FBgn0082981	snoRNA:Psi28S-2949	NA
24.4098	1.19395	0.533449	2.23817	0.0252103	0.292543	1.22914	Not DE	FBgn0010258	Rbp4	NA
4563.31	0.662381	0.296043	2.23745	0.025257	0.292769	1.22837	Not DE	FBgn0284408	trol	NA
163.568	0.56201	0.251405	2.23548	0.0253861	0.293195	1.22692	Not DE	FBgn0013767	Crz	NA
21.9354	2.37561	1.06277	2.23529	0.0253982	0.293195	1.22692	Not DE	FBgn0052483	CG32483	NA
17.4344	1.33149	0.595796	2.23481	0.02543	0.293195	1.22692	Not DE	FBgn0035084	CG15861	NA
1447.64	0.186518	0.0834158	2.236	0.0253516	0.293195	1.22692	Not DE	FBgn0030276	Dlic	NA
3003.71	-0.481527	0.215441	-2.23507	0.0254124	0.293195	1.22692	Not DE	FBgn0086710	RpL30	NA
1095.21	-0.285109	0.127616	-2.23412	0.0254751	0.2934	1.22622	Not DE	FBgn0037442	godzilla	NA
149.146	-1.75395	0.7861	-2.23121	0.0256671	0.294351	1.22298	Not DE	FBgn0086917	spok	NA
29.3421	1.07859	0.483291	2.23177	0.0256303	0.294351	1.22298	Not DE	FBgn0036881	Cpr76Bd	NA
218.398	-0.44547	0.199641	-2.23136	0.0256576	0.294351	1.22298	Not DE	FBgn0037166	CG11426	NA
18.9651	1.39634	0.625501	2.23235	0.025592	0.294351	1.22298	Not DE	FBgn0035078	Tpc2	NA
218.065	0.402017	0.180252	2.2303	0.0257273	0.294413	1.22277	Not DE	FBgn0033494	KCNQ	2
173.804	0.690543	0.309602	2.23042	0.0257194	0.294413	1.22277	Not DE	FBgn0029955	CG15478	NA
1739.59	0.383163	0.171864	2.22946	0.0257832	0.294426	1.22273	Not DE	FBgn0261238	Alh	NA
51.5819	4.22727	1.89596	2.22962	0.0257727	0.294426	1.22273	Not DE	FBgn0259101	CG42249	NA
48.8462	-0.75672	0.339803	-2.22694	0.0259514	0.295509	1.21906	Not DE	FBgn0035721	CG9948	NA
11.4847	-1.79811	0.807498	-2.22676	0.0259631	0.295509	1.21906	Not DE	FBgn0053503	Cyp12d1-d	NA
377.195	0.342716	0.153933	2.22639	0.0259879	0.295509	1.21906	Not DE	FBgn0034950	Pask	NA
8512.12	-0.347324	0.155937	-2.22734	0.0259244	0.295509	1.21906	Not DE	FBgn0017545	RpS3A	NA
374.338	-0.719794	0.323511	-2.22494	0.0260851	0.296302	1.21638	Not DE	FBgn0031907	CG5171	NA
30.0537	1.03049	0.463358	2.22396	0.0261512	0.296739	1.2149	Not DE	FBgn0033234	MFS12	NA
218.338	-0.446578	0.20087	-2.22322	0.0262011	0.296992	1.21405	Not DE	FBgn0037709	CG8199	NA
73.2105	0.654413	0.294463	2.22239	0.0262569	0.297311	1.21298	Not DE	FBgn0016080	xmas-1	NA
40.3929	-0.750711	0.33788	-2.22183	0.026295	0.297429	1.21258	Not DE	FBgn0037415	Osi8	NA
18.508	2.11323	0.952043	2.21968	0.0264408	0.298515	1.20893	Not DE	FBgn0035612	frm	NA
112.088	0.749476	0.337726	2.21918	0.0264743	0.298515	1.20893	Not DE	FBgn0266569	CG42259	NA
18.2201	-1.13189	0.509963	-2.21955	0.0264494	0.298515	1.20893	Not DE	FBgn0051718	Ir31a	NA
359.159	0.45852	0.206926	2.21587	0.0267003	0.300749	1.20148	Not DE	FBgn0028527	CG18507	3
207.699	-1.03578	0.467592	-2.21513	0.0267515	0.30101	1.20061	Not DE	FBgn0014859	Hr38	NA
294.194	0.529583	0.239234	2.21366	0.0268522	0.301371	1.19941	Not DE	FBgn0038744	CG4733	2
52.4204	0.787874	0.355951	2.21344	0.0268676	0.301371	1.19941	Not DE	FBgn0085732	CR40190	NA
488.34	0.263538	0.119045	2.21377	0.0268446	0.301371	1.19941	Not DE	FBgn0030749	AnxB11	NA
126.387	-0.619641	0.280174	-2.21162	0.0269926	0.301516	1.19893	Not DE	FBgn0033437	CG12926	NA
37.1823	-1.13569	0.513416	-2.21203	0.0269649	0.301516	1.19893	Not DE	FBgn0050489	Cyp12d1-p	NA
59.6501	0.833486	0.376663	2.21282	0.0269103	0.301516	1.19893	Not DE	FBgn0033740	dgt5	NA
181.569	-0.913894	0.413139	-2.21207	0.0269617	0.301516	1.19893	Not DE	FBgn0040735	CG16836	NA
27.7173	2.2218	1.00502	2.2107	0.0270563	0.301914	1.19761	Not DE	FBgn0034612	CG10505	NA
591.31	0.832002	0.376477	2.20997	0.0271074	0.30217	1.19677	Not DE	FBgn0035049	Mmp1	NA
105.343	-0.592947	0.268583	-2.20769	0.0272662	0.303626	1.19196	Not DE	FBgn0037229	CG9766	NA
781.931	0.523823	0.23737	2.20678	0.0273297	0.303705	1.1917	Not DE	FBgn0000535	eag	2
119.19	-0.674936	0.305808	-2.20706	0.0273099	0.303705	1.1917	Not DE	FBgn0014033	Sr-CI	NA
34.3575	1.01628	0.46063	2.20628	0.0273646	0.303778	1.19146	Not DE	FBgn0037923	CG6813	NA
226.058	-2.86533	1.29962	-2.20474	0.0274725	0.304662	1.18855	Not DE	FBgn0004378	Klp61F	NA
193.375	0.847843	0.384792	2.20338	0.0275682	0.305408	1.18611	Not DE	FBgn0032484	kek4	NA
61.4456	-0.872211	0.396145	-2.20175	0.027683	0.306364	1.18298	Not DE	FBgn0262353	CR43051	NA
717.861	0.291445	0.132553	2.19871	0.0278983	0.308113	1.17729	Not DE	FBgn0037093	Cdk12	NA
48.1479	0.888375	0.404041	2.19872	0.0278975	0.308113	1.17729	Not DE	FBgn0051955	CG31955	NA
1379.08	0.525883	0.239329	2.19732	0.0279973	0.308573	1.1758	Not DE	FBgn0053558	mim	1
138626	-0.579964	0.263938	-2.19735	0.0279957	0.308573	1.1758	Not DE	FBgn0087002	apolpp	NA
65.0207	0.653209	0.297374	2.19659	0.0280499	0.308836	1.17495	Not DE	FBgn0267576	CR45916	NA
363.314	0.363692	0.16584	2.19303	0.0283055	0.311332	1.1669	Not DE	FBgn0027569	cert	NA
2053.52	0.475478	0.217313	2.18799	0.0286705	0.314327	1.15732	Not DE	FBgn0261261	plx	1
9.51289	1.51842	0.693879	2.18831	0.028647	0.314327	1.15732	Not DE	FBgn0029521	Or1a	NA
872.488	0.532978	0.24363	2.18766	0.0286947	0.314327	1.15732	Not DE	FBgn0026268	antdh	NA
6322.84	-0.63064	0.288155	-2.18854	0.02863	0.314327	1.15732	Not DE	FBgn0003942	RpS27A	NA
1533.25	0.395623	0.180908	2.18688	0.0287515	0.314628	1.15636	Not DE	FBgn0263706	CG43658	8
711.981	0.261461	0.119598	2.18616	0.028804	0.314883	1.15555	Not DE	FBgn0011742	Arp2	1
1061.03	-0.324428	0.14844	-2.18559	0.0288458	0.315019	1.15512	Not DE	FBgn0031734	CG11147	NA
2006.98	-0.248264	0.113633	-2.18477	0.0289054	0.31503	1.15509	Not DE	FBgn0029092	ced-6	2
6089.58	-0.52072	0.238308	-2.18507	0.0288835	0.31503	1.15509	Not DE	FBgn0015756	RpL9	NA
1897.69	0.394628	0.180782	2.1829	0.029043	0.31621	1.15135	Not DE	FBgn0030520	Pdcd4	4
177.502	-0.478988	0.21951	-2.18208	0.0291039	0.316553	1.15027	Not DE	FBgn0029148	NHP2	NA
199.754	-0.622434	0.285683	-2.17876	0.0293498	0.318905	1.14286	Not DE	FBgn0030985	Obp18a	NA
238.594	0.414639	0.190499	2.17659	0.029511	0.320333	1.1384	Not DE	FBgn0035815	Snmp2	4
506.038	0.491186	0.225825	2.17507	0.0296246	0.321242	1.13556	Not DE	FBgn0003328	scb	NA
27.6078	-3.59606	1.65428	-2.1738	0.0297203	0.321631	1.13435	Not DE	FBgn0037323	CG2663	NA
102.862	-0.702265	0.323021	-2.17405	0.0297012	0.321631	1.13435	Not DE	FBgn0033354	FANCI	NA
982.321	0.245988	0.113218	2.1727	0.0298032	0.321658	1.13427	Not DE	FBgn0037963	Cad87A	NA
116.246	-0.848124	0.390373	-2.1726	0.0298107	0.321658	1.13427	Not DE	FBgn0039801	Npc2h	NA
14.4095	1.36257	0.627281	2.17218	0.0298424	0.321658	1.13427	Not DE	FBgn0028573	prc	NA
1011.7	0.332088	0.152867	2.1724	0.0298253	0.321658	1.13427	Not DE	FBgn0033132	Tsp42Ej	1
86.4009	0.718722	0.331166	2.17028	0.0299856	0.322878	1.13048	Not DE	FBgn0035166	CG13902	NA
100.251	-0.852263	0.393006	-2.16857	0.0301151	0.32394	1.1272	Not DE	FBgn0035189	CG9119	NA
129.488	0.956216	0.441021	2.16819	0.0301445	0.32394	1.1272	Not DE	FBgn0031437	Arpc5	NA
8.87221	-1.87265	0.864244	-2.16681	0.0302492	0.324741	1.12473	Not DE	FBgn0267628	CR45966	NA
2268	0.359863	0.16612	2.16629	0.0302889	0.324843	1.12441	Not DE	FBgn0262509	nrm	7
13.4644	-2.61788	1.20877	-2.16574	0.0303311	0.324972	1.12402	Not DE	FBgn0051658	Nnf1b	NA
4389.03	0.416866	0.192625	2.16413	0.030454	0.325742	1.12165	Not DE	FBgn0013342	nSyb	NA
1587.55	-0.444792	0.205541	-2.16401	0.0304635	0.325742	1.12165	Not DE	FBgn0025454	Cyp6g1	NA
68.1245	-1.05005	0.485895	-2.16107	0.0306897	0.327834	1.11525	Not DE	FBgn0038180	Cht5	NA
22.9455	-1.15884	0.536886	-2.15844	0.0308936	0.32932	1.11073	Not DE	FBgn0035151	CG17129	NA
8.36938	3.04936	1.41292	2.15821	0.0309119	0.32932	1.11073	Not DE	FBgn0265577	CR44404	NA
536.569	0.548534	0.254175	2.15809	0.0309206	0.32932	1.11073	Not DE	FBgn0034693	CG11073	NA
309.39	-0.887074	0.41113	-2.15765	0.0309552	0.329362	1.1106	Not DE	FBgn0038820	CG4000	NA
196.394	-0.493465	0.228851	-2.15628	0.0310622	0.330174	1.10814	Not DE	FBgn0034242	CG14480	NA
921.921	-0.307916	0.142991	-2.1534	0.0312875	0.33224	1.1019	Not DE	FBgn0086359	Invadolysin	4
171.686	-0.588563	0.273494	-2.15201	0.0313962	0.333066	1.09942	Not DE	FBgn0039525	CG5646	NA
518.283	0.544996	0.253625	2.14883	0.0316481	0.334693	1.09454	Not DE	FBgn0039207	CG5789	NA
575.087	-0.478568	0.222844	-2.14755	0.0317493	0.334693	1.09454	Not DE	FBgn0026593	CG5707	NA
36.0528	-0.820879	0.382253	-2.14747	0.0317556	0.334693	1.09454	Not DE	FBgn0052196	CG32196	NA
166.257	0.850627	0.395717	2.14958	0.0315882	0.334693	1.09454	Not DE	FBgn0020660	eIF4B	1
147.333	-0.506404	0.23583	-2.14733	0.0317673	0.334693	1.09454	Not DE	FBgn0028426	JhI-1	NA
2777.85	0.473334	0.22043	2.14733	0.0317673	0.334693	1.09454	Not DE	FBgn0001263	inaD	NA
454.406	0.465721	0.21678	2.14836	0.0316854	0.334693	1.09454	Not DE	FBgn0032775	CG17544	NA
362.134	-0.328508	0.153077	-2.14603	0.0318706	0.334797	1.09423	Not DE	FBgn0038473	Ns1	NA
60605.3	-0.537639	0.250505	-2.14622	0.031855	0.334797	1.09423	Not DE	FBgn0284245	eEF1alpha1	NA
5105.45	-0.353474	0.164675	-2.14649	0.031834	0.334797	1.09423	Not DE	FBgn0261596	RpS24	NA
58.6735	-0.754389	0.351722	-2.14484	0.0319655	0.335069	1.09342	Not DE	FBgn0051360	CG31360	NA
469.772	0.368164	0.171675	2.14454	0.0319899	0.335069	1.09342	Not DE	FBgn0035983	CG4080	2
688.07	0.279929	0.130486	2.14528	0.0319307	0.335069	1.09342	Not DE	FBgn0031116	CG1695	3
14.0095	1.73168	0.807879	2.14349	0.0320738	0.33562	1.09177	Not DE	FBgn0086673	CG13272	NA
1090.31	0.348981	0.1629	2.1423	0.0321694	0.336294	1.08977	Not DE	FBgn0027575	GABA-B-R2	NA
504.515	0.390486	0.182331	2.14164	0.0322226	0.336523	1.08909	Not DE	FBgn0053143	CG33143	1
28.6407	0.853984	0.399789	2.13609	0.0326724	0.339849	1.07925	Not DE	FBgn0015032	Cyp4c3	NA
1222.46	0.272988	0.127768	2.13659	0.0326316	0.339849	1.07925	Not DE	FBgn0011592	fra	NA
18.2117	2.49299	1.16701	2.13621	0.0326619	0.339849	1.07925	Not DE	FBgn0265185	CG44250	NA
684.243	0.502313	0.235106	2.13654	0.0326356	0.339849	1.07925	Not DE	FBgn0050460	CG30460	6
453.653	0.416981	0.195238	2.13576	0.0326991	0.339849	1.07925	Not DE	FBgn0030997	CG7990	NA
10.1241	-3.55214	1.66413	-2.13453	0.0327995	0.340236	1.07812	Not DE	FBgn0053062	CG33062	NA
8.99828	1.67306	0.783693	2.13484	0.0327739	0.340236	1.07812	Not DE	FBgn0086038	snoRNA:Me28S-C1237	NA
2206.34	-0.713912	0.334581	-2.13375	0.0328633	0.340569	1.07714	Not DE	FBgn0016076	vri	2
166.193	-0.54381	0.255045	-2.13221	0.0329897	0.34155	1.07426	Not DE	FBgn0051855	CG31855	NA
641.995	0.314767	0.147734	2.13064	0.0331192	0.342287	1.07211	Not DE	FBgn0033226	CG1882	NA
130.934	0.48454	0.227423	2.13057	0.0331246	0.342287	1.07211	Not DE	FBgn0029830	Grip	NA
242.323	-0.489209	0.22971	-2.12968	0.0331977	0.342714	1.07086	Not DE	FBgn0050349	CG30349	NA
150.184	-0.537383	0.252417	-2.12895	0.0332585	0.343012	1.06999	Not DE	FBgn0262563	CG43103	NA
378.229	-0.787475	0.370224	-2.12702	0.0334182	0.344032	1.06702	Not DE	FBgn0038257	smp-30	NA
779.483	0.360428	0.169455	2.12698	0.0334214	0.344032	1.06702	Not DE	FBgn0000719	fog	3
83.4651	-0.912301	0.429199	-2.12559	0.0335373	0.344314	1.0662	Not DE	FBgn0039139	Ime4	NA
60.9546	1.1363	0.534431	2.12619	0.0334872	0.344314	1.0662	Not DE	FBgn0052207	hpRNA:CR32207	NA
99.2913	-0.616719	0.290152	-2.1255	0.0335448	0.344314	1.0662	Not DE	FBgn0031872	ihog	NA
664.114	0.308978	0.145493	2.12367	0.0336978	0.34527	1.06343	Not DE	FBgn0243516	Vrp1	2
2171.62	-0.368665	0.173603	-2.12362	0.0337021	0.34527	1.06343	Not DE	FBgn0041182	Tep2	NA
47.8705	0.80664	0.379964	2.12294	0.033759	0.345524	1.06269	Not DE	FBgn0039613	CG14527	NA
17.9176	-1.17803	0.55505	-2.12239	0.033805	0.345665	1.06228	Not DE	FBgn0053294	CR33294	NA
156.271	-0.73395	0.346287	-2.11949	0.0340494	0.347563	1.05681	Not DE	FBgn0029147	NtR	NA
60.0517	0.634042	0.299159	2.11942	0.0340552	0.347563	1.05681	Not DE	FBgn0032907	CG9272	NA
530.123	0.531408	0.250807	2.11879	0.0341084	0.347777	1.05619	Not DE	FBgn0267348	LanB2	NA
168.797	-0.54141	0.255722	-2.11718	0.0342443	0.348121	1.0552	Not DE	FBgn0037504	CG1142	NA
16.6555	1.08815	0.513895	2.11746	0.034221	0.348121	1.0552	Not DE	FBgn0267820	CR46145	NA
203.477	0.427726	0.201969	2.11778	0.034194	0.348121	1.0552	Not DE	FBgn0014340	mof	NA
435.82	-0.678602	0.32057	-2.11686	0.0342717	0.348121	1.0552	Not DE	FBgn0011770	Gip	NA
4185.4	-0.313912	0.148414	-2.11511	0.0344207	0.349305	1.05181	Not DE	FBgn0005533	RpS17	NA
455.841	-0.30445	0.143967	-2.11471	0.0344546	0.349319	1.05177	Not DE	FBgn0052441	CG32441	NA
232.791	-0.621337	0.293877	-2.11427	0.034492	0.349369	1.05163	Not DE	FBgn0035791	CG8539	NA
35.0568	-1.26038	0.596494	-2.11298	0.0346026	0.35016	1.04937	Not DE	FBgn0004003	wbl	NA
1386.27	-0.31206	0.14783	-2.11093	0.034778	0.351604	1.04525	Not DE	FBgn0261859	CG42788	4
874	0.413304	0.195872	2.11007	0.034852	0.352022	1.04406	Not DE	FBgn0013726	pnut	NA
575.873	0.432444	0.205164	2.1078	0.0350486	0.353675	1.03938	Not DE	FBgn0085376	CG34347	NA
1765.87	0.258438	0.122789	2.10472	0.0353156	0.356036	1.03272	Not DE	FBgn0263994	CG43737	1
1292.58	-0.27023	0.128825	-2.09765	0.0359359	0.36195	1.01625	Not DE	FBgn0268063	ltl	5
320.661	-0.445441	0.212509	-2.0961	0.0360732	0.362121	1.01578	Not DE	FBgn0038704	CG5316	NA
896.539	-0.415023	0.198	-2.09608	0.0360751	0.362121	1.01578	Not DE	FBgn0039024	CG4721	NA
1971.44	-0.341968	0.163276	-2.09442	0.0362222	0.362121	1.01578	Not DE	FBgn0039151	CG13607	NA
113.014	0.488319	0.232999	2.0958	0.0360999	0.362121	1.01578	Not DE	FBgn0036834	CG6836	NA
166.891	0.515407	0.245947	2.0956	0.0361173	0.362121	1.01578	Not DE	FBgn0033442	CG1690	NA
424.6	0.514572	0.24557	2.09542	0.0361339	0.362121	1.01578	Not DE	FBgn0085408	Shroom	1
9.51428	-1.64946	0.787416	-2.09477	0.0361913	0.362121	1.01578	Not DE	FBgn0033979	Cyp6a19	NA
1609.62	-0.326215	0.155748	-2.0945	0.0362152	0.362121	1.01578	Not DE	FBgn0283658	muc	NA
229.552	0.447386	0.213732	2.09321	0.0363302	0.362191	1.01558	Not DE	FBgn0002905	mus308	NA
786.303	-0.322301	0.153947	-2.09359	0.0362967	0.362191	1.01558	Not DE	FBgn0039738	Mgat2	1
10.4752	1.74806	0.834879	2.09379	0.0362785	0.362191	1.01558	Not DE	FBgn0265578	CG44405	NA
16.5539	2.41377	1.15372	2.09216	0.0364241	0.362791	1.01393	Not DE	FBgn0010423	TpnC47D	NA
151.065	-0.420943	0.201393	-2.09015	0.036604	0.363238	1.0127	Not DE	FBgn0035529	Fdx2	NA
574.619	-0.353873	0.169226	-2.09112	0.0365173	0.363238	1.0127	Not DE	FBgn0266452	CTPsyn	NA
367.697	0.322303	0.154146	2.09089	0.0365376	0.363238	1.0127	Not DE	FBgn0028974	xmas-2	NA
458.126	-0.332897	0.15925	-2.09041	0.0365814	0.363238	1.0127	Not DE	FBgn0032200	CG5676	NA
65.0484	0.809783	0.387643	2.08899	0.0367087	0.363941	1.01076	Not DE	FBgn0028675	Sur	NA
95.3272	-0.556847	0.266659	-2.08824	0.0367763	0.364275	1.00985	Not DE	FBgn0013773	Cyp6a22	NA
2860.32	-0.529111	0.253433	-2.08778	0.0368177	0.36435	1.00964	Not DE	FBgn0037135	CG7414	NA
53.4821	0.765667	0.366995	2.08631	0.0369501	0.365324	1.00697	Not DE	FBgn0263240	Coop	1
413.188	0.454378	0.217891	2.08534	0.037038	0.365521	1.00643	Not DE	FBgn0033368	CG13743	NA
1069.68	0.640129	0.30695	2.08545	0.0370285	0.365521	1.00643	Not DE	FBgn0031879	uif	NA
428.133	0.314781	0.151004	2.08459	0.0371069	0.365865	1.00549	Not DE	FBgn0016794	dos	NA
272.286	0.44111	0.211686	2.08379	0.0371788	0.366239	1.00447	Not DE	FBgn0042185	MCU	1
24.4117	-1.01296	0.486402	-2.08255	0.0372919	0.367017	1.00235	Not DE	FBgn0020258	ppk	NA
825.509	0.260685	0.125289	2.08067	0.0374645	0.367371	1.00138	Not DE	FBgn0038803	CG5191	2
478.379	0.39351	0.189114	2.0808	0.0374519	0.367371	1.00138	Not DE	FBgn0035464	PIG-B	NA
56.2498	0.872707	0.419306	2.08131	0.0374051	0.367371	1.00138	Not DE	FBgn0000658	fj	NA
933.543	-0.447272	0.21495	-2.08082	0.0374507	0.367371	1.00138	Not DE	FBgn0000052	ade2	NA
21.7048	-1.64907	0.793448	-2.07837	0.0376757	0.369106	0.996672	Not DE	FBgn0265076	CR44187	NA
76.3054	0.912542	0.439196	2.07775	0.0377321	0.369321	0.996089	Not DE	FBgn0262717	Skeletor	NA
7525.64	-0.46221	0.222731	-2.0752	0.0379684	0.371296	0.990755	Not DE	FBgn0034138	RpS15	NA
20.8385	1.8177	0.87663	2.07351	0.0381251	0.37249	0.987544	Not DE	FBgn0036678	CG11905	NA
5352.37	-0.731242	0.352906	-2.07206	0.0382602	0.373203	0.985633	Not DE	FBgn0019936	RpS20	NA
163.197	0.418677	0.202087	2.07176	0.0382874	0.373203	0.985633	Not DE	FBgn0040396	CG3939	NA
1097.02	0.353189	0.17049	2.07161	0.0383021	0.373203	0.985633	Not DE	FBgn0030731	Mfe2	NA
146.202	0.456243	0.220306	2.07095	0.0383636	0.373266	0.985465	Not DE	FBgn0030027	CG1632	NA
1189.43	0.325391	0.157133	2.07079	0.038378	0.373266	0.985465	Not DE	FBgn0027601	pdgy	NA
391.142	-0.963316	0.465373	-2.06999	0.0384537	0.373664	0.984398	Not DE	FBgn0040099	lectin-28C	NA
143.19	-0.371148	0.179379	-2.06907	0.0385394	0.373995	0.983513	Not DE	FBgn0036364	CG14109	1
11.7966	-1.53554	0.74225	-2.06876	0.0385684	0.373995	0.983513	Not DE	FBgn0034248	CG14483	NA
230.851	0.360039	0.174057	2.06851	0.038592	0.373995	0.983513	Not DE	FBgn0031061	CG14232	NA
253.215	0.421081	0.203619	2.06798	0.0386418	0.37414	0.983125	Not DE	FBgn0038156	CG14372	1
1886.67	-0.460789	0.222868	-2.06754	0.0386833	0.374205	0.98295	Not DE	FBgn0020513	ade5	NA
797.382	-0.416889	0.201824	-2.06561	0.0388653	0.374618	0.981848	Not DE	FBgn0011581	Ms	NA
598.454	-0.56833	0.275093	-2.06595	0.0388328	0.374618	0.981848	Not DE	FBgn0039332	alrm	NA
4037.15	0.499472	0.24172	2.06632	0.0387982	0.374618	0.981848	Not DE	FBgn0004167	kst	NA
68.2657	-0.676887	0.327646	-2.06591	0.038837	0.374618	0.981848	Not DE	FBgn0030921	CG6290	NA
1683.92	-0.289969	0.140458	-2.06445	0.0389754	0.375343	0.979914	Not DE	FBgn0037363	Atg17	3
77.2639	-0.634273	0.307479	-2.06281	0.0391302	0.375825	0.978632	Not DE	FBgn0265590	CR44417	2
41.954	0.825863	0.400355	2.06282	0.0391293	0.375825	0.978632	Not DE	FBgn0029838	CG4666	NA
477.711	0.552472	0.267818	2.06286	0.0391258	0.375825	0.978632	Not DE	FBgn0250869	CG42240	3
207.721	0.637706	0.309323	2.06162	0.0392444	0.376585	0.976612	Not DE	FBgn0037015	cmpy	2
84.3452	-0.583649	0.283188	-2.06099	0.0393037	0.376818	0.975992	Not DE	FBgn0038275	CG3817	NA
550.65	0.281315	0.136582	2.05969	0.0394283	0.377676	0.973718	Not DE	FBgn0012058	Cdc27	1
1303.67	0.373629	0.181456	2.05906	0.0394884	0.37779	0.973416	Not DE	FBgn0036043	CG8177	1
699.237	-0.385243	0.187117	-2.05883	0.0395105	0.37779	0.973416	Not DE	FBgn0025697	santa-maria	NA
3186.66	-0.283522	0.137844	-2.05683	0.0397027	0.379292	0.96945	Not DE	FBgn0033250	CG14762	NA
1903.89	0.338496	0.164635	2.05603	0.0397792	0.379685	0.968414	Not DE	FBgn0259927	CG42450	2
97.9021	-0.52796	0.256889	-2.05521	0.0398589	0.380108	0.9673	Not DE	FBgn0038680	Cyp12a5	NA
399.386	-0.41712	0.202999	-2.05478	0.0398998	0.380138	0.967221	Not DE	FBgn0051183	CG31183	NA
15.4506	1.43383	0.697916	2.05444	0.0399327	0.380138	0.967221	Not DE	FBgn0266392	CR45032	NA
470.794	-0.284418	0.138569	-2.05253	0.0401181	0.381565	0.963473	Not DE	FBgn0039182	CG5728	NA
244.758	0.479399	0.233676	2.05155	0.0402134	0.381894	0.962612	Not DE	FBgn0259678	sqa	2
66.5703	0.589186	0.287205	2.05144	0.0402237	0.381894	0.962612	Not DE	FBgn0063495	GstE5	NA
41.0894	0.819608	0.399707	2.05052	0.0403134	0.382072	0.962146	Not DE	FBgn0036332	CG11261	NA
329.579	-0.454827	0.221787	-2.05074	0.0402922	0.382072	0.962146	Not DE	FBgn0028523	CG5888	NA
9.27857	1.33827	0.652789	2.05008	0.0403566	0.382144	0.961957	Not DE	FBgn0040371	CG12470	NA
202.874	-0.392991	0.191797	-2.049	0.0404626	0.382811	0.960214	Not DE	FBgn0261530	nbs	NA
3937.1	-0.410478	0.200468	-2.0476	0.0405987	0.38348	0.958469	Not DE	FBgn0036007	path	NA
759.764	-0.320345	0.156453	-2.04755	0.0406046	0.38348	0.958469	Not DE	FBgn0045073	Stim	NA
14.8094	1.19199	0.582364	2.04682	0.0406759	0.383816	0.957592	Not DE	FBgn0054025	CG34025	NA
8641.94	-0.305876	0.149548	-2.04533	0.0408218	0.384856	0.954886	Not DE	FBgn0000100	RpLP0	NA
41.0251	0.91422	0.447174	2.04444	0.04091	0.385349	0.953605	Not DE	FBgn0034328	IM23	NA
18.8624	-1.00826	0.494006	-2.04098	0.0412531	0.387978	0.946808	Not DE	FBgn0034007	ND-51L2	NA
42.7797	-0.848716	0.415855	-2.0409	0.0412612	0.387978	0.946808	Not DE	FBgn0031413	CG9967	NA
19.9967	-1.08846	0.533509	-2.0402	0.0413308	0.388293	0.945996	Not DE	FBgn0032153	CG4537	NA
220.848	-0.423747	0.207879	-2.03843	0.0415071	0.388404	0.945709	Not DE	FBgn0037978	KLHL18	NA
44.5591	0.867572	0.425512	2.03889	0.0414613	0.388404	0.945709	Not DE	FBgn0038419	CG14879	NA
954.957	-0.21623	0.106085	-2.03827	0.0415232	0.388404	0.945709	Not DE	FBgn0039187	CG6454	NA
140.204	-0.59754	0.293135	-2.03845	0.0415053	0.388404	0.945709	Not DE	FBgn0031560	CG16713	NA
222.112	0.545506	0.267594	2.03856	0.041494	0.388404	0.945709	Not DE	FBgn0032879	CarT	2
324.944	0.390842	0.191903	2.03667	0.0416834	0.389564	0.942727	Not DE	FBgn0051361	dpr17	3
218.859	0.837352	0.411228	2.03623	0.0417277	0.38964	0.942533	Not DE	FBgn0052512	CG32512	NA
1580.09	0.191118	0.093905	2.03522	0.0418285	0.389904	0.941855	Not DE	FBgn0082582	tmod	1
293.851	-0.387226	0.190239	-2.03548	0.041803	0.389904	0.941855	Not DE	FBgn0034796	CG3700	NA
183.296	-0.426331	0.209808	-2.032	0.0421533	0.390076	0.941413	Not DE	FBgn0038272	CG7265	NA
59.6593	0.693402	0.341128	2.03268	0.0420853	0.390076	0.941413	Not DE	FBgn0051176	CG31176	NA
187.548	-0.428517	0.210765	-2.03315	0.042037	0.390076	0.941413	Not DE	FBgn0036500	CG7275	NA
2042.46	0.35598	0.175156	2.03236	0.0421176	0.390076	0.941413	Not DE	FBgn0000017	Abl	3
689.667	-0.59898	0.294562	-2.03346	0.0420061	0.390076	0.941413	Not DE	FBgn0036992	CG11796	NA
5946.16	-0.425362	0.209249	-2.0328	0.0420726	0.390076	0.941413	Not DE	FBgn0010409	RpL18A	NA
2370.1	0.496711	0.244384	2.0325	0.042103	0.390076	0.941413	Not DE	FBgn0028371	jbug	1
116.013	-0.496301	0.244266	-2.03181	0.0421733	0.390076	0.941413	Not DE	FBgn0020305	dbe	NA
49.5065	0.620434	0.305311	2.03214	0.0421395	0.390076	0.941413	Not DE	FBgn0031775	CG9150	NA
1081.96	0.346833	0.170907	2.02936	0.0424214	0.391091	0.938816	Not DE	FBgn0261550	CG42668	7
557.683	-0.229521	0.113084	-2.02964	0.0423927	0.391091	0.938816	Not DE	FBgn0260655	l(3)76BDm	NA
116.534	0.52336	0.257906	2.02927	0.0424309	0.391091	0.938816	Not DE	FBgn0037071	CG7632	NA
262.605	-0.731654	0.36055	-2.02927	0.0424304	0.391091	0.938816	Not DE	FBgn0010383	Cyp18a1	NA
474.367	0.298625	0.147183	2.02894	0.0424648	0.391091	0.938816	Not DE	FBgn0016978	snRNP-U1-70K	NA
501.309	-0.32016	0.15796	-2.02684	0.0426785	0.392387	0.935506	Not DE	FBgn0050052	Obp49a	NA
8220.97	0.39218	0.193493	2.02684	0.0426786	0.392387	0.935506	Not DE	FBgn0284243	betaTub56D	NA
777.835	-0.733054	0.362042	-2.02478	0.0428903	0.393998	0.931411	Not DE	FBgn0034618	CG9485	NA
308.884	0.528146	0.260922	2.02415	0.042955	0.394255	0.930758	Not DE	FBgn0034731	CG10384	2
692.634	-0.366352	0.181047	-2.02352	0.0430194	0.394509	0.930113	Not DE	FBgn0266369	Mtp	NA
634.001	0.266737	0.131881	2.02256	0.043119	0.395086	0.928652	Not DE	FBgn0030052	CG12065	NA
825.336	0.288124	0.142505	2.02185	0.0431919	0.395418	0.927813	Not DE	FBgn0015399	kek1	12
383.119	0.352902	0.174707	2.01997	0.0433864	0.39686	0.924172	Not DE	FBgn0039381	SppL	NA
317.495	-0.496025	0.245635	-2.01936	0.0434499	0.397103	0.923559	Not DE	FBgn0026316	Ubc10	NA
81.8373	0.748898	0.370984	2.01868	0.0435206	0.397246	0.923198	Not DE	FBgn0037906	PGRP-LB	NA
146.379	-0.443742	0.219838	-2.0185	0.0435394	0.397246	0.923198	Not DE	FBgn0035392	CG1271	NA
12.462	1.28485	0.637204	2.01638	0.0437602	0.398922	0.918989	Not DE	FBgn0044872	FucTC	NA
14.86	-1.30661	0.648455	-2.01496	0.0439085	0.399259	0.918145	Not DE	FBgn0266945	CR45396	NA
272.005	-0.785264	0.389587	-2.01563	0.0438386	0.399259	0.918145	Not DE	FBgn0036560	CG5895	NA
121.342	-0.451421	0.223997	-2.0153	0.0438729	0.399259	0.918145	Not DE	FBgn0031639	mRpS2	NA
29.0026	0.839822	0.416949	2.01421	0.0439877	0.399642	0.917187	Not DE	FBgn0025627	CG4194	NA
45.4946	-0.886788	0.440364	-2.01376	0.0440347	0.399731	0.916964	Not DE	FBgn0032973	CG6675	NA
343.168	0.441489	0.219305	2.01313	0.0441009	0.399994	0.916305	Not DE	FBgn0031762	CG9098	NA
1852.54	0.443479	0.220396	2.01219	0.0442001	0.400556	0.914902	Not DE	FBgn0014863	Mlp84B	NA
634.011	0.243834	0.121212	2.01163	0.0442594	0.400756	0.914402	Not DE	FBgn0083975	Nlg4	3
44.0441	0.820213	0.407957	2.01054	0.0443742	0.400951	0.913916	Not DE	FBgn0038919	CG17843	NA
1285.24	-0.307358	0.152914	-2.01001	0.04443	0.400951	0.913916	Not DE	FBgn0051145	CG31145	1
14.4839	1.13406	0.563929	2.011	0.044326	0.400951	0.913916	Not DE	FBgn0051427	CR31427	NA
135.661	-0.595753	0.296342	-2.01036	0.0443931	0.400951	0.913916	Not DE	FBgn0052695	CG32695	NA
2772.56	0.404244	0.201183	2.00933	0.044502	0.401264	0.913135	Not DE	FBgn0000414	Dab	2
1916.3	0.294593	0.146739	2.0076	0.0446859	0.402221	0.910753	Not DE	FBgn0038877	CG3308	NA
543.863	0.319888	0.159364	2.00728	0.0447203	0.402221	0.910753	Not DE	FBgn0004066	Prosalpha4	2
100.644	1.45169	0.723022	2.00781	0.0446633	0.402221	0.910753	Not DE	FBgn0031574	CG3964	NA
12.0599	-2.04781	1.02045	-2.00677	0.0447743	0.402371	0.910382	Not DE	FBgn0032268	CG6138	NA
681.78	0.270391	0.134799	2.00588	0.044869	0.402885	0.909105	Not DE	FBgn0260748	CG5004	NA
16.5734	6.50752	3.24744	2.00389	0.0450818	0.404458	0.905207	Not DE	FBgn0050272	MFS1	NA
677.929	-0.44959	0.224452	-2.00306	0.0451711	0.404921	0.904063	Not DE	FBgn0033814	CG4670	NA
656.296	0.392161	0.195927	2.00156	0.045332	0.405485	0.902671	Not DE	FBgn0015037	Cyp4p1	NA
300.088	0.394468	0.197094	2.00142	0.0453471	0.405485	0.902671	Not DE	FBgn0063494	GstE6	NA
36.2739	2.85551	1.42669	2.00149	0.0453396	0.405485	0.902671	Not DE	FBgn0260986	mei-38	NA
26.4093	-0.99261	0.496334	-1.99988	0.0455131	0.406632	0.899847	Not DE	FBgn0051809	CG31809	NA
1974.18	0.492879	0.246525	1.99931	0.0455749	0.406768	0.899512	Not DE	FBgn0052529	Hers	NA
42.1848	0.895692	0.448061	1.99904	0.045604	0.406768	0.899512	Not DE	FBgn0032871	CG2611	NA
9.85121	-1.36304	0.682061	-1.99842	0.0456714	0.407032	0.898864	Not DE	FBgn0265938	CR44725	NA
46.8067	5.43609	2.72178	1.99726	0.0457973	0.40776	0.897077	Not DE	FBgn0011555	thetaTry	NA
2352.74	0.308389	0.154429	1.99697	0.0458289	0.40776	0.897077	Not DE	FBgn0026575	hang	2
1477.34	-0.231068	0.115767	-1.99596	0.0459378	0.408391	0.89553	Not DE	FBgn0028325	l(1)G0334	NA
208.849	-0.586235	0.293773	-1.99554	0.0459844	0.408467	0.895344	Not DE	FBgn0039073	CG4408	NA
384.828	0.437234	0.219487	1.99207	0.0463629	0.410812	0.889621	Not DE	FBgn0037796	CG12814	NA
6520.95	-0.450577	0.22615	-1.99238	0.0463294	0.410812	0.889621	Not DE	FBgn0033912	RpS23	NA
2348.97	0.19586	0.0983019	1.99243	0.0463235	0.410812	0.889621	Not DE	FBgn0061200	Nup153	NA
16.1997	-1.61232	0.809602	-1.9915	0.0464262	0.411035	0.889078	Not DE	FBgn0039972	CG17018	NA
944.444	0.346863	0.174206	1.99111	0.0464686	0.411072	0.888988	Not DE	FBgn0004655	wapl	NA
120.967	0.646033	0.324612	1.99017	0.0465725	0.411652	0.887577	Not DE	FBgn0029839	CG4660	NA
760.836	0.241905	0.12168	1.98804	0.0468071	0.412854	0.884661	Not DE	FBgn0027866	CG9776	NA
54.1879	0.58988	0.296788	1.98754	0.046862	0.412854	0.884661	Not DE	FBgn0033502	CG12910	NA
153.878	0.444176	0.223367	1.98855	0.046751	0.412854	0.884661	Not DE	FBgn0002576	lz	NA
1341.64	0.468785	0.235822	1.98788	0.0468255	0.412854	0.884661	Not DE	FBgn0031069	Pmp70	3
54.6341	0.676205	0.34036	1.98674	0.0469517	0.413118	0.884021	Not DE	FBgn0040255	Ugt86De	NA
22.5656	0.982113	0.494632	1.98554	0.047084	0.413118	0.884021	Not DE	FBgn0038819	Cpr92F	NA
8046.51	-0.270791	0.136381	-1.98554	0.0470839	0.413118	0.884021	Not DE	FBgn0000416	Sap-r	NA
1330.78	0.227543	0.114582	1.98586	0.0470488	0.413118	0.884021	Not DE	FBgn0033212	LRR	4
2503.2	0.228992	0.115326	1.9856	0.0470774	0.413118	0.884021	Not DE	FBgn0263391	hts	1
265.361	-0.347675	0.175276	-1.98359	0.0473018	0.413964	0.881977	Not DE	FBgn0039150	CG13605	NA
63.2785	0.598367	0.301978	1.98149	0.0475361	0.413964	0.881977	Not DE	FBgn0039244	CG11069	NA
15.9562	1.19364	0.602304	1.98178	0.0475038	0.413964	0.881977	Not DE	FBgn0035553	CG13722	NA
425.736	0.469633	0.236833	1.98297	0.0473704	0.413964	0.881977	Not DE	FBgn0260995	dpr21	1
1394.76	-0.516434	0.260663	-1.98123	0.0475652	0.413964	0.881977	Not DE	FBgn0024293	Spn43Ab	NA
613.387	0.411082	0.20732	1.98284	0.0473849	0.413964	0.881977	Not DE	FBgn0028743	Dhit	6
37.911	0.77888	0.393034	1.98171	0.0475112	0.413964	0.881977	Not DE	FBgn0035085	CG3770	NA
783.767	-0.254985	0.128569	-1.98324	0.0473401	0.413964	0.881977	Not DE	FBgn0266572	ebo	NA
1044.91	0.289815	0.146194	1.9824	0.0474348	0.413964	0.881977	Not DE	FBgn0041097	robo3	1
24.0769	0.948335	0.478418	1.98223	0.0474534	0.413964	0.881977	Not DE	FBgn0085339	CG34310	NA
561.96	0.357438	0.180584	1.97935	0.047777	0.415135	0.879151	Not DE	FBgn0050361	mtt	1
231.487	-0.423142	0.213765	-1.97948	0.0477625	0.415135	0.879151	Not DE	FBgn0033378	tsu	NA
138.976	-0.40706	0.205732	-1.97859	0.0478619	0.415461	0.878368	Not DE	FBgn0039689	CIA30	NA
67.0093	-3.26147	1.64941	-1.97735	0.0480019	0.415461	0.878368	Not DE	FBgn0034224	insb	NA
75.9418	0.800713	0.404937	1.97737	0.0479993	0.415461	0.878368	Not DE	FBgn0030102	SmydA-9	NA
3761.77	0.196057	0.0991163	1.97805	0.0479236	0.415461	0.878368	Not DE	FBgn0001624	dlg1	5
79.267	-0.552895	0.279621	-1.9773	0.0480076	0.415461	0.878368	Not DE	FBgn0030511	CG11158	NA
270.9	-0.430851	0.218	-1.97639	0.0481109	0.415686	0.877824	Not DE	FBgn0031516	CG9663	NA
161.713	-0.385349	0.194953	-1.97663	0.0480837	0.415686	0.877824	Not DE	FBgn0264556	Gr39a	1
29.3182	0.940766	0.476618	1.97384	0.0484002	0.41785	0.872632	Not DE	FBgn0261584	CG42694	NA
15.7292	1.22186	0.619288	1.97301	0.0484942	0.418326	0.871494	Not DE	FBgn0028920	CG8997	NA
35.7493	0.808089	0.409946	1.97121	0.0487001	0.419765	0.86806	Not DE	FBgn0001150	gt	NA
29.7062	-1.14515	0.581402	-1.96963	0.048881	0.42065	0.865954	Not DE	FBgn0036826	arx	NA
499.278	0.255624	0.129767	1.96987	0.0488533	0.42065	0.865954	Not DE	FBgn0029822	CG12236	NA
155.403	-0.682677	0.346771	-1.96867	0.0489908	0.421258	0.864509	Not DE	FBgn0262574	CG43114	NA
31.5406	0.806715	0.41	1.9676	0.0491142	0.421309	0.864389	Not DE	FBgn0265067	CR44178	NA
9.45298	1.38913	0.705983	1.96765	0.0491082	0.421309	0.864389	Not DE	FBgn0033164	CG11112	NA
562.655	-0.567021	0.288111	-1.96807	0.0490605	0.421309	0.864389	Not DE	FBgn0053080	CG33080	NA
44.6968	-0.740214	0.376306	-1.96706	0.0491768	0.42151	0.863911	Not DE	FBgn0035691	CG7386	NA
483.518	-0.301153	0.153185	-1.96595	0.0493048	0.421999	0.862751	Not DE	FBgn0035321	CG1275	NA
1513.73	0.412125	0.209639	1.96588	0.0493124	0.421999	0.862751	Not DE	FBgn0024238	Fim	4
80.6427	0.753418	0.383634	1.9639	0.0495419	0.422031	0.862676	Not DE	FBgn0039527	CG5639	NA
3649.55	-0.411699	0.209521	-1.96495	0.0494198	0.422031	0.862676	Not DE	FBgn0015222	Fer1HCH	NA
316.607	0.444202	0.226054	1.96503	0.0494112	0.422031	0.862676	Not DE	FBgn0000395	cv-2	NA
23.81	1.30059	0.662504	1.96314	0.04963	0.422031	0.862676	Not DE	FBgn0024361	Tsp2A	NA
91.57	0.608716	0.309862	1.96447	0.0494751	0.422031	0.862676	Not DE	FBgn0265149	CR44218	NA
176.366	0.518743	0.264073	1.96439	0.0494845	0.422031	0.862676	Not DE	FBgn0031568	CG10019	NA
11.6298	1.53649	0.782448	1.9637	0.0495649	0.422031	0.862676	Not DE	FBgn0032074	Tsp29Fa	NA
58.4054	-0.78871	0.401721	-1.96333	0.0496081	0.422031	0.862676	Not DE	FBgn0032266	CG18302	2
24308.9	-0.494216	0.252033	-1.96092	0.049888	0.423222	0.859859	Not DE	FBgn0026197	noe	2
203.443	0.506591	0.25833	1.96102	0.0498761	0.423222	0.859859	Not DE	FBgn0052638	CG32638	3
82.995	-0.58357	0.297514	-1.96148	0.0498225	0.423222	0.859859	Not DE	FBgn0028919	CG16865	NA
248.061	-0.75396	0.384709	-1.95982	0.0500172	0.423984	0.858061	Not DE	FBgn0263468	snoRNA:SC35-a	NA
91.602	0.604124	0.30893	1.95554	0.0505199	0.426545	0.852037	Not DE	FBgn0085734	CR40450	NA
84.7501	-0.559288	0.285968	-1.95577	0.0504922	0.426545	0.852037	Not DE	FBgn0034008	CG8152	NA
181.778	0.332112	0.169804	1.95585	0.0504827	0.426545	0.852037	Not DE	FBgn0031117	GstT3	NA
22.7076	-3.31123	1.69221	-1.95675	0.0503767	0.426545	0.852037	Not DE	FBgn0031277	CG13947	NA
206.333	1.11595	0.570405	1.95643	0.0504151	0.426545	0.852037	Not DE	FBgn0031307	MFS3	NA
7947.78	-0.367466	0.187941	-1.95522	0.0505573	0.426545	0.852037	Not DE	FBgn0020618	Rack1	NA
20.151	-1.20055	0.614159	-1.95479	0.0506076	0.426635	0.851828	Not DE	FBgn0033490	CG12917	NA
393.45	-0.32374	0.165834	-1.9522	0.0509148	0.427395	0.850047	Not DE	FBgn0036484	Pex3	NA
105.631	-0.609258	0.312036	-1.95252	0.0508763	0.427395	0.850047	Not DE	FBgn0041160	comm2	NA
1525.61	0.229023	0.117326	1.95202	0.0509361	0.427395	0.850047	Not DE	FBgn0261041	stj	1
897.199	-0.264463	0.135461	-1.95232	0.0509005	0.427395	0.850047	Not DE	FBgn0029629	eIF3g1	NA
3370.94	0.47367	0.242525	1.95307	0.0508111	0.427395	0.850047	Not DE	FBgn0261710	nocte	2
93.005	0.72787	0.372866	1.95209	0.050927	0.427395	0.850047	Not DE	FBgn0003255	rk	NA
131.634	0.42878	0.220206	1.94717	0.0515138	0.428236	0.848081	Not DE	FBgn0038366	CG4576	NA
52.4416	0.655055	0.335883	1.95025	0.0511466	0.428236	0.848081	Not DE	FBgn0038541	TyrRII	NA
1337.38	-0.281733	0.144494	-1.94979	0.051201	0.428236	0.848081	Not DE	FBgn0038947	Sar1	NA
47.0976	3.09635	1.58949	1.94802	0.0514129	0.428236	0.848081	Not DE	FBgn0039470	CG6296	NA
246.376	-0.476461	0.244451	-1.9491	0.051283	0.428236	0.848081	Not DE	FBgn0039483	CG14259	NA
240.698	-0.383365	0.196521	-1.95076	0.0510858	0.428236	0.848081	Not DE	FBgn0039877	CG2118	NA
451.842	0.368967	0.189427	1.94781	0.0514378	0.428236	0.848081	Not DE	FBgn0036725	CG18265	NA
41.5604	0.824325	0.42309	1.94834	0.0513737	0.428236	0.848081	Not DE	FBgn0033058	CCHa2-R	NA
326.034	-0.393835	0.202042	-1.94928	0.0512624	0.428236	0.848081	Not DE	FBgn0015872	Drip	5
26.2714	-1.21317	0.623044	-1.94717	0.0515141	0.428236	0.848081	Not DE	FBgn0033862	CG6209	NA
9.50756	-1.54814	0.794346	-1.94894	0.051302	0.428236	0.848081	Not DE	FBgn0034047	CG12970	NA
128.943	-0.486341	0.249733	-1.94745	0.0514813	0.428236	0.848081	Not DE	FBgn0034804	CG3831	NA
2030.95	-0.360207	0.185057	-1.94646	0.0515993	0.428613	0.8472	Not DE	FBgn0026250	eIF1A	NA
59.6103	0.634574	0.326222	1.94522	0.0517485	0.42911	0.846041	Not DE	FBgn0051133	Slimp	NA
85.7112	-0.715899	0.368078	-1.94497	0.0517789	0.42911	0.846041	Not DE	FBgn0082959	snoRNA:Psi28S-3405b	NA
59.1993	0.560723	0.288223	1.94545	0.0517207	0.42911	0.846041	Not DE	FBgn0032252	loh	NA
13.9424	-2.31896	1.19255	-1.94454	0.0518299	0.429203	0.845826	Not DE	FBgn0025334	PHDP	NA
1141.48	0.275427	0.14167	1.94414	0.0518785	0.429275	0.845658	Not DE	FBgn0003969	vap	1
18.9228	-0.948934	0.488304	-1.94333	0.0519768	0.429312	0.84557	Not DE	FBgn0014931	CG2678	NA
89.6697	-0.751401	0.3867	-1.94311	0.0520028	0.429312	0.84557	Not DE	FBgn0037684	CG8129	NA
205.743	-0.444828	0.228892	-1.9434	0.0519679	0.429312	0.84557	Not DE	FBgn0031428	CG9886	NA
329.264	-1.3006	0.669591	-1.94239	0.0520905	0.429393	0.845382	Not DE	FBgn0036876	CG9451	NA
64.9467	-0.547952	0.282105	-1.94237	0.0520924	0.429393	0.845382	Not DE	FBgn0034166	CG6472	NA
95.0606	-0.561463	0.289144	-1.94181	0.0521598	0.429619	0.844855	Not DE	FBgn0038682	CG5835	1
186.958	0.475785	0.245078	1.94136	0.0522147	0.429743	0.844568	Not DE	FBgn0039169	Spps	NA
402.835	-0.30632	0.157885	-1.94014	0.0523621	0.430626	0.842515	Not DE	FBgn0285911	Vps16A	NA
117.967	3.18676	1.64449	1.93783	0.0526434	0.43162	0.840211	Not DE	FBgn0053265	Muc68E	NA
147.882	-0.415907	0.214535	-1.93865	0.0525443	0.43162	0.840211	Not DE	FBgn0034933	CG3735	NA
1961.38	0.278352	0.143596	1.93843	0.0525706	0.43162	0.840211	Not DE	FBgn0264502	CG43901	NA
1260.75	0.217755	0.112369	1.93786	0.0526403	0.43162	0.840211	Not DE	FBgn0051678	CG31678	NA
1870.79	0.259921	0.134213	1.93663	0.0527906	0.431894	0.839575	Not DE	FBgn0259212	cno	NA
27.4018	1.79902	0.92897	1.93658	0.0527973	0.431894	0.839575	Not DE	FBgn0051259	CG31259	NA
113.127	-0.607055	0.313432	-1.9368	0.0527697	0.431894	0.839575	Not DE	FBgn0031515	CG9664	2
225.99	-0.37951	0.196253	-1.93378	0.0531408	0.434373	0.833851	Not DE	FBgn0040260	Ugt36Bc	NA
1942.84	-0.433998	0.224516	-1.93304	0.0532315	0.434785	0.832904	Not DE	FBgn0033065	Cyp6w1	NA
77.9909	-0.58584	0.30316	-1.93244	0.053305	0.435055	0.832283	Not DE	FBgn0036063	CG6674	NA
1005.68	-0.270324	0.139963	-1.93139	0.0534349	0.435784	0.830608	Not DE	FBgn0011584	Trp1	NA
26.585	-0.832955	0.431937	-1.92842	0.0538032	0.438407	0.824608	Not DE	FBgn0265380	CR44321	NA
197.516	-0.655417	0.339922	-1.92814	0.053838	0.438407	0.824608	Not DE	FBgn0050295	Ipk1	NA
148.642	-0.416283	0.215941	-1.92776	0.0538848	0.438456	0.824495	Not DE	FBgn0033556	CG12343	NA
25.7649	-0.889324	0.461643	-1.92643	0.0540502	0.439138	0.822942	Not DE	FBgn0265341	CR44295	NA
11.8297	1.27956	0.664143	1.92664	0.0540251	0.439138	0.822942	Not DE	FBgn0266889	CR45350	NA
521.286	0.260135	0.13512	1.92521	0.0542025	0.439562	0.821975	Not DE	FBgn0001296	kar	NA
156.062	-0.524022	0.272385	-1.92383	0.0543761	0.439562	0.821975	Not DE	FBgn0038183	CG9286	NA
117.908	0.466089	0.242325	1.9234	0.0544294	0.439562	0.821975	Not DE	FBgn0039656	CG11951	NA
316.509	-0.363766	0.189108	-1.92359	0.0544058	0.439562	0.821975	Not DE	FBgn0019972	Drice	NA
9.81909	1.39638	0.725358	1.92509	0.0542187	0.439562	0.821975	Not DE	FBgn0039805	Cpr100A	NA
1740.04	0.256283	0.133143	1.92488	0.0542449	0.439562	0.821975	Not DE	FBgn0000711	flw	3
1991.1	0.300702	0.156262	1.92435	0.0543104	0.439562	0.821975	Not DE	FBgn0040309	Jafrac1	NA
378.538	0.283624	0.147377	1.92448	0.0542944	0.439562	0.821975	Not DE	FBgn0032752	CG10702	3
1419.49	0.290458	0.151052	1.9229	0.0544921	0.439738	0.821576	Not DE	FBgn0086778	nAChRalpha7	2
140.547	0.452605	0.235455	1.92225	0.054574	0.440069	0.820824	Not DE	FBgn0037856	Leash	NA
5599.57	-0.400125	0.208312	-1.92079	0.0547578	0.441002	0.818705	Not DE	FBgn0034968	RpL12	NA
9.17472	1.84975	0.963071	1.92068	0.0547717	0.441002	0.818705	Not DE	FBgn0031792	CG13983	NA
374.634	-0.281501	0.146647	-1.91958	0.0549114	0.441466	0.817653	Not DE	FBgn0032339	Wdr59	NA
10.1044	-1.78886	0.931778	-1.91983	0.0548788	0.441466	0.817653	Not DE	FBgn0058439	CG40439	NA
275.161	0.549585	0.286373	1.91912	0.0549688	0.441598	0.817355	Not DE	FBgn0030065	CG12075	NA
206.072	-0.392491	0.204783	-1.91662	0.0552858	0.442822	0.814588	Not DE	FBgn0033677	CG8321	NA
404.863	-0.368517	0.192247	-1.91689	0.0552513	0.442822	0.814588	Not DE	FBgn0034198	CG11400	NA
14.7242	-1.10722	0.577664	-1.91671	0.0552743	0.442822	0.814588	Not DE	FBgn0034870	CG13559	NA
24.7183	1.42613	0.744039	1.91674	0.0552706	0.442822	0.814588	Not DE	FBgn0027106	Inx7	NA
1172.5	-0.243574	0.127153	-1.91559	0.0554171	0.442975	0.814241	Not DE	FBgn0014018	Rel	NA
5002.97	0.316326	0.165129	1.91564	0.0554112	0.442975	0.814241	Not DE	FBgn0003862	trx	3
16.8855	1.02595	0.535693	1.91518	0.0554697	0.442975	0.814241	Not DE	FBgn0039323	CG10559	NA
700.836	0.244321	0.127567	1.91524	0.0554618	0.442975	0.814241	Not DE	FBgn0086680	vvl	4
321.52	-0.315558	0.164821	-1.91454	0.0555509	0.443294	0.813521	Not DE	FBgn0284251	l(2)05287	NA
65.8017	-0.541846	0.283218	-1.91318	0.0557251	0.444355	0.811131	Not DE	FBgn0259184	CG42288	NA
180.758	-0.498586	0.260797	-1.91178	0.0559045	0.445126	0.809399	Not DE	FBgn0052243	CG32243	NA
3449.37	0.320625	0.167696	1.91194	0.0558833	0.445126	0.809399	Not DE	FBgn0023143	Uba1	NA
29.8781	0.7928	0.414908	1.91078	0.0560324	0.445814	0.807854	Not DE	FBgn0001256	ImpL1	NA
7033.74	-2.54787	1.3338	-1.91023	0.0561032	0.446048	0.80733	Not DE	FBgn0085249	CG34220	NA
36.6009	0.861455	0.451461	1.90815	0.0563719	0.447444	0.804204	Not DE	FBgn0037672	sage	NA
623.506	-0.317937	0.166642	-1.9079	0.0564037	0.447444	0.804204	Not DE	FBgn0029152	Mkrn1	NA
58.6091	-2.86678	1.5022	-1.90838	0.0563419	0.447444	0.804204	Not DE	FBgn0030500	Ndc80	NA
257.3	-0.343162	0.1799	-1.90752	0.0564537	0.447511	0.804054	Not DE	FBgn0036402	CG6650	NA
10.1395	1.41942	0.744319	1.907	0.0565201	0.447708	0.803615	Not DE	FBgn0262825	CR43196	NA
79.7038	-0.705183	0.369874	-1.90655	0.0565791	0.447845	0.803309	Not DE	FBgn0083972	CG34136	1
312.758	0.639452	0.33548	1.90608	0.0566395	0.447966	0.803038	Not DE	FBgn0034329	IM1	NA
1686.94	0.363013	0.190479	1.90579	0.0566776	0.447966	0.803038	Not DE	FBgn0031023	CG14200	1
26.4221	1.01905	0.535355	1.90351	0.0569744	0.44998	0.798552	Not DE	FBgn0267035	CR45479	NA
162.716	-0.612318	0.32203	-1.90143	0.0572452	0.451125	0.79601	Not DE	FBgn0010222	Nmdmc	NA
1270.62	0.360124	0.18938	1.90159	0.0572242	0.451125	0.79601	Not DE	FBgn0036896	wnd	NA
65.4014	-0.735665	0.386872	-1.90157	0.0572275	0.451125	0.79601	Not DE	FBgn0033579	CG13229	NA
209.53	-0.368434	0.193806	-1.90104	0.0572963	0.451198	0.79585	Not DE	FBgn0032429	CG5446	NA
1923.7	-0.458032	0.241119	-1.89961	0.0574847	0.451689	0.79476	Not DE	FBgn0261262	CG42613	17
305.026	-0.33222	0.174887	-1.89963	0.0574818	0.451689	0.79476	Not DE	FBgn0035206	CG9186	NA
227.84	0.590957	0.310997	1.90021	0.0574062	0.451689	0.79476	Not DE	FBgn0266098	rg	15
32.902	0.851461	0.448306	1.89929	0.0575268	0.45169	0.794758	Not DE	FBgn0037531	CG10445	NA
277.698	0.412499	0.217245	1.89877	0.0575942	0.451889	0.794318	Not DE	FBgn0030792	CG4789	NA
521.806	0.285726	0.150667	1.89641	0.0579064	0.452965	0.79194	Not DE	FBgn0053202	dpr11	4
621.174	0.456989	0.240928	1.89679	0.0578556	0.452965	0.79194	Not DE	FBgn0038341	AdamTS-A	NA
96.2368	0.553603	0.291976	1.89606	0.0579527	0.452965	0.79194	Not DE	FBgn0038412	Zip89B	NA
236.859	-0.297947	0.1572	-1.89534	0.0580477	0.452965	0.79194	Not DE	FBgn0010926	l(3)07882	NA
188.734	-0.323577	0.170593	-1.89678	0.0578569	0.452965	0.79194	Not DE	FBgn0039232	sosie	1
15.2135	1.23395	0.650975	1.89554	0.0580212	0.452965	0.79194	Not DE	FBgn0000451	ect	NA
16.2019	-1.47017	0.775667	-1.89537	0.0580436	0.452965	0.79194	Not DE	FBgn0263004	CG43312	NA
44.2847	3.3031	1.74289	1.89518	0.0580681	0.452965	0.79194	Not DE	FBgn0034296	CG10912	NA
3588.76	0.211256	0.111521	1.89431	0.0581834	0.453207	0.791406	Not DE	FBgn0010905	Spn	NA
542.476	0.232312	0.122628	1.89444	0.0581664	0.453207	0.791406	Not DE	FBgn0023508	Ocrl	1
1154.92	0.244593	0.129147	1.8939	0.0582379	0.453303	0.791194	Not DE	FBgn0260941	app	2
575.763	0.761545	0.402489	1.89209	0.058479	0.453605	0.790529	Not DE	FBgn0266227	CR44922	NA
19.94	-2.13169	1.12657	-1.89219	0.0584657	0.453605	0.790529	Not DE	FBgn0035313	CG13810	NA
1481.32	-0.294752	0.155688	-1.89322	0.0583282	0.453605	0.790529	Not DE	FBgn0036211	CG5946	NA
23.6634	-0.976152	0.515736	-1.89274	0.0583929	0.453605	0.790529	Not DE	FBgn0265060	CR44171	NA
9.93454	-1.45025	0.766508	-1.89203	0.0584875	0.453605	0.790529	Not DE	FBgn0041250	Gr21a	NA
12.954	1.48598	0.785796	1.89106	0.0586169	0.454281	0.789039	Not DE	FBgn0052499	Cda4	NA
469.8	-0.316737	0.167558	-1.89031	0.0587164	0.454398	0.788782	Not DE	FBgn0034786	CG13531	NA
66.5098	0.986991	0.52213	1.89031	0.0587158	0.454398	0.788782	Not DE	FBgn0266312	CR44977	NA
46.4743	0.597197	0.316108	1.88922	0.0588625	0.455201	0.787017	Not DE	FBgn0266566	CG45105	NA
1661.38	0.260826	0.138088	1.88884	0.0589134	0.455267	0.786871	Not DE	FBgn0001994	crp	4
400.568	-0.412213	0.218347	-1.88788	0.0590419	0.45576	0.78579	Not DE	FBgn0038681	Cyp12a4	NA
17.2028	1.22369	0.648232	1.88773	0.0590619	0.45576	0.78579	Not DE	FBgn0052574	Twdlalpha	NA
976.939	0.257016	0.136181	1.8873	0.0591193	0.455876	0.785535	Not DE	FBgn0264308	CG43778	1
41.9978	-0.78637	0.416956	-1.88598	0.0592977	0.456923	0.78324	Not DE	FBgn0037365	CG2104	NA
465.071	0.245912	0.130418	1.88557	0.0593532	0.457024	0.783019	Not DE	FBgn0030508	CG15760	NA
544.941	0.30058	0.159604	1.88328	0.0596622	0.459074	0.778543	Not DE	FBgn0259211	grh	5
465.393	0.343678	0.182529	1.88287	0.0597179	0.459175	0.778324	Not DE	FBgn0031602	CG15431	1
14.6268	2.71998	1.44491	1.88246	0.0597731	0.459271	0.778115	Not DE	FBgn0265912	CR44701	NA
298.687	-0.414141	0.220212	-1.88064	0.0600204	0.460412	0.775633	Not DE	FBgn0000500	Dsk	NA
148.081	0.43105	0.229803	1.87573	0.0606921	0.460412	0.775633	Not DE	FBgn0037372	CG2091	NA
1227.72	-1.31857	0.702183	-1.87782	0.0604061	0.460412	0.775633	Not DE	FBgn0038914	fit	NA
66.4915	-0.541569	0.288696	-1.87592	0.0606667	0.460412	0.775633	Not DE	FBgn0039205	CG13623	NA
769.349	0.265835	0.141479	1.87897	0.0602484	0.460412	0.775633	Not DE	FBgn0035165	CG13887	NA
299.207	-0.343193	0.182962	-1.87576	0.0606882	0.460412	0.775633	Not DE	FBgn0000543	ecd	NA
974.154	0.485178	0.25852	1.87675	0.0605523	0.460412	0.775633	Not DE	FBgn0266084	Fhos	1
180.945	-0.458875	0.244574	-1.87622	0.0606245	0.460412	0.775633	Not DE	FBgn0036480	Cep135	NA
63.568	1.89051	1.00756	1.87632	0.060611	0.460412	0.775633	Not DE	FBgn0034247	CG6484	NA
396.321	0.298964	0.159324	1.87645	0.0605932	0.460412	0.775633	Not DE	FBgn0060296	pain	NA
199.088	0.378306	0.201527	1.8772	0.0604906	0.460412	0.775633	Not DE	FBgn0002707	mei-9	NA
390.904	0.55673	0.296337	1.87871	0.0602844	0.460412	0.775633	Not DE	FBgn0030358	CG10362	NA
4697.72	0.439238	0.233691	1.87957	0.0601664	0.460412	0.775633	Not DE	FBgn0285944	para	27
784.182	0.250768	0.1336	1.87701	0.0605169	0.460412	0.775633	Not DE	FBgn0031149	Stt3A	NA
885.491	-0.292697	0.155741	-1.87938	0.0601924	0.460412	0.775633	Not DE	FBgn0004914	Hnf4	8
754.368	0.243772	0.129652	1.8802	0.0600803	0.460412	0.775633	Not DE	FBgn0000636	Fas3	5
568.226	-0.226067	0.120269	-1.87967	0.0601526	0.460412	0.775633	Not DE	FBgn0001202	hook	NA
12.8594	-1.39359	0.742901	-1.87588	0.0606721	0.460412	0.775633	Not DE	FBgn0263583	CR43608	NA
993.601	-0.21119	0.112767	-1.87281	0.0610948	0.460867	0.774645	Not DE	FBgn0265623	Su(z)2	NA
818.755	-0.210301	0.11228	-1.87299	0.0610691	0.460867	0.774645	Not DE	FBgn0003210	rb	NA
704.066	0.209073	0.111518	1.8748	0.0608204	0.460867	0.774645	Not DE	FBgn0013987	MAPk-Ak2	NA
3968.32	0.327235	0.174596	1.87424	0.0608975	0.460867	0.774645	Not DE	FBgn0004656	fs(1)h	3
860.065	0.273828	0.146193	1.87306	0.0610598	0.460867	0.774645	Not DE	FBgn0030349	CG10353	NA
66.6732	-0.658346	0.351507	-1.87292	0.061079	0.460867	0.774645	Not DE	FBgn0030611	CG15027	NA
42.2607	-0.686561	0.366276	-1.87444	0.0608701	0.460867	0.774645	Not DE	FBgn0030684	CG8260	NA
62.2271	-0.57439	0.306574	-1.87358	0.0609886	0.460867	0.774645	Not DE	FBgn0032261	CG6094	NA
181.013	-0.404594	0.216127	-1.87202	0.061204	0.461368	0.77356	Not DE	FBgn0030518	CG11134	NA
18460.7	0.236348	0.126428	1.86942	0.0615645	0.462464	0.771186	Not DE	FBgn0003861	trp	1
49.2517	-0.825338	0.441311	-1.8702	0.0614563	0.462464	0.771186	Not DE	FBgn0039731	Sas-6	NA
389.785	0.264892	0.141682	1.86962	0.0615364	0.462464	0.771186	Not DE	FBgn0259242	CG42340	2
2373.32	0.269209	0.143979	1.86977	0.0615154	0.462464	0.771186	Not DE	FBgn0032456	MRP	NA
44.282	-0.844202	0.451371	-1.87031	0.0614412	0.462464	0.771186	Not DE	FBgn0261628	CG42711	NA
20.97	-0.875723	0.468671	-1.86852	0.061689	0.463076	0.769863	Not DE	FBgn0031302	CG14340	NA
927.073	0.268298	0.143689	1.86721	0.0618725	0.46413	0.76759	Not DE	FBgn0032363	Dlg5	NA
1342.32	0.327812	0.175722	1.86552	0.0621091	0.465088	0.765528	Not DE	FBgn0263929	jvl	2
1692.06	-0.736476	0.394816	-1.86537	0.0621299	0.465088	0.765528	Not DE	FBgn0036381	CG8745	NA
196.168	-0.316526	0.169633	-1.86595	0.0620489	0.465088	0.765528	Not DE	FBgn0034629	Acox57D-d	NA
93.4843	0.51874	0.278269	1.86417	0.0622981	0.465699	0.764215	Not DE	FBgn0038533	CG7523	NA
253.375	0.338109	0.181352	1.86438	0.0622683	0.465699	0.764215	Not DE	FBgn0035704	Vps8	NA
11.7286	-1.88423	1.01215	-1.86162	0.0626571	0.466115	0.763323	Not DE	FBgn0261452	scaRNA:MeU2-G25	NA
106.789	-0.559044	0.300243	-1.86197	0.0626069	0.466115	0.763323	Not DE	FBgn0044050	Ilp3	NA
261.967	0.641966	0.344742	1.86216	0.0625805	0.466115	0.763323	Not DE	FBgn0036835	CG14075	NA
55.9524	0.75403	0.405003	1.86179	0.062633	0.466115	0.763323	Not DE	FBgn0036998	CG5969	NA
78.9368	-0.501128	0.269156	-1.86185	0.0626247	0.466115	0.763323	Not DE	FBgn0034443	cer	NA
731.423	0.30457	0.16346	1.86327	0.062424	0.466115	0.763323	Not DE	FBgn0259734	Nost	1
311.563	0.29094	0.156255	1.86195	0.0626099	0.466115	0.763323	Not DE	FBgn0259834	out	NA
3111.38	0.238696	0.128317	1.86021	0.0628564	0.467223	0.760949	Not DE	FBgn0260795	NaPi-III	NA
111.138	-0.449426	0.241634	-1.85995	0.0628929	0.467223	0.760949	Not DE	FBgn0015582	dare	NA
77.2565	-0.559834	0.301083	-1.8594	0.0629704	0.467476	0.760407	Not DE	FBgn0025808	Rad17	NA
1435.82	0.272016	0.146408	1.85794	0.0631777	0.468692	0.75781	Not DE	FBgn0052479	Usp10	NA
22.9464	1.57936	0.850215	1.8576	0.063226	0.468726	0.757737	Not DE	FBgn0033216	CG1946	NA
6273.78	-0.365069	0.196616	-1.85676	0.0633456	0.469289	0.756536	Not DE	FBgn0002622	RpS3	NA
157.4	-0.372664	0.200963	-1.85439	0.0636836	0.46956	0.75596	Not DE	FBgn0038855	CG5745	NA
60.4195	-0.677382	0.365237	-1.85464	0.063648	0.46956	0.75596	Not DE	FBgn0035155	RabX6	NA
30.9907	0.619349	0.333996	1.85436	0.0636876	0.46956	0.75596	Not DE	FBgn0267796	Tmc	NA
117.272	-0.469024	0.252788	-1.85541	0.0635383	0.46956	0.75596	Not DE	FBgn0033431	CG1827	NA
38.6395	-0.8552	0.461045	-1.85491	0.0636084	0.46956	0.75596	Not DE	FBgn0033864	CG18368	NA
9.85085	1.26603	0.682379	1.85531	0.0635515	0.46956	0.75596	Not DE	FBgn0265611	CR44429	NA
1582.5	-0.306673	0.16534	-1.8548	0.0636249	0.46956	0.75596	Not DE	FBgn0032482	Pect	NA
960.494	0.3083	0.166328	1.85356	0.0638021	0.470082	0.754848	Not DE	FBgn0051151	wge	5
949.24	0.221367	0.11948	1.85276	0.0639173	0.470608	0.75373	Not DE	FBgn0051660	smog	NA
635.889	0.301478	0.16288	1.85092	0.0641816	0.471981	0.750817	Not DE	FBgn0069969	CG40498	NA
15.1453	1.90242	1.02787	1.85085	0.0641915	0.471981	0.750817	Not DE	FBgn0019660	roX2	NA
217.038	-0.32584	0.176107	-1.85024	0.0642796	0.472306	0.750128	Not DE	FBgn0034199	Gbp1	NA
5291.02	-0.313685	0.169745	-1.84797	0.0646066	0.474385	0.745737	Not DE	FBgn0038834	RpS30	NA
768.261	0.252498	0.136693	1.84719	0.0647201	0.474622	0.745236	Not DE	FBgn0037109	MED1	NA
15.0478	-1.05276	0.570036	-1.84683	0.0647713	0.474622	0.745236	Not DE	FBgn0266042	CR44807	NA
104.238	-0.538365	0.291476	-1.84703	0.0647424	0.474622	0.745236	Not DE	FBgn0083968	CG34132	NA
219.225	0.575518	0.311932	1.84501	0.0650361	0.474622	0.745236	Not DE	FBgn0039529	CG5612	NA
141.893	-0.770753	0.417602	-1.84566	0.0649414	0.474622	0.745236	Not DE	FBgn0086660	snoRNA:Psi28S-1837a	NA
1060.79	0.321597	0.174245	1.84567	0.0649408	0.474622	0.745236	Not DE	FBgn0005631	robo1	1
858.776	0.295578	0.160199	1.84507	0.0650281	0.474622	0.745236	Not DE	FBgn0034789	PIP5K59B	NA
179.017	0.484835	0.262634	1.84605	0.0648848	0.474622	0.745236	Not DE	FBgn0023549	Mct1	NA
266.981	0.323866	0.175532	1.84506	0.0650287	0.474622	0.745236	Not DE	FBgn0030017	CG2278	NA
3557.78	0.394557	0.213927	1.84436	0.0651313	0.474995	0.744451	Not DE	FBgn0264270	Sxl	12
280.057	0.398574	0.216165	1.84385	0.0652054	0.475213	0.743992	Not DE	FBgn0035170	dpr20	3
289.625	-0.34399	0.186712	-1.84236	0.0654231	0.476477	0.741336	Not DE	FBgn0052406	PVRAP	1
1079.25	0.297681	0.161688	1.84108	0.0656096	0.477264	0.739685	Not DE	FBgn0024189	sns	NA
496.707	0.332633	0.18068	1.84101	0.0656199	0.477264	0.739685	Not DE	FBgn0250867	CG42238	3
144.389	0.888218	0.482585	1.84054	0.0656888	0.477442	0.739312	Not DE	FBgn0025739	pon	NA
3758.01	0.181669	0.0987563	1.83957	0.0658311	0.478153	0.737824	Not DE	FBgn0052451	SPoCk	1
2136.33	0.421608	0.229276	1.83887	0.0659347	0.478582	0.736927	Not DE	FBgn0011722	Tig	NA
150.294	0.915366	0.497968	1.8382	0.0660327	0.478648	0.736789	Not DE	FBgn0010497	dmGlut	NA
755.609	0.265874	0.144619	1.83845	0.0659968	0.478648	0.736789	Not DE	FBgn0011202	dia	NA
103.311	-0.3871	0.210698	-1.83723	0.0661763	0.479366	0.73529	Not DE	FBgn0035233	Pex10	NA
421.51	-0.332101	0.180892	-1.8359	0.066372	0.48046	0.733012	Not DE	FBgn0031969	pes	1
54.8889	0.554367	0.302133	1.83485	0.0665286	0.48127	0.731327	Not DE	FBgn0037999	CG4860	NA
210.788	-1.34434	0.733072	-1.83384	0.0666775	0.482023	0.729763	Not DE	FBgn0015714	Cyp6a17	NA
26.1407	-0.982738	0.536138	-1.83299	0.0668035	0.482251	0.72929	Not DE	FBgn0082962	snoRNA:Psi28S-3385a	NA
931.848	0.304263	0.166039	1.83248	0.0668796	0.482251	0.72929	Not DE	FBgn0033919	CG8547	NA
1054.27	-0.251742	0.137342	-1.83296	0.0668092	0.482251	0.72929	Not DE	FBgn0029975	spidey	NA
3079.09	0.336802	0.183801	1.83242	0.0668884	0.482251	0.72929	Not DE	FBgn0027279	l(1)G0196	3
3291.54	0.257229	0.140434	1.83167	0.0669999	0.482302	0.729185	Not DE	FBgn0035142	Hipk	1
1356.21	0.235038	0.128345	1.8313	0.0670559	0.482302	0.729185	Not DE	FBgn0023510	Rbcn-3B	NA
230.79	0.764247	0.417218	1.83177	0.0669861	0.482302	0.729185	Not DE	FBgn0028491	CG2930	NA
474.785	-0.276912	0.151221	-1.83117	0.0670748	0.482302	0.729185	Not DE	FBgn0032157	Etl1	NA
733.321	-0.234314	0.128037	-1.83005	0.0672423	0.483183	0.727359	Not DE	FBgn0033906	CG8331	NA
94.894	0.56797	0.310865	1.82706	0.0676907	0.48382	0.726043	Not DE	FBgn0035385	FMRFaR	NA
2590.2	0.293409	0.160525	1.82781	0.0675775	0.48382	0.726043	Not DE	FBgn0004623	Gbeta76C	1
102.23	0.4794	0.262304	1.82765	0.0676024	0.48382	0.726043	Not DE	FBgn0037141	DNApol-eta	NA
233.095	0.460881	0.251979	1.82905	0.0673923	0.48382	0.726043	Not DE	FBgn0027589	CG1688	3
41.8095	0.821624	0.449655	1.82723	0.067665	0.48382	0.726043	Not DE	FBgn0033668	exp	2
856.23	0.425837	0.23303	1.82739	0.067641	0.48382	0.726043	Not DE	FBgn0031769	CG9135	NA
576.867	-0.387079	0.211837	-1.82725	0.0676622	0.48382	0.726043	Not DE	FBgn0086451	l(2)k09022	NA
264.358	-0.330905	0.181104	-1.82715	0.0676765	0.48382	0.726043	Not DE	FBgn0032224	Sps2	NA
650.291	0.304646	0.166936	1.82493	0.0680113	0.483946	0.725783	Not DE	FBgn0037326	CG14669	3
151.254	0.353652	0.193848	1.82438	0.068095	0.483946	0.725783	Not DE	FBgn0051100	CG31100	NA
367.005	-0.436878	0.239639	-1.82307	0.0682932	0.483946	0.725783	Not DE	FBgn0003507	srp	1
36.7271	-0.638161	0.349854	-1.82408	0.0681402	0.483946	0.725783	Not DE	FBgn0039817	CG15553	NA
798.606	-0.277567	0.151977	-1.82638	0.0677931	0.483946	0.725783	Not DE	FBgn0027620	Acf	NA
464.813	0.29109	0.159506	1.82495	0.068008	0.483946	0.725783	Not DE	FBgn0026061	Mipp1	NA
603.277	-0.391442	0.214705	-1.82316	0.0682785	0.483946	0.725783	Not DE	FBgn0033821	CG10799	NA
156.482	-0.355505	0.19474	-1.82554	0.0679201	0.483946	0.725783	Not DE	FBgn0050456	CG30456	NA
276.629	-0.290609	0.159333	-1.82391	0.0681652	0.483946	0.725783	Not DE	FBgn0050291	CG30291	NA
193.374	-0.357399	0.195718	-1.8261	0.0678355	0.483946	0.725783	Not DE	FBgn0034631	TAF1C-like	NA
289.039	0.563837	0.30904	1.82448	0.0680794	0.483946	0.725783	Not DE	FBgn0030309	CG1572	NA
230.266	-0.64542	0.353652	-1.82502	0.0679986	0.483946	0.725783	Not DE	FBgn0030332	CG9360	NA
776.77	0.418889	0.229771	1.82307	0.0682922	0.483946	0.725783	Not DE	FBgn0261244	inaE	4
117.193	-0.530593	0.291117	-1.82261	0.0683621	0.484115	0.725433	Not DE	FBgn0038897	CG5849	NA
31.7208	3.38235	1.86036	1.81811	0.0690468	0.484183	0.725293	Not DE	FBgn0039310	CG11878	NA
497.012	-0.517631	0.284352	-1.82039	0.0686998	0.484183	0.725293	Not DE	FBgn0014427	CG11899	NA
514.889	-0.298329	0.164037	-1.81866	0.0689631	0.484183	0.725293	Not DE	FBgn0043806	CG32032	NA
605.657	0.228128	0.125377	1.81954	0.0688287	0.484183	0.725293	Not DE	FBgn0036882	CG9279	NA
2174.97	-0.329257	0.180742	-1.8217	0.0685002	0.484183	0.725293	Not DE	FBgn0037007	CG5059	NA
44.6614	-0.80975	0.44463	-1.82118	0.0685798	0.484183	0.725293	Not DE	FBgn0263459	snoRNA:2R:9445410	NA
418.632	0.397475	0.218586	1.81839	0.0690044	0.484183	0.725293	Not DE	FBgn0034067	CG8399	NA
253.194	-0.344963	0.189434	-1.82103	0.0686029	0.484183	0.725293	Not DE	FBgn0024196	robl	NA
130.652	0.465743	0.256049	1.81896	0.068918	0.484183	0.725293	Not DE	FBgn0046687	Tre1	NA
487.814	0.348271	0.191544	1.81823	0.0690288	0.484183	0.725293	Not DE	FBgn0040918	schlank	4
133.933	0.452903	0.248894	1.81966	0.068811	0.484183	0.725293	Not DE	FBgn0030554	CG1434	NA
44.4074	0.759009	0.417466	1.81813	0.0690438	0.484183	0.725293	Not DE	FBgn0031518	CG3277	NA
1066.43	-0.492881	0.270903	-1.8194	0.0688503	0.484183	0.725293	Not DE	FBgn0016122	Acer	NA
1802.49	-0.307163	0.168781	-1.81989	0.0687759	0.484183	0.725293	Not DE	FBgn0032494	CG5945	NA
349.015	-0.333337	0.183304	-1.81849	0.068989	0.484183	0.725293	Not DE	FBgn0024689	fws	NA
199.726	0.448929	0.2471	1.81679	0.0692491	0.484653	0.724321	Not DE	FBgn0038295	Gyc88E	NA
211.86	0.371854	0.204616	1.81733	0.0691672	0.484653	0.724321	Not DE	FBgn0033134	Tsp42El	NA
115.294	-0.498198	0.274192	-1.81696	0.0692226	0.484653	0.724321	Not DE	FBgn0033205	CG2064	NA
205.529	0.356999	0.196657	1.81534	0.0694724	0.485139	0.723319	Not DE	FBgn0038167	Lkb1	NA
148.923	-0.594763	0.327711	-1.8149	0.0695389	0.485139	0.723319	Not DE	FBgn0051300	CG31300	NA
467.024	-0.394777	0.217422	-1.81572	0.0694133	0.485139	0.723319	Not DE	FBgn0036915	Prp3	NA
84.9534	-0.464398	0.255823	-1.81531	0.0694763	0.485139	0.723319	Not DE	FBgn0037140	SLC22A	NA
319.551	-0.615748	0.339279	-1.81487	0.069544	0.485139	0.723319	Not DE	FBgn0033000	CG14464	NA
11.5407	1.60594	0.885162	1.8143	0.0696323	0.485441	0.722698	Not DE	FBgn0032473	kmg	NA
12.9398	1.14837	0.634082	1.81107	0.07013	0.486516	0.720485	Not DE	FBgn0267693	CR46029	NA
35.667	0.695091	0.383562	1.8122	0.0699552	0.486516	0.720485	Not DE	FBgn0263974	qin	NA
52.9364	-0.643739	0.355397	-1.81132	0.0700911	0.486516	0.720485	Not DE	FBgn0035534	mRpS6	NA
38.0764	-0.720418	0.397421	-1.81273	0.069873	0.486516	0.720485	Not DE	FBgn0047205	CR32385	NA
603.275	0.258584	0.142784	1.81102	0.0701381	0.486516	0.720485	Not DE	FBgn0262057	Spn77Ba	2
412.58	-1.29129	0.713045	-1.81095	0.0701484	0.486516	0.720485	Not DE	FBgn0043783	CG32444	NA
380.608	0.385174	0.212493	1.81264	0.069887	0.486516	0.720485	Not DE	FBgn0015838	Vang	NA
77.5233	-0.538297	0.29722	-1.81111	0.0701242	0.486516	0.720485	Not DE	FBgn0266322	CR44987	NA
8.8044	1.38288	0.764063	1.8099	0.0703112	0.487017	0.719456	Not DE	FBgn0034440	CG10073	NA
187.012	0.343697	0.189896	1.80993	0.0703071	0.487017	0.719456	Not DE	FBgn0030634	CG9164	NA
68.1107	-0.678344	0.374948	-1.80917	0.0704252	0.487332	0.71881	Not DE	FBgn0038621	CG10864	NA
45.7831	-0.781559	0.432033	-1.80902	0.0704472	0.487332	0.71881	Not DE	FBgn0015543	snoRNA:Me28S-A1322	NA
487.067	-0.262101	0.144953	-1.80818	0.0705789	0.487929	0.717586	Not DE	FBgn0005642	wdn	NA
274.276	0.306989	0.169884	1.80705	0.0707541	0.488826	0.715749	Not DE	FBgn0260971	CG42594	1
20.1692	-1.31328	0.726993	-1.80646	0.0708465	0.48915	0.715086	Not DE	FBgn0039407	CG14544	NA
145.547	-0.552174	0.305743	-1.806	0.0709177	0.489327	0.714723	Not DE	FBgn0051044	CR31044	NA
480.549	-0.285565	0.158189	-1.80521	0.0710415	0.489867	0.71362	Not DE	FBgn0037744	CG8417	NA
664.705	-0.266499	0.147767	-1.8035	0.0713095	0.4914	0.710496	Not DE	FBgn0034068	casp	NA
59.623	0.968572	0.537173	1.80309	0.0713737	0.491528	0.710236	Not DE	FBgn0035921	CG13305	NA
2519.73	2.75936	1.53126	1.80202	0.071542	0.492372	0.708521	Not DE	FBgn0250815	Jon65Aiv	NA
3126.14	-0.232044	0.128809	-1.80146	0.0716309	0.492669	0.707918	Not DE	FBgn0000181	bic	NA
696.131	-0.20657	0.114708	-1.80083	0.071729	0.493028	0.707189	Not DE	FBgn0086679	p	NA
26.3247	-1.6693	0.927366	-1.80004	0.0718539	0.493571	0.706088	Not DE	FBgn0031091	Phf7	NA
1476.02	0.232426	0.129166	1.79944	0.0719488	0.493907	0.705407	Not DE	FBgn0259174	Nedd4	2
212.634	0.55813	0.310387	1.79818	0.072149	0.49465	0.703904	Not DE	FBgn0261004	asl	NA
163.217	0.381711	0.212246	1.79844	0.0721081	0.49465	0.703904	Not DE	FBgn0033737	Nup54	NA
147.625	-1.66003	0.92357	-1.7974	0.0722716	0.494876	0.703448	Not DE	FBgn0033215	CG1942	NA
4907.77	0.241475	0.134348	1.79739	0.0722739	0.494876	0.703448	Not DE	FBgn0033313	Cirl	1
1038	-0.249257	0.138733	-1.79667	0.0723884	0.495345	0.702501	Not DE	FBgn0035423	eIF1	NA
269.122	-0.347346	0.193376	-1.79623	0.0724586	0.49551	0.702168	Not DE	FBgn0033799	GLaz	1
1053.3	0.234382	0.130559	1.79522	0.0726181	0.49597	0.70124	Not DE	FBgn0030268	Klp10A	NA
241.518	-0.388097	0.216154	-1.79546	0.0725799	0.49597	0.70124	Not DE	FBgn0019932	SamDC	NA
144.65	-0.459933	0.256314	-1.79441	0.0727475	0.496539	0.700093	Not DE	FBgn0036254	CG5645	NA
203.634	0.433637	0.241703	1.79409	0.0727986	0.496572	0.700026	Not DE	FBgn0036789	AstC-R2	NA
86.2851	-0.526063	0.293275	-1.79375	0.0728524	0.496624	0.699921	Not DE	FBgn0259236	comm3	4
120.637	-0.571717	0.31895	-1.7925	0.0730529	0.497046	0.699072	Not DE	FBgn0038422	CG14880	NA
555.882	-0.440741	0.245813	-1.79299	0.072974	0.497046	0.699072	Not DE	FBgn0039735	Nph	NA
14.7111	1.4206	0.792448	1.79268	0.0730243	0.497046	0.699072	Not DE	FBgn0037172	ND-B14.5AL	NA
579.272	-0.278562	0.155573	-1.79055	0.0733648	0.498223	0.696708	Not DE	FBgn0026630	nes	NA
118.564	0.482931	0.269645	1.79099	0.0732956	0.498223	0.696708	Not DE	FBgn0029835	CG5921	NA
49.5969	0.578033	0.322817	1.79059	0.0733588	0.498223	0.696708	Not DE	FBgn0032205	CG4957	NA
697.95	-0.288161	0.161101	-1.78869	0.0736646	0.498371	0.696411	Not DE	FBgn0015576	alpha-Est8	2
40.4535	0.68059	0.380359	1.78934	0.0735606	0.498371	0.696411	Not DE	FBgn0039131	CG12268	NA
60.783	0.568092	0.317481	1.78938	0.0735543	0.498371	0.696411	Not DE	FBgn0051370	CG31370	NA
39.834	-0.696283	0.389262	-1.78873	0.073659	0.498371	0.696411	Not DE	FBgn0266624	CR45131	NA
480.912	-0.574537	0.321087	-1.78935	0.0735588	0.498371	0.696411	Not DE	FBgn0013307	Odc1	NA
26.5474	0.869485	0.485949	1.78925	0.0735743	0.498371	0.696411	Not DE	FBgn0031961	CG7102	NA
10.3374	1.66191	0.930338	1.78636	0.0740416	0.499813	0.693522	Not DE	FBgn0038009	CG17738	NA
169.776	0.377931	0.211609	1.78599	0.0741017	0.499813	0.693522	Not DE	FBgn0004514	Oct-TyrR	1
113.439	-0.578468	0.323902	-1.78593	0.07411	0.499813	0.693522	Not DE	FBgn0033735	CG8525	NA
23260.9	0.366321	0.204984	1.78707	0.0739263	0.499813	0.693522	Not DE	FBgn0000042	Act5C	NA
11.2523	1.47949	0.828158	1.78649	0.0740206	0.499813	0.693522	Not DE	FBgn0267020	CR45464	NA
53.1219	-0.551629	0.309267	-1.78366	0.0744783	0.501982	0.689192	Not DE	FBgn0034126	jtb	NA
3310.98	-0.244394	0.137085	-1.78279	0.0746197	0.502544	0.688071	Not DE	FBgn0267336	Glut4EF	10
322.988	-0.570525	0.320057	-1.78258	0.0746552	0.502544	0.688071	Not DE	FBgn0034335	GstE1	NA
39.068	0.706009	0.396219	1.78187	0.0747708	0.502844	0.687476	Not DE	FBgn0013751	Awh	NA
94.2785	-0.464367	0.260627	-1.78173	0.0747931	0.502844	0.687476	Not DE	FBgn0036198	crim	NA
253.592	0.411937	0.231263	1.78124	0.0748725	0.503063	0.68704	Not DE	FBgn0029003	mab-21	2
80.8726	0.553713	0.311047	1.78016	0.07505	0.503908	0.685361	Not DE	FBgn0039051	CG17109	NA
1444.32	0.604143	0.339425	1.7799	0.075092	0.503908	0.685361	Not DE	FBgn0035880	Culd	NA
335.868	-0.279137	0.156924	-1.7788	0.0752726	0.504805	0.683583	Not DE	FBgn0032924	Nbr	NA
83.2377	-0.429272	0.241411	-1.77818	0.0753741	0.504903	0.683389	Not DE	FBgn0034365	CG5335	NA
2016.93	0.284721	0.160149	1.77785	0.075428	0.504903	0.683389	Not DE	FBgn0029761	SK	6
57.2847	-0.589863	0.331744	-1.77806	0.0753932	0.504903	0.683389	Not DE	FBgn0052590	CG32590	NA
172.891	-0.375197	0.211233	-1.77623	0.0756957	0.505437	0.682332	Not DE	FBgn0053111	CG33111	NA
3007.12	0.321621	0.181069	1.77624	0.0756942	0.505437	0.682332	Not DE	FBgn0035253	CG7971	NA
54.307	0.597863	0.336489	1.77677	0.0756058	0.505437	0.682332	Not DE	FBgn0050109	CG30109	NA
348.546	-0.308159	0.173487	-1.77627	0.0756887	0.505437	0.682332	Not DE	FBgn0027535	botv	NA
630.334	0.428876	0.241534	1.77563	0.0757932	0.505774	0.681666	Not DE	FBgn0034504	CG8929	12
333.988	0.288342	0.162428	1.7752	0.0758643	0.505935	0.681347	Not DE	FBgn0265575	yin	1
402.289	-0.406314	0.228988	-1.77439	0.0759984	0.506515	0.680202	Not DE	FBgn0003867	tsl	NA
68.8116	-0.481433	0.271474	-1.7734	0.0761617	0.507022	0.679201	Not DE	FBgn0039531	CG5611	NA
30.3527	1.11007	0.625967	1.77336	0.0761687	0.507022	0.679201	Not DE	FBgn0267977	mh	NA
104.309	0.476158	0.268558	1.77302	0.0762256	0.507086	0.679074	Not DE	FBgn0051119	HDAC11	NA
196.395	-0.323883	0.182785	-1.77193	0.0764058	0.507696	0.677872	Not DE	FBgn0030798	CG13003	NA
1316.54	0.344967	0.194688	1.7719	0.0764117	0.507696	0.677872	Not DE	FBgn0261458	capt	NA
1700.02	0.242629	0.136967	1.77144	0.0764881	0.50789	0.67749	Not DE	FBgn0031187	Usp2	8
20.569	-1.0062	0.568169	-1.77095	0.0765692	0.508115	0.677047	Not DE	FBgn0003046	Pcp	NA
13857.1	0.291335	0.164594	1.77002	0.0767236	0.508722	0.675854	Not DE	FBgn0003884	alphaTub84B	NA
399.102	-0.235573	0.133111	-1.76975	0.0767689	0.508722	0.675854	Not DE	FBgn0040259	Ugt86Da	NA
15.9904	1.06569	0.60224	1.76955	0.0768025	0.508722	0.675854	Not DE	FBgn0026190	PH4alphaMP	NA
16.5099	-1.03159	0.583082	-1.76921	0.0768596	0.508787	0.675726	Not DE	FBgn0030477	dmrt11E	NA
678.974	-0.276123	0.156149	-1.76834	0.0770049	0.509435	0.674453	Not DE	FBgn0032723	ssp3	NA
33.1847	-0.808911	0.457801	-1.76695	0.0772365	0.510653	0.672064	Not DE	FBgn0047114	CG31142	NA
154.389	-0.526764	0.298428	-1.76513	0.0775419	0.510838	0.671703	Not DE	FBgn0264776	CG44014	NA
29.6406	0.773517	0.438293	1.76484	0.0775909	0.510838	0.671703	Not DE	FBgn0038416	CG17930	NA
5776.52	0.275714	0.156229	1.7648	0.0775968	0.510838	0.671703	Not DE	FBgn0010113	hdc	1
360.211	-0.317705	0.179954	-1.76547	0.0774842	0.510838	0.671703	Not DE	FBgn0036686	CG7728	NA
175.348	-0.365296	0.206955	-1.7651	0.0775473	0.510838	0.671703	Not DE	FBgn0033316	CG14749	1
567.341	-0.412822	0.233817	-1.76558	0.0774665	0.510838	0.671703	Not DE	FBgn0029828	CG6067	NA
341.578	0.361025	0.204417	1.76612	0.0773759	0.510838	0.671703	Not DE	FBgn0029833	MCTS1	NA
318.108	-0.310067	0.175846	-1.76328	0.0778531	0.511015	0.671356	Not DE	FBgn0040322	GNBP2	NA
542.735	0.245884	0.139405	1.76382	0.0777627	0.511015	0.671356	Not DE	FBgn0259680	Pkcdelta	1
1359.74	-0.24956	0.141476	-1.76397	0.0777369	0.511015	0.671356	Not DE	FBgn0030703	MSBP	NA
91.8068	1.33088	0.754676	1.76351	0.0778149	0.511015	0.671356	Not DE	FBgn0031070	CG12702	NA
2650.43	-0.224684	0.127427	-1.76323	0.0778613	0.511015	0.671356	Not DE	FBgn0004868	Gdi	NA
282.837	-0.338108	0.191813	-1.7627	0.0779518	0.511074	0.671241	Not DE	FBgn0038467	AdSL	NA
93.5507	-0.582285	0.330353	-1.76262	0.0779652	0.511074	0.671241	Not DE	FBgn0039495	CG5909	NA
3347.46	0.197521	0.112157	1.76111	0.0782194	0.512175	0.66909	Not DE	FBgn0039054	Cow	2
21.5897	-0.908091	0.51565	-1.76106	0.0782284	0.512175	0.66909	Not DE	FBgn0031476	CG8813	NA
4456.25	-0.378004	0.214697	-1.76064	0.0782996	0.512329	0.668788	Not DE	FBgn0002626	RpL32	NA
93.9255	0.416687	0.236742	1.76009	0.0783922	0.512623	0.668214	Not DE	FBgn0033208	mRpL52	NA
105.965	0.403882	0.22956	1.75938	0.0785134	0.51306	0.667362	Not DE	FBgn0037295	dpr16	1
492.579	-0.349677	0.198809	-1.75886	0.0786021	0.51306	0.667362	Not DE	FBgn0035995	CG3529	NA
10086.9	-0.177689	0.10102	-1.75894	0.0785871	0.51306	0.667362	Not DE	FBgn0010217	ATPsynbeta	NA
687.013	0.257299	0.14636	1.75798	0.0787508	0.513719	0.666079	Not DE	FBgn0005677	dac	1
809.97	-0.210523	0.119777	-1.75763	0.0788108	0.513799	0.665924	Not DE	FBgn0039260	Smg6	NA
275.075	-0.289357	0.164685	-1.75703	0.0789131	0.514154	0.665233	Not DE	FBgn0004915	TfIIB	NA
706.124	-0.279942	0.159385	-1.75639	0.0790221	0.514553	0.664457	Not DE	FBgn0017567	ND-23	NA
101.339	1.03945	0.592065	1.75563	0.079151	0.514901	0.66378	Not DE	FBgn0030310	PGRP-SA	NA
150.077	-0.465001	0.26488	-1.75551	0.0791714	0.514901	0.66378	Not DE	FBgn0032701	CG10341	NA
33.6833	-0.742999	0.423397	-1.75485	0.0792846	0.515326	0.662956	Not DE	FBgn0033048	CG7881	NA
68.0838	-0.72919	0.415741	-1.75395	0.0794389	0.515779	0.662077	Not DE	FBgn0039301	Nup37	NA
65.7381	-0.504818	0.287828	-1.75389	0.0794502	0.515779	0.662077	Not DE	FBgn0033060	CG7849	NA
1389.15	-0.313686	0.178962	-1.75281	0.0796353	0.516079	0.661496	Not DE	FBgn0038465	Irc	1
135.2	-0.400858	0.228657	-1.7531	0.0795849	0.516079	0.661496	Not DE	FBgn0284246	l(2)k09848	NA
733.519	-0.492389	0.280919	-1.75278	0.0796403	0.516079	0.661496	Not DE	FBgn0039915	Gat	NA
193.405	0.445421	0.254272	1.75174	0.0798177	0.516917	0.659874	Not DE	FBgn0026077	Gasp	NA
344.424	0.447393	0.25551	1.75098	0.0799491	0.517456	0.658831	Not DE	FBgn0045852	ham	NA
5354.67	-0.434298	0.248223	-1.74963	0.0801819	0.51835	0.657105	Not DE	FBgn0012034	AcCoAS	1
48.7177	1.09001	0.622996	1.74962	0.0801835	0.51835	0.657105	Not DE	FBgn0041004	CG17715	NA
181.794	-0.382738	0.218825	-1.74906	0.0802813	0.51867	0.656487	Not DE	FBgn0038551	Odj	NA
231.469	0.369746	0.211507	1.74815	0.0804374	0.518744	0.656344	Not DE	FBgn0052226	Pex23	NA
167.925	-0.335514	0.191917	-1.74822	0.0804257	0.518744	0.656344	Not DE	FBgn0010292	bys	NA
198.547	-0.363996	0.208167	-1.74858	0.0803639	0.518744	0.656344	Not DE	FBgn0032298	CG6724	NA
306.649	-0.293107	0.167769	-1.74709	0.0806219	0.519335	0.655206	Not DE	FBgn0005659	Ets98B	2
5085.84	-0.468471	0.26819	-1.74679	0.0806739	0.519335	0.655206	Not DE	FBgn0017579	RpL14	NA
418.474	0.248755	0.1424	1.74688	0.0806578	0.519335	0.655206	Not DE	FBgn0030330	Tango10	NA
8.82883	-1.42045	0.813632	-1.74581	0.0808434	0.520115	0.653705	Not DE	FBgn0034129	Parp16	NA
1623.74	-0.432817	0.248035	-1.74499	0.0809873	0.52058	0.652812	Not DE	FBgn0040532	CG8369	NA
30.5655	0.881674	0.505371	1.74461	0.0810529	0.52058	0.652812	Not DE	FBgn0053177	CG33177	NA
689.14	-0.34935	0.200251	-1.74456	0.0810608	0.52058	0.652812	Not DE	FBgn0085407	Pvf3	5
312.341	-0.39646	0.227319	-1.74407	0.0811472	0.520824	0.652344	Not DE	FBgn0037644	CG11964	NA
53.1711	-0.59484	0.34126	-1.74307	0.0813211	0.521007	0.651991	Not DE	FBgn0011278	lbe	NA
4743.31	-0.43756	0.251005	-1.74323	0.081293	0.521007	0.651991	Not DE	FBgn0260441	RpS12	NA
13.9587	1.62321	0.931204	1.74313	0.0813113	0.521007	0.651991	Not DE	FBgn0040717	Nplp4	NA
211.49	0.362095	0.207772	1.74275	0.0813772	0.521056	0.651897	Not DE	FBgn0046763	CG17278	NA
154.879	-0.382307	0.219424	-1.74232	0.0814524	0.521228	0.651568	Not DE	FBgn0013983	imd	NA
165.969	-0.470079	0.269908	-1.74162	0.0815741	0.521696	0.65067	Not DE	FBgn0035827	Srp9	NA
3988.19	0.345506	0.198433	1.74118	0.0816524	0.521747	0.650572	Not DE	FBgn0264490	Eip93F	7
144.535	0.386294	0.221877	1.74103	0.0816791	0.521747	0.650572	Not DE	FBgn0035901	CG6745	NA
174.739	-0.355238	0.204187	-1.73977	0.0819001	0.522538	0.649057	Not DE	FBgn0039360	CLS	NA
901.777	-0.575104	0.330544	-1.73987	0.081882	0.522538	0.649057	Not DE	FBgn0004404	RpS14b	NA
560.321	-0.438351	0.252058	-1.73909	0.0820193	0.522989	0.648195	Not DE	FBgn0026196	nop5	NA
63.4023	0.503131	0.289507	1.73789	0.0822301	0.523711	0.646814	Not DE	FBgn0003292	rt	NA
2071.73	0.276998	0.15938	1.73798	0.082215	0.523711	0.646814	Not DE	FBgn0026179	siz	1
68.6333	-0.469344	0.270204	-1.737	0.0823878	0.523738	0.646763	Not DE	FBgn0037544	CG11035	NA
324.454	0.296711	0.170841	1.73676	0.082429	0.523738	0.646763	Not DE	FBgn0263782	Hmgcr	1
134.168	-0.477	0.274641	-1.73682	0.0824198	0.523738	0.646763	Not DE	FBgn0039311	CG10513	NA
49.9971	-0.604428	0.348013	-1.7368	0.0824228	0.523738	0.646763	Not DE	FBgn0035673	CG6602	NA
4517.58	0.266434	0.153444	1.73636	0.0824999	0.52388	0.646494	Not DE	FBgn0262579	Ect4	5
322.554	0.322123	0.185555	1.736	0.0825646	0.523893	0.646468	Not DE	FBgn0031392	AIF	NA
109.259	0.407457	0.234738	1.7358	0.0825995	0.523893	0.646468	Not DE	FBgn0001995	mRpL4	NA
6055.99	-0.340655	0.196531	-1.73334	0.0830361	0.526033	0.642392	Not DE	FBgn0261599	RpS29	NA
426.159	0.250685	0.144616	1.73346	0.0830143	0.526033	0.642392	Not DE	FBgn0027660	blot	NA
566.747	-0.256101	0.147773	-1.73307	0.0830835	0.526033	0.642392	Not DE	FBgn0019643	Dat	NA
235.335	0.382278	0.220722	1.73194	0.0832837	0.52699	0.640574	Not DE	FBgn0037757	CG8516	NA
400.793	-0.263419	0.152139	-1.73143	0.0833753	0.527259	0.640063	Not DE	FBgn0039132	AP-1sigma	NA
1840.91	0.222052	0.128335	1.73025	0.0835854	0.528278	0.638133	Not DE	FBgn0027567	CG8108	NA
59.278	0.98175	0.567698	1.72935	0.0837461	0.528362	0.637974	Not DE	FBgn0034756	Cyp6d2	NA
131.742	-0.370079	0.213971	-1.72958	0.0837058	0.528362	0.637974	Not DE	FBgn0015905	ast	NA
1044.97	-0.486668	0.281372	-1.72962	0.0836973	0.528362	0.637974	Not DE	FBgn0259715	CG42369	NA
15.4236	1.16252	0.672937	1.72754	0.0840714	0.529486	0.635849	Not DE	FBgn0034098	krimp	NA
4028.01	0.507341	0.293679	1.72753	0.084072	0.529486	0.635849	Not DE	FBgn0085446	CG34417	5
164.557	-0.33453	0.193638	-1.72761	0.0840588	0.529486	0.635849	Not DE	FBgn0021856	l(2)k14505	NA
275.558	0.394559	0.228545	1.7264	0.0842762	0.52962	0.635595	Not DE	FBgn0041096	rols	NA
307.164	0.349847	0.202655	1.72632	0.0842902	0.52962	0.635595	Not DE	FBgn0024362	Naa30A	1
485.152	0.238479	0.138117	1.72665	0.0842306	0.52962	0.635595	Not DE	FBgn0004456	mew	2
1167.83	0.215334	0.124735	1.72633	0.0842874	0.52962	0.635595	Not DE	FBgn0032633	Lrch	NA
991.158	0.261369	0.151432	1.72598	0.0843503	0.529688	0.635467	Not DE	FBgn0010238	Lac	NA
8.72173	-1.29494	0.751342	-1.7235	0.0847989	0.532102	0.63092	Not DE	FBgn0267686	CR46022	NA
2279.71	-0.320971	0.186253	-1.7233	0.0848336	0.532102	0.63092	Not DE	FBgn0034638	CG10433	NA
1926.97	0.293868	0.170956	1.71897	0.0856202	0.536562	0.622573	Not DE	FBgn0283499	InR	4
1260.45	-0.300949	0.175089	-1.71884	0.0856444	0.536562	0.622573	Not DE	FBgn0036316	CG10960	3
347.945	0.409486	0.238342	1.71806	0.0857856	0.537134	0.621509	Not DE	FBgn0004102	oc	3
2561.38	0.22999	0.133968	1.71676	0.0860228	0.53768	0.620492	Not DE	FBgn0039064	CG4467	1
184.922	-0.378473	0.220425	-1.71702	0.0859763	0.53768	0.620492	Not DE	FBgn0050000	GstT1	NA
1798.4	0.282166	0.164338	1.71698	0.0859824	0.53768	0.620492	Not DE	FBgn0051635	CG31635	4
190.168	0.34018	0.19825	1.71591	0.0861788	0.538342	0.619261	Not DE	FBgn0039130	CG5854	NA
134.495	0.413694	0.241213	1.71506	0.0863346	0.539003	0.618035	Not DE	FBgn0261109	mrn	NA
295.823	0.306229	0.178639	1.71423	0.0864862	0.539323	0.617441	Not DE	FBgn0033607	CG9062	NA
1212.79	0.220326	0.128521	1.71431	0.0864711	0.539323	0.617441	Not DE	FBgn0010583	dock	1
91.0265	-0.470283	0.274426	-1.7137	0.0865844	0.539591	0.616945	Not DE	FBgn0038660	CG14291	NA
22.09	0.896598	0.52327	1.71345	0.0866294	0.539591	0.616945	Not DE	FBgn0031959	spz3	NA
4865.82	-0.297634	0.173755	-1.71296	0.0867202	0.539752	0.616646	Not DE	FBgn0285949	RpL31	NA
448.724	0.333843	0.194915	1.71277	0.0867557	0.539752	0.616646	Not DE	FBgn0029082	hbs	1
12369.3	0.550243	0.321312	1.71249	0.0868069	0.539758	0.616634	Not DE	FBgn0259108	futsch	12
3737.23	-0.241468	0.141073	-1.71166	0.0869595	0.540395	0.615455	Not DE	FBgn0250753	kra	NA
177.265	0.424781	0.248349	1.71042	0.0871884	0.541504	0.613405	Not DE	FBgn0031664	CG8892	NA
386.559	-2.41469	1.41209	-1.71002	0.0872627	0.541653	0.61313	Not DE	FBgn0000405	CycB	NA
160.242	0.321922	0.188296	1.70965	0.08733	0.541758	0.612935	Not DE	FBgn0039254	Nmnat	NA
94.0546	0.439501	0.2572	1.70879	0.0874895	0.542435	0.611687	Not DE	FBgn0003302	rux	NA
84.0556	0.44633	0.261323	1.70796	0.0876433	0.543075	0.610507	Not DE	FBgn0030954	CCKLR-17D3	NA
181.176	0.363588	0.212983	1.70712	0.0878	0.543108	0.610447	Not DE	FBgn0036462	mRpL39	NA
35.2708	-0.727366	0.426057	-1.7072	0.0877841	0.543108	0.610447	Not DE	FBgn0036839	SmydA-2	NA
1168.55	-0.246914	0.144617	-1.70737	0.0877536	0.543108	0.610447	Not DE	FBgn0027086	IleRS	NA
291.317	-0.305654	0.179104	-1.70657	0.0879023	0.543428	0.609857	Not DE	FBgn0033376	CG8777	NA
676.548	0.362209	0.212308	1.70605	0.0879985	0.543669	0.609415	Not DE	FBgn0027561	CG18659	NA
59.4624	0.737187	0.432161	1.70582	0.0880423	0.543669	0.609415	Not DE	FBgn0264879	CR44070	NA
75.9722	-0.447726	0.2629	-1.70303	0.088563	0.544073	0.608671	Not DE	FBgn0038354	CG5404	NA
24.9107	0.743126	0.436196	1.70365	0.0884459	0.544073	0.608671	Not DE	FBgn0035131	mthl9	NA
2491.24	0.260368	0.152883	1.70306	0.0885576	0.544073	0.608671	Not DE	FBgn0263102	psq	4
88.4611	-0.58697	0.344603	-1.70332	0.088508	0.544073	0.608671	Not DE	FBgn0034963	Not11	NA
121.199	-0.764838	0.44904	-1.70327	0.0885171	0.544073	0.608671	Not DE	FBgn0058469	CR40469	1
313.531	0.433611	0.254336	1.70488	0.0882174	0.544073	0.608671	Not DE	FBgn0003053	peb	1
400.279	0.254571	0.149394	1.70402	0.0883772	0.544073	0.608671	Not DE	FBgn0032135	GlcAT-S	2
106.196	0.43369	0.254426	1.70458	0.0882724	0.544073	0.608671	Not DE	FBgn0003978	vls	NA
50.7772	-0.568779	0.333807	-1.70391	0.0883972	0.544073	0.608671	Not DE	FBgn0039937	fd102C	NA
812.7	0.309198	0.181726	1.70145	0.088858	0.544793	0.607349	Not DE	FBgn0015805	HDAC1	NA
262.437	0.368899	0.2169	1.70078	0.0889847	0.544793	0.607349	Not DE	FBgn0259935	CG42458	1
9.63395	1.45082	0.853103	1.70064	0.0890111	0.544793	0.607349	Not DE	FBgn0037069	Cpr78Cc	NA
201.369	-0.364735	0.214409	-1.70112	0.0889204	0.544793	0.607349	Not DE	FBgn0050499	CG30499	NA
993	0.372767	0.219156	1.70092	0.0889581	0.544793	0.607349	Not DE	FBgn0003463	sog	7
88.756	0.478892	0.281448	1.70153	0.0888432	0.544793	0.607349	Not DE	FBgn0030803	CG4880	NA
749.223	-0.225832	0.132802	-1.70051	0.0890347	0.544793	0.607349	Not DE	FBgn0032480	Edem2	NA
4410.1	-0.240801	0.141799	-1.69818	0.0894734	0.545306	0.606408	Not DE	FBgn0087013	Karybeta3	NA
2481.28	2.55006	1.50044	1.69954	0.089218	0.545306	0.606408	Not DE	FBgn0040060	yip7	NA
921.827	0.431972	0.254233	1.69912	0.089296	0.545306	0.606408	Not DE	FBgn0014870	Psi	1
458.227	-0.206316	0.121482	-1.69833	0.0894448	0.545306	0.606408	Not DE	FBgn0034419	CG15111	NA
201.07	0.426424	0.251081	1.69835	0.0894409	0.545306	0.606408	Not DE	FBgn0034636	twz	NA
101.874	0.392646	0.231189	1.69838	0.0894363	0.545306	0.606408	Not DE	FBgn0030800	Nprl2	NA
93.6251	0.421288	0.248031	1.69853	0.0894087	0.545306	0.606408	Not DE	FBgn0032181	CG13133	NA
19.988	0.754616	0.444513	1.69762	0.0895786	0.545638	0.605799	Not DE	FBgn0032891	Oseg5	NA
133.784	0.43032	0.253636	1.69661	0.0897712	0.546502	0.604217	Not DE	FBgn0000028	acj6	1
25.1752	0.983334	0.5799	1.69569	0.0899437	0.547079	0.603162	Not DE	FBgn0050105	CG30105	NA
8.67312	1.68496	0.993743	1.69557	0.0899678	0.547079	0.603162	Not DE	FBgn0265532	CR44382	NA
1130.56	0.379084	0.2237	1.69461	0.0901492	0.547254	0.602842	Not DE	FBgn0082831	pps	NA
1910.83	0.201937	0.11913	1.6951	0.0900567	0.547254	0.602842	Not DE	FBgn0005536	Mbs	2
1117.44	0.297048	0.175277	1.69473	0.0901269	0.547254	0.602842	Not DE	FBgn0026181	Rok	NA
73.7454	0.417337	0.246389	1.69381	0.090301	0.547867	0.601724	Not DE	FBgn0034156	CG5348	NA
55.3592	0.57226	0.337908	1.69354	0.0903531	0.547874	0.60171	Not DE	FBgn0040609	CG3348	NA
454.427	-0.95176	0.562218	-1.69287	0.090481	0.54834	0.600859	Not DE	FBgn0000404	CycA	NA
40.3089	-0.651398	0.384942	-1.6922	0.0906087	0.548805	0.600012	Not DE	FBgn0031351	CG14352	NA
127.193	-0.416815	0.246375	-1.69179	0.0906865	0.548967	0.599716	Not DE	FBgn0030000	CG2260	NA
985.618	-0.376191	0.222417	-1.69138	0.090765	0.549134	0.599413	Not DE	FBgn0014469	Cyp4e2	NA
195.469	-0.528782	0.31273	-1.69086	0.0908636	0.549421	0.59889	Not DE	FBgn0034538	CG16799	NA
152.519	-0.508274	0.300701	-1.6903	0.0909712	0.549763	0.598268	Not DE	FBgn0015393	hoip	NA
58.1113	-0.519583	0.307552	-1.68941	0.0911404	0.550167	0.597534	Not DE	FBgn0035482	CG14985	NA
502.4	0.286488	0.169569	1.68951	0.0911225	0.550167	0.597534	Not DE	FBgn0035677	CG13293	1
50.5962	-0.820752	0.486126	-1.68835	0.0913438	0.550468	0.596986	Not DE	FBgn0263831	Gen	NA
398.564	0.254764	0.150893	1.68837	0.0913405	0.550468	0.596986	Not DE	FBgn0030873	CG15814	NA
914.594	0.226162	0.133942	1.6885	0.0913148	0.550468	0.596986	Not DE	FBgn0032120	CG33298	NA
373.46	0.314424	0.186488	1.68603	0.0917906	0.552851	0.592667	Not DE	FBgn0041181	Tep3	NA
162.098	-0.346012	0.205441	-1.68424	0.0921348	0.554613	0.589484	Not DE	FBgn0015295	Shark	NA
139.995	-0.396101	0.235308	-1.68333	0.092312	0.555369	0.588122	Not DE	FBgn0037842	CG6567	NA
9.61178	1.14315	0.679567	1.68217	0.0925362	0.555696	0.587534	Not DE	FBgn0037615	CG11760	NA
19.8371	-0.832483	0.494797	-1.68247	0.0924768	0.555696	0.587534	Not DE	FBgn0267708	CR46041	NA
313.809	-0.314091	0.186716	-1.68218	0.0925333	0.555696	0.587534	Not DE	FBgn0262167	ana1	NA
832.969	0.210914	0.125397	1.68197	0.0925747	0.555696	0.587534	Not DE	FBgn0011739	wts	2
50.593	0.494575	0.29409	1.68171	0.0926246	0.555696	0.587534	Not DE	FBgn0266690	CR45180	1
1195.16	-0.360733	0.214662	-1.68047	0.0928658	0.55605	0.586897	Not DE	FBgn0041342	Pcyt1	NA
3327.83	-0.528166	0.314246	-1.68074	0.0928133	0.55605	0.586897	Not DE	FBgn0011693	Pdh	NA
220.09	-0.282435	0.168096	-1.68021	0.0929174	0.55605	0.586897	Not DE	FBgn0034025	GalNAc-T1	NA
131.392	-0.385112	0.229197	-1.68027	0.0929055	0.55605	0.586897	Not DE	FBgn0034061	Ufc1	NA
152.622	-0.368407	0.21928	-1.68008	0.0929421	0.55605	0.586897	Not DE	FBgn0034455	CG11007	NA
17.1803	1.04298	0.620914	1.67974	0.0930072	0.55613	0.586753	Not DE	FBgn0261991	CG42809	NA
590.568	0.495062	0.294976	1.67831	0.0932864	0.556698	0.585732	Not DE	FBgn0267431	Myo81F	NA
19.6348	-1.07053	0.637838	-1.67838	0.0932736	0.556698	0.585732	Not DE	FBgn0082989	snoRNA:Psi28S-2442a	NA
96.7812	-0.447727	0.266791	-1.67819	0.0933091	0.556698	0.585732	Not DE	FBgn0038601	CG18600	NA
645.058	0.29888	0.178082	1.67833	0.0932831	0.556698	0.585732	Not DE	FBgn0014868	Ost48	NA
1973.88	0.24709	0.147296	1.6775	0.0934441	0.557194	0.584841	Not DE	FBgn0025639	Hmt4-20	2
49.7355	0.626687	0.373865	1.67624	0.0936917	0.558282	0.582892	Not DE	FBgn0042112	mRpL36	NA
186.38	-0.341531	0.203772	-1.67604	0.0937303	0.558282	0.582892	Not DE	FBgn0036018	CG3335	NA
26.5602	0.65847	0.393046	1.6753	0.0938755	0.558837	0.581897	Not DE	FBgn0033928	Arc2	NA
2961.28	0.156875	0.0936642	1.67487	0.0939597	0.559029	0.581554	Not DE	FBgn0259163	CG42268	2
985.612	0.273011	0.163079	1.67411	0.0941095	0.559302	0.581066	Not DE	FBgn0033739	Dyb	2
1337.79	0.19121	0.114212	1.67417	0.0940964	0.559302	0.581066	Not DE	FBgn0259170	alpha-Man-Ia	9
2625.05	-0.477717	0.285933	-1.67073	0.0947743	0.562942	0.574579	Not DE	FBgn0032297	CG17124	3
464.159	0.362466	0.217092	1.66964	0.0949898	0.56391	0.572861	Not DE	FBgn0031693	Cyp4ac1	NA
124.555	-0.379245	0.227236	-1.66895	0.0951279	0.564107	0.572511	Not DE	FBgn0036964	FRG1	NA
522.769	-0.257139	0.154069	-1.66899	0.0951186	0.564107	0.572511	Not DE	FBgn0033382	Hydr1	NA
1720.87	0.232865	0.139589	1.66822	0.0952719	0.564339	0.5721	Not DE	FBgn0024806	DIP2	NA
1505.73	-0.232017	0.139076	-1.66828	0.0952599	0.564339	0.5721	Not DE	FBgn0031897	CG13784	8
590.171	0.312935	0.187653	1.66762	0.0953905	0.564731	0.571406	Not DE	FBgn0001978	stc	NA
286.228	-0.284579	0.170761	-1.66653	0.0956076	0.565394	0.570233	Not DE	FBgn0013347	TfIIA-S	NA
387.075	0.237051	0.142223	1.66676	0.0955621	0.565394	0.570233	Not DE	FBgn0053179	beat-IIIb	3
1599.97	-0.389881	0.23404	-1.66588	0.095738	0.565643	0.569792	Not DE	FBgn0039620	wat	1
3055.63	0.240466	0.144378	1.66553	0.0958075	0.565643	0.569792	Not DE	FBgn0261954	east	NA
1872.68	0.246954	0.148271	1.66556	0.0958014	0.565643	0.569792	Not DE	FBgn0024807	DIP1	NA
110.201	-0.456432	0.274166	-1.6648	0.0959521	0.565875	0.569381	Not DE	FBgn0033100	CG3420	NA
36.8739	-0.696435	0.418274	-1.66502	0.095909	0.565875	0.569381	Not DE	FBgn0262821	CG43192	NA
997.37	-1.40794	0.845855	-1.66452	0.0960084	0.565897	0.569343	Not DE	FBgn0039678	Obp99a	NA
50.6825	0.967637	0.58168	1.66352	0.0962083	0.566547	0.568196	Not DE	FBgn0039297	CG11852	NA
401.226	-0.329793	0.198322	-1.66292	0.0963292	0.566547	0.568196	Not DE	FBgn0051445	CG31445	NA
156.179	-0.380288	0.228681	-1.66296	0.0963208	0.566547	0.568196	Not DE	FBgn0033970	CG10205	NA
382.801	-0.342177	0.205761	-1.66299	0.096315	0.566547	0.568196	Not DE	FBgn0001986	Mtr4	NA
544.849	-0.216347	0.13019	-1.66178	0.0965565	0.566953	0.567478	Not DE	FBgn0027090	GlnRS	NA
235.167	0.392595	0.236216	1.66201	0.0965101	0.566953	0.567478	Not DE	FBgn0040383	CG5254	NA
319.902	0.636693	0.383054	1.66215	0.0964829	0.566953	0.567478	Not DE	FBgn0031801	CG9498	NA
266.534	0.303898	0.182937	1.66122	0.0966691	0.566996	0.567404	Not DE	FBgn0033249	CG11191	NA
111.627	-0.423655	0.255025	-1.66123	0.0966676	0.566996	0.567404	Not DE	FBgn0032054	Uba4	NA
1066.04	0.269764	0.162489	1.6602	0.0968746	0.567891	0.565826	Not DE	FBgn0266579	tau	1
166.992	-0.505226	0.304634	-1.65847	0.0972231	0.569624	0.56278	Not DE	FBgn0036146	CG14141	NA
527.16	0.234915	0.141695	1.6579	0.0973383	0.569988	0.562139	Not DE	FBgn0265595	CG44422	2
34.3778	-0.653788	0.394542	-1.65708	0.0975034	0.570644	0.56099	Not DE	FBgn0036629	GluRS-m	NA
305.148	-0.27187	0.164346	-1.65425	0.0980766	0.571306	0.559831	Not DE	FBgn0037638	CG8379	NA
80.3218	-0.471672	0.285063	-1.65462	0.0980015	0.571306	0.559831	Not DE	FBgn0050345	CG30345	NA
904.809	0.266972	0.161247	1.65567	0.097788	0.571306	0.559831	Not DE	FBgn0034277	OstDelta	NA
11.9603	-1.17644	0.711199	-1.65416	0.0980944	0.571306	0.559831	Not DE	FBgn0034595	CG15657	NA
126.796	0.568184	0.343273	1.6552	0.0978848	0.571306	0.559831	Not DE	FBgn0013432	bcn92	NA
254.623	0.278002	0.168016	1.65462	0.0980023	0.571306	0.559831	Not DE	FBgn0003028	ovo	NA
148.235	0.565471	0.341603	1.65535	0.0978541	0.571306	0.559831	Not DE	FBgn0030435	CG4645	NA
16.5991	-0.774137	0.467503	-1.6559	0.0977422	0.571306	0.559831	Not DE	FBgn0051636	CG31636	NA
129.129	-0.4473	0.270087	-1.65613	0.0976954	0.571306	0.559831	Not DE	FBgn0032343	CG6201	NA
4951.52	-0.357127	0.215978	-1.65353	0.0982221	0.57143	0.559613	Not DE	FBgn0013325	RpL11	NA
248.004	-0.36525	0.220862	-1.65374	0.0981796	0.57143	0.559613	Not DE	FBgn0024846	p38b	NA
12.0704	1.63178	0.987408	1.65259	0.0984141	0.571938	0.558724	Not DE	FBgn0260463	Unc-115b	NA
379.852	0.232218	0.140518	1.65258	0.0984157	0.571938	0.558724	Not DE	FBgn0040823	dpr6	2
229.622	0.428417	0.259294	1.65225	0.0984844	0.572028	0.558567	Not DE	FBgn0033404	Or45a	NA
1888.18	0.33916	0.20545	1.65081	0.0987765	0.573416	0.556145	Not DE	FBgn0000083	AnxB9	NA
566.703	-0.248101	0.150385	-1.64977	0.0989909	0.573524	0.555956	Not DE	FBgn0036337	AdenoK	NA
518.669	-0.268567	0.1628	-1.64968	0.0990084	0.573524	0.555956	Not DE	FBgn0036697	rogdi	NA
1752.04	0.281172	0.17042	1.64988	0.098968	0.573524	0.555956	Not DE	FBgn0034476	Toll-7	3
1449.35	0.259263	0.157159	1.64969	0.0990073	0.573524	0.555956	Not DE	FBgn0024943	PIP82	NA
243.448	-0.427134	0.259221	-1.64776	0.0994023	0.573951	0.555211	Not DE	FBgn0038597	CG8064	NA
1626.84	0.327013	0.198442	1.64791	0.0993722	0.573951	0.555211	Not DE	FBgn0036556	CG5830	2
104.557	-0.47051	0.28554	-1.64779	0.0993961	0.573951	0.555211	Not DE	FBgn0266723	Trs31	NA
1939.35	0.293835	0.178317	1.64782	0.0993894	0.573951	0.555211	Not DE	FBgn0261794	kcc	2
592.746	0.374843	0.227349	1.64875	0.0991979	0.573951	0.555211	Not DE	FBgn0030093	Bap111	NA
23.976	-0.723174	0.438647	-1.64865	0.0992199	0.573951	0.555211	Not DE	FBgn0032061	CG9314	NA
2020.91	0.391887	0.237975	1.64676	0.099608	0.57483	0.553681	Not DE	FBgn0264495	gpp	4
1342.62	0.230209	0.139849	1.64613	0.0997379	0.575271	0.552914	Not DE	FBgn0086346	ALiX	NA
1727.6	-0.212168	0.128916	-1.64579	0.0998078	0.575366	0.55275	Not DE	FBgn0051716	Cnot4	1
15.1932	1.6082	0.977493	1.64523	0.0999229	0.575412	0.552668	Not DE	FBgn0040477	cid	NA
63.5707	-0.529476	0.32182	-1.64526	0.0999167	0.575412	0.552668	Not DE	FBgn0039932	fuss	NA
1587.24	-0.696664	0.423572	-1.64474	0.100024	0.575686	0.552193	Not DE	FBgn0026562	SPARC	NA
493.123	0.224844	0.136752	1.64418	0.10014	0.576044	0.551571	Not DE	FBgn0005558	ey	1
169.229	-0.392422	0.238922	-1.64247	0.100493	0.577769	0.548582	Not DE	FBgn0259482	Mob3	NA
239.546	-0.368655	0.224535	-1.64186	0.100618	0.57818	0.54787	Not DE	FBgn0026718	fu12	NA
220.603	0.455934	0.277834	1.64103	0.100792	0.578867	0.546683	Not DE	FBgn0086365	Orct2	NA
435.239	0.645688	0.393836	1.63948	0.101112	0.579785	0.545097	Not DE	FBgn0026602	Ady43A	NA
244.905	0.376237	0.229486	1.63948	0.101113	0.579785	0.545097	Not DE	FBgn0028622	qsm	NA
1328.91	0.262255	0.159958	1.63953	0.101103	0.579785	0.545097	Not DE	FBgn0023531	CG32809	NA
43.1545	-1.51172	0.922299	-1.63908	0.101197	0.579796	0.54508	Not DE	FBgn0259140	CG42255	NA
917.937	-0.285837	0.174402	-1.63895	0.101223	0.579796	0.54508	Not DE	FBgn0034897	Sesn	2
270.05	-0.347002	0.211786	-1.63845	0.101327	0.580083	0.544583	Not DE	FBgn0031256	shv	NA
396.943	-0.31579	0.192803	-1.63789	0.101445	0.580447	0.543956	Not DE	FBgn0030796	CG4829	NA
226.967	0.371726	0.227186	1.63622	0.101794	0.582139	0.541047	Not DE	FBgn0035975	PGRP-LA	2
625.972	0.546469	0.334226	1.63503	0.102043	0.582633	0.540197	Not DE	FBgn0038740	CG4562	NA
285.045	-0.408492	0.249807	-1.63523	0.102001	0.582633	0.540197	Not DE	FBgn0011294	a5	NA
15.7779	-1.00493	0.614561	-1.6352	0.102006	0.582633	0.540197	Not DE	FBgn0032192	CG5731	NA
131.497	0.436779	0.267328	1.63387	0.102286	0.583467	0.538767	Not DE	FBgn0026371	SAK	NA
395.238	-0.303123	0.18556	-1.63356	0.102352	0.583467	0.538767	Not DE	FBgn0263667	Lpt	NA
263.536	-0.412116	0.252278	-1.63358	0.102347	0.583467	0.538767	Not DE	FBgn0031936	CG13794	NA
28.1889	0.635557	0.389129	1.63328	0.10241	0.583489	0.538729	Not DE	FBgn0052064	S-Lap4	NA
222.138	-0.451604	0.276546	-1.63302	0.102465	0.583493	0.538723	Not DE	FBgn0033079	Fmo-2	NA
256.351	-0.316357	0.193901	-1.63154	0.102777	0.584584	0.536855	Not DE	FBgn0051156	CG31156	NA
259.469	0.312335	0.19149	1.63108	0.102874	0.584584	0.536855	Not DE	FBgn0035976	PGRP-LC	1
1402.44	0.308047	0.188914	1.63062	0.102971	0.584584	0.536855	Not DE	FBgn0261698	SLO2	3
3763.53	0.42822	0.262628	1.63052	0.102993	0.584584	0.536855	Not DE	FBgn0085434	NaCP60E	4
26.3872	0.698694	0.428567	1.6303	0.103037	0.584584	0.536855	Not DE	FBgn0031690	CG7742	NA
606.859	-0.215725	0.132305	-1.63052	0.102992	0.584584	0.536855	Not DE	FBgn0020616	SA	NA
274.777	-0.435865	0.267271	-1.6308	0.102933	0.584584	0.536855	Not DE	FBgn0032282	CG7299	NA
511.012	0.281589	0.173076	1.62697	0.103744	0.585104	0.535965	Not DE	FBgn0051352	Unc-115a	2
524.983	0.277338	0.170465	1.62695	0.103748	0.585104	0.535965	Not DE	FBgn0038149	GILT1	NA
1797.16	-0.487923	0.299837	-1.62729	0.103675	0.585104	0.535965	Not DE	FBgn0038194	Cyp6d5	NA
1634.98	0.178883	0.109863	1.62824	0.103475	0.585104	0.535965	Not DE	FBgn0035397	CG11486	4
16.9398	1.30666	0.802715	1.6278	0.103567	0.585104	0.535965	Not DE	FBgn0035813	CG8492	NA
348.327	-0.263465	0.161957	-1.62677	0.103787	0.585104	0.535965	Not DE	FBgn0033539	Git	NA
535.677	0.358454	0.220414	1.62628	0.10389	0.585104	0.535965	Not DE	FBgn0261625	GLS	NA
1824.71	0.195494	0.120127	1.62739	0.103654	0.585104	0.535965	Not DE	FBgn0284257	Ttd14	NA
209.597	0.293655	0.180314	1.62858	0.103403	0.585104	0.535965	Not DE	FBgn0029914	CG4558	NA
34.3588	0.749052	0.46052	1.62654	0.103836	0.585104	0.535965	Not DE	FBgn0030291	CG1738	NA
90.4324	0.670633	0.411836	1.6284	0.10344	0.585104	0.535965	Not DE	FBgn0030594	CG9509	NA
2388.17	0.330974	0.203511	1.62632	0.103882	0.585104	0.535965	Not DE	FBgn0263257	Cngl	6
108.51	-0.36944	0.227109	-1.62671	0.1038	0.585104	0.535965	Not DE	FBgn0032020	strat	NA
579.512	0.221072	0.135873	1.62705	0.103727	0.585104	0.535965	Not DE	FBgn0032886	CG9328	8
266.414	0.318861	0.196132	1.62575	0.104003	0.585434	0.535402	Not DE	FBgn0038039	CG5196	NA
629.572	-0.185523	0.114194	-1.62464	0.10424	0.586461	0.53365	Not DE	FBgn0010747	Srp54k	NA
2768.61	0.33467	0.206105	1.62378	0.104422	0.587175	0.532432	Not DE	FBgn0034145	CG5065	2
290.518	0.400122	0.24655	1.62288	0.104615	0.587562	0.531773	Not DE	FBgn0266916	Cenp-C	NA
8.66874	1.76311	1.08653	1.6227	0.104655	0.587562	0.531773	Not DE	FBgn0035139	CG13891	NA
900.113	0.320528	0.19748	1.62309	0.104571	0.587562	0.531773	Not DE	FBgn0023518	trr	NA
715.669	0.21491	0.132468	1.62235	0.104729	0.587675	0.531582	Not DE	FBgn0035371	AhcyL1	1
60.6352	-0.494071	0.304671	-1.62166	0.104877	0.588198	0.530692	Not DE	FBgn0039291	CG13663	NA
68.5055	-0.576134	0.355404	-1.62107	0.105003	0.58829	0.530535	Not DE	FBgn0037506	Mics1	NA
76.6682	0.530867	0.327434	1.6213	0.104954	0.58829	0.530535	Not DE	FBgn0036274	CG4328	NA
171.473	-0.387603	0.23923	-1.62021	0.105187	0.589012	0.529308	Not DE	FBgn0001319	kn	NA
457.712	0.350709	0.216671	1.61862	0.105529	0.59062	0.526583	Not DE	FBgn0033054	CG14591	NA
470.358	-0.482518	0.29832	-1.61745	0.105781	0.591445	0.525186	Not DE	FBgn0034162	CG6426	NA
27.7324	0.794683	0.491325	1.61743	0.105786	0.591445	0.525186	Not DE	FBgn0053645	CG33645	NA
589.423	-0.274722	0.169901	-1.61695	0.105889	0.591714	0.524732	Not DE	FBgn0033924	CG8613	NA
27.9634	0.702367	0.435259	1.61368	0.106597	0.592466	0.523461	Not DE	FBgn0267802	CR46127	NA
48.0629	-0.624859	0.387384	-1.61302	0.10674	0.592466	0.523461	Not DE	FBgn0037627	CG13318	NA
158.632	-0.402103	0.24919	-1.61364	0.106606	0.592466	0.523461	Not DE	FBgn0025456	CREG	NA
554.593	0.290305	0.179909	1.61362	0.10661	0.592466	0.523461	Not DE	FBgn0038980	Octbeta1R	NA
49.9645	0.54674	0.338788	1.61381	0.106568	0.592466	0.523461	Not DE	FBgn0010223	Galphaf	1
26.5165	0.976905	0.604877	1.61505	0.1063	0.592466	0.523461	Not DE	FBgn0050377	CG30377	1
44.3705	-0.554681	0.343795	-1.6134	0.106657	0.592466	0.523461	Not DE	FBgn0262571	CG43111	NA
1777.19	-0.326412	0.20234	-1.61318	0.106705	0.592466	0.523461	Not DE	FBgn0028480	CG17841	NA
203.13	0.353478	0.218977	1.61422	0.106479	0.592466	0.523461	Not DE	FBgn0028970	betaggt-II	NA
59.0215	-0.48826	0.302372	-1.61477	0.106361	0.592466	0.523461	Not DE	FBgn0261881	l(2)35Be	NA
73.2681	-0.493481	0.305613	-1.61472	0.106371	0.592466	0.523461	Not DE	FBgn0013810	Dhc36C	NA
208.28	-0.318439	0.197176	-1.615	0.106311	0.592466	0.523461	Not DE	FBgn0024230	Hs2st	NA
22.7568	-0.808576	0.501247	-1.61313	0.106717	0.592466	0.523461	Not DE	FBgn0032834	CG13965	NA
1017.22	0.286416	0.1776	1.6127	0.10681	0.592552	0.523317	Not DE	FBgn0011582	Dop1R1	NA
101.292	-0.399315	0.247663	-1.61234	0.106889	0.592683	0.523096	Not DE	FBgn0033523	CG12895	NA
3590.14	0.235446	0.146087	1.61168	0.107031	0.593165	0.522283	Not DE	FBgn0024277	trio	2
171.502	0.361571	0.224478	1.61072	0.10724	0.594017	0.520847	Not DE	FBgn0039869	CG1890	NA
618.671	-0.245352	0.152371	-1.61022	0.107349	0.594314	0.520348	Not DE	FBgn0011740	alpha-Man-IIa	NA
3485.3	-0.209277	0.130012	-1.60967	0.10747	0.594679	0.519733	Not DE	FBgn0033484	CG2269	NA
37.3068	0.840711	0.522412	1.60929	0.107553	0.594833	0.519474	Not DE	FBgn0050384	CG30384	NA
477.341	0.303691	0.188985	1.60696	0.108063	0.597345	0.51526	Not DE	FBgn0052675	Tango5	NA
232.775	-0.344291	0.214339	-1.60629	0.10821	0.597852	0.514412	Not DE	FBgn0032782	Rab9	NA
111.621	-0.349606	0.217807	-1.60512	0.108467	0.598962	0.512557	Not DE	FBgn0034214	CG6550	NA
67.8215	0.39098	0.243672	1.60453	0.108597	0.599372	0.511873	Not DE	FBgn0034530	Rcd6	NA
969.749	0.273733	0.170669	1.60388	0.10874	0.599546	0.511583	Not DE	FBgn0015737	Hmu	NA
23994.6	-0.64831	0.404169	-1.60406	0.108701	0.599546	0.511583	Not DE	FBgn0085819	28SrRNA-Psi:CR41609	NA
14.7273	-1.01712	0.634649	-1.60264	0.109013	0.600745	0.509585	Not DE	FBgn0032647	CG15143	NA
1252.89	-0.450519	0.281199	-1.60214	0.109125	0.601053	0.509072	Not DE	FBgn0023477	Taldo	NA
22.031	-0.801777	0.50091	-1.60064	0.109456	0.601217	0.5088	Not DE	FBgn0085284	Blos3	NA
121.833	-0.576663	0.360184	-1.60102	0.109372	0.601217	0.5088	Not DE	FBgn0267728	otk2	NA
5685.7	-0.336418	0.210118	-1.60109	0.109356	0.601217	0.5088	Not DE	FBgn0026206	mei-P26	2
165.97	0.452201	0.282484	1.6008	0.109421	0.601217	0.5088	Not DE	FBgn0030234	CG15211	1
54.9645	0.742025	0.463624	1.60049	0.10949	0.601217	0.5088	Not DE	FBgn0030257	SmydA-4	NA
38.9138	-0.615985	0.384656	-1.60139	0.109291	0.601217	0.5088	Not DE	FBgn0032730	CG10431	NA
316.688	-0.411412	0.257258	-1.59922	0.109773	0.60138	0.508528	Not DE	FBgn0260746	Ect3	NA
155.555	-0.389321	0.243501	-1.59884	0.109855	0.60138	0.508528	Not DE	FBgn0027526	Ublcp1	NA
28.9502	0.757395	0.473651	1.59906	0.109808	0.60138	0.508528	Not DE	FBgn0263988	Dic61B	NA
364.191	-0.312661	0.195531	-1.59904	0.109812	0.60138	0.508528	Not DE	FBgn0027375	RecQ5	NA
44.6952	-0.670527	0.419132	-1.5998	0.109643	0.60138	0.508528	Not DE	FBgn0264470	CR43878	NA
868.531	-0.528447	0.33042	-1.59932	0.10975	0.60138	0.508528	Not DE	FBgn0030362	regucalcin	NA
9.27255	1.60862	1.00655	1.59816	0.110008	0.601909	0.507648	Not DE	FBgn0052602	Muc12Ea	NA
256.577	-0.275078	0.172304	-1.59647	0.110383	0.602935	0.505946	Not DE	FBgn0038686	CG5555	NA
1471.8	0.343839	0.215396	1.59631	0.110419	0.602935	0.505946	Not DE	FBgn0030286	CG1657	NA
126.924	-0.410529	0.257067	-1.59697	0.110272	0.602935	0.505946	Not DE	FBgn0086912	mbm	NA
1063.59	-0.354138	0.221818	-1.59652	0.110372	0.602935	0.505946	Not DE	FBgn0043364	cbt	1
141.874	-0.351034	0.219976	-1.59578	0.110538	0.603277	0.505379	Not DE	FBgn0016131	Cdk4	NA
8.53341	1.01924	0.638888	1.59534	0.110637	0.603508	0.504996	Not DE	FBgn0265447	CR44347	NA
104.826	-0.487654	0.305869	-1.59432	0.110864	0.60353	0.50496	Not DE	FBgn0002733	E(spl)mbeta-HLH	NA
171.164	-0.311207	0.195191	-1.59437	0.110852	0.60353	0.50496	Not DE	FBgn0013563	Pex1	NA
741.308	0.321648	0.201652	1.59507	0.110697	0.60353	0.50496	Not DE	FBgn0005198	gig	NA
311.79	-0.27101	0.169985	-1.59432	0.110865	0.60353	0.50496	Not DE	FBgn0019929	Ser7	NA
125.522	-0.948981	0.595391	-1.59388	0.110963	0.603759	0.50458	Not DE	FBgn0031735	CG11029	NA
72.7076	-0.412522	0.258869	-1.59356	0.111036	0.603848	0.504433	Not DE	FBgn0020300	geko	2
86.7499	-0.433039	0.271895	-1.59267	0.111234	0.604623	0.503151	Not DE	FBgn0032401	Plzf	NA
17.7316	-0.853296	0.535985	-1.59202	0.111381	0.605114	0.502338	Not DE	FBgn0267671	CR46007	NA
13.0588	-1.62523	1.02141	-1.59116	0.111573	0.60585	0.501123	Not DE	FBgn0003401	shu	NA
441.067	-0.21728	0.136614	-1.59047	0.111729	0.60639	0.500232	Not DE	FBgn0035877	CG7083	NA
219.692	0.423318	0.266311	1.58956	0.111933	0.606889	0.499409	Not DE	FBgn0264326	DNApol-epsilon255	NA
41.8611	0.605738	0.381131	1.58932	0.111989	0.606889	0.499409	Not DE	FBgn0033815	CG4676	NA
887.702	0.295452	0.185899	1.58931	0.11199	0.606889	0.499409	Not DE	FBgn0004687	Mlc-c	NA
1074.99	0.647369	0.407645	1.58807	0.11227	0.607631	0.498188	Not DE	FBgn0261714	Cpn	NA
45.0721	-0.992362	0.62519	-1.5873	0.112446	0.607631	0.498188	Not DE	FBgn0051053	CG31053	NA
459.223	-0.252553	0.159165	-1.58674	0.112571	0.607631	0.498188	Not DE	FBgn0010406	RNaseX25	NA
150.001	0.313557	0.197474	1.58784	0.112323	0.607631	0.498188	Not DE	FBgn0053696	CNMaR	1
1646.01	0.418086	0.263492	1.58671	0.112579	0.607631	0.498188	Not DE	FBgn0030266	CG11122	2
36.5809	-0.757106	0.477049	-1.58706	0.112499	0.607631	0.498188	Not DE	FBgn0030536	CG11068	NA
10169	0.564076	0.355173	1.58817	0.112247	0.607631	0.498188	Not DE	FBgn0053196	dpy	NA
119.589	-0.413843	0.260755	-1.58709	0.112491	0.607631	0.498188	Not DE	FBgn0004406	tam	NA
63.2553	0.499726	0.315175	1.58555	0.112842	0.607831	0.497859	Not DE	FBgn0038772	mdlc	NA
72.064	0.78694	0.496278	1.58568	0.112811	0.607831	0.497859	Not DE	FBgn0035922	Pex7	NA
14.3514	1.00831	0.635762	1.58599	0.112741	0.607831	0.497859	Not DE	FBgn0047095	CG33939	1
444.741	0.394208	0.248545	1.58606	0.112725	0.607831	0.497859	Not DE	FBgn0021761	Nup154	NA
744.715	0.185502	0.117049	1.58483	0.113006	0.608409	0.496908	Not DE	FBgn0034083	lbk	2
92.4241	-0.410753	0.259293	-1.58413	0.113165	0.608961	0.496001	Not DE	FBgn0021875	Zfrp8	NA
[truncated: 8,758 more rows]

## Sheet: 1 week ythdf -|- vs. ythdf -|+
baseMean	log2FoldChange	lfcSE	stat	pvalue	padj	logpadj	Result	gene_name	gene_id	head_peaks
136.194	3.80778	0.248851	15.3014	7.47947e-53	9.49145e-49	110.576	DE	FBgn0001217	Hsc70-2	NA
103.142	5.92684	0.517801	11.4462	2.45723e-30	1.55911e-26	59.4231	DE	FBgn0267160	CR45600	NA
313.633	2.20639	0.196766	11.2133	3.5093e-29	1.48444e-25	57.1696	DE	FBgn0051205	CG31205	NA
52.3665	3.57174	0.338311	10.5576	4.68714e-26	1.487e-22	50.2601	DE	FBgn0034352	CG17669	NA
109.43	-4.73608	0.484668	-9.77178	1.4881e-22	3.7768e-19	42.4202	DE	FBgn0053926	CG33926	NA
792.474	0.971857	0.10137	9.58723	9.04829e-22	1.91371e-18	40.7975	DE	FBgn0002945	nkd	6
90.2625	2.5166	0.271203	9.27939	1.70451e-20	3.09003e-17	38.0158	DE	FBgn0037975	CG3397	NA
174.71	-4.82068	0.541821	-8.89719	5.72761e-19	9.08543e-16	34.6347	DE	FBgn0262531	CG43085	NA
137.301	-10.008	1.13848	-8.79064	1.48715e-18	2.09689e-15	33.7983	DE	FBgn0033830	CG10814	NA
40.8212	3.88683	0.464612	8.36576	5.97269e-17	7.57935e-14	30.2108	DE	FBgn0051157	CG31157	NA
2026.27	1.3082	0.15804	8.27761	1.25672e-16	1.4498e-13	29.5622	DE	FBgn0030041	CG12116	NA
104.194	-2.16333	0.262589	-8.23845	1.74457e-16	1.84488e-13	29.3212	DE	FBgn0032387	CG16965	NA
35.6876	3.99988	0.504209	7.93299	2.13939e-15	2.08837e-12	26.8946	DE	FBgn0267635	CR45973	NA
189.524	-2.64816	0.337677	-7.84228	4.42448e-15	4.01048e-12	26.2421	DE	FBgn0032507	CG9377	NA
259.411	-1.34912	0.172296	-7.83021	4.87067e-15	4.12059e-12	26.215	DE	FBgn0033574	Spn47C	NA
210.316	1.57881	0.206362	7.65068	1.99919e-14	1.49234e-11	24.9281	DE	FBgn0038290	CG6912	NA
126.073	2.00179	0.261457	7.6563	1.91373e-14	1.49234e-11	24.9281	DE	FBgn0050411	CG30411	NA
509.784	-1.09793	0.146892	-7.47439	7.75604e-14	5.46801e-11	23.6295	DE	FBgn0267348	LanB2	NA
417.714	-1.03066	0.143318	-7.19141	6.41264e-13	4.28297e-10	21.5712	DE	FBgn0034733	CG4752	NA
3945.22	-4.09783	0.57872	-7.08086	1.43263e-12	9.09006e-10	20.8187	DE	FBgn0261575	tobi	NA
452.605	0.877599	0.126	6.96506	3.28253e-12	1.98359e-09	20.0384	DE	FBgn0034269	CG6406	NA
3404.29	-2.29739	0.331857	-6.92284	4.42677e-12	2.55344e-09	19.7858	DE	FBgn0040653	IM4	NA
68.8012	1.70673	0.250381	6.81652	9.32692e-12	5.14602e-09	19.085	DE	FBgn0039459	IntS12	NA
29.4571	-2.67692	0.395235	-6.77298	1.26158e-11	6.67061e-09	18.8256	DE	FBgn0050289	CG30289	NA
258.574	1.31335	0.19754	6.64855	2.95995e-11	1.50247e-08	18.0136	DE	FBgn0038301	CG6654	NA
577.626	-1.21705	0.183809	-6.6213	3.5606e-11	1.73785e-08	17.868	DE	FBgn0038257	smp-30	NA
69.8169	-1.57431	0.238665	-6.59631	4.21514e-11	1.98111e-08	17.737	DE	FBgn0034647	pirk	NA
74.6574	1.43257	0.219	6.5414	6.0946e-11	2.73925e-08	17.413	DE	FBgn0037126	CG14567	NA
289.638	-1.28946	0.197244	-6.5374	6.2599e-11	2.73925e-08	17.413	DE	FBgn0027783	SMC2	NA
4325.29	-0.658633	0.101054	-6.51767	7.14101e-11	3.02065e-08	17.3152	DE	FBgn0014002	Pdi	NA
3758.66	-3.83448	0.588812	-6.51223	7.40408e-11	3.0309e-08	17.3118	DE	FBgn0002565	Lsp2	NA
30.9497	-3.06465	0.473291	-6.4752	9.46847e-11	3.75484e-08	17.0976	DE	FBgn0267585	CR45923	NA
704.543	-0.544857	0.0861928	-6.32138	2.59239e-10	9.96892e-08	16.1212	DE	FBgn0051352	Unc-115a	2
633.669	-1.98865	0.319831	-6.21781	5.04156e-10	1.88169e-07	15.4859	DE	FBgn0051075	CG31075	NA
566.307	-0.810006	0.130417	-6.21088	5.26879e-10	1.91031e-07	15.4708	DE	FBgn0264339	CG43795	1
430.653	-1.49699	0.242261	-6.17925	6.44084e-10	2.2704e-07	15.2981	DE	FBgn0052523	CG32523	NA
167.814	-1.58573	0.256979	-6.17067	6.80029e-10	2.33231e-07	15.2712	DE	FBgn0034045	CG8249	NA
208.529	1.05026	0.171144	6.1367	8.4252e-10	2.81357e-07	15.0836	DE	FBgn0020270	mre11	NA
373.984	-1.10245	0.180331	-6.11345	9.74993e-10	3.17248e-07	14.9636	DE	FBgn0031694	Cyp4ac2	NA
163.258	-1.06137	0.174629	-6.07788	1.21778e-09	3.86342e-07	14.7665	DE	FBgn0264776	CG44014	NA
17.4647	-2.7807	0.462282	-6.01516	1.79709e-09	5.5622e-07	14.4021	DE	FBgn0264834	CR44042	NA
366.79	-0.760747	0.126893	-5.99519	2.03248e-09	6.14099e-07	14.3031	DE	FBgn0085484	Pdxk	NA
1019.52	-0.759004	0.126921	-5.98014	2.22946e-09	6.57949e-07	14.2341	DE	FBgn0047135	CG32276	NA
436.731	0.674054	0.114298	5.89736	3.6936e-09	1.06527e-06	13.7523	DE	FBgn0030432	CG4404	4
374.147	-0.929455	0.158229	-5.8741	4.25146e-09	1.19891e-06	13.6341	DE	FBgn0045761	CHKov1	NA
54.2375	-1.7894	0.304992	-5.86703	4.43669e-09	1.22395e-06	13.6134	DE	FBgn0035806	PGRP-SD	NA
174.98	-1.52406	0.261675	-5.82426	5.73668e-09	1.5489e-06	13.378	DE	FBgn0036806	Cyp12c1	NA
149.686	-1.46221	0.252975	-5.78008	7.46644e-09	1.97394e-06	13.1355	DE	FBgn0033742	CG8550	NA
5310.21	-0.422217	0.0735257	-5.74244	9.33213e-09	2.41683e-06	12.9331	DE	FBgn0001218	Hsc70-3	NA
912.164	-1.44698	0.253351	-5.71138	1.12062e-08	2.84413e-06	12.7703	DE	FBgn0038738	CG4572	NA
17050.9	-1.68719	0.29559	-5.70788	1.14392e-08	2.84634e-06	12.7695	DE	FBgn0022355	Tsf1	NA
33.7449	2.08607	0.366085	5.69831	1.21004e-08	2.95296e-06	12.7327	DE	FBgn0053914	CG33914	NA
143.479	-2.61869	0.459905	-5.69399	1.24106e-08	2.95961e-06	12.7305	DE	FBgn0039094	CG10184	NA
1110.74	0.642051	0.112809	5.69148	1.25941e-08	2.95961e-06	12.7305	DE	FBgn0039152	Root	NA
8930.5	0.867851	0.154192	5.62839	1.81895e-08	4.19682e-06	12.3812	DE	FBgn0033926	Arc1	NA
236.647	-1.28853	0.229087	-5.62463	1.85903e-08	4.2127e-06	12.3774	DE	FBgn0037973	CG18547	NA
184.046	-1.66266	0.296137	-5.6145	1.97128e-08	4.38868e-06	12.3365	DE	FBgn0032167	CG5853	NA
244.288	1.52982	0.272687	5.61019	2.02107e-08	4.42197e-06	12.3289	DE	FBgn0001229	Hsp67Bc	NA
304.423	-0.996532	0.179271	-5.55881	2.71622e-08	5.84217e-06	12.0504	DE	FBgn0039849	CG11334	NA
910.468	-1.96751	0.357336	-5.50605	3.66968e-08	7.76137e-06	11.7664	DE	FBgn0024289	Sodh-1	NA
277.201	-4.50028	0.819588	-5.49091	3.99874e-08	8.18018e-06	11.7138	DE	FBgn0283461	Drs	NA
109.505	-1.2282	0.223853	-5.48662	4.09708e-08	8.18018e-06	11.7138	DE	FBgn0037140	SLC22A	NA
140.652	-1.41004	0.256702	-5.4929	3.95387e-08	8.18018e-06	11.7138	DE	FBgn0260474	CG30002	NA
367.647	-2.92314	0.532895	-5.48539	4.12554e-08	8.18018e-06	11.7138	DE	FBgn0040349	CG3699	NA
58.2593	-2.6063	0.476635	-5.46812	4.54832e-08	8.87973e-06	11.6317	DE	FBgn0044810	TotX	NA
219.58	-1.63766	0.299786	-5.46275	4.68827e-08	8.95222e-06	11.6236	DE	FBgn0037801	CG3999	NA
231.408	-0.888255	0.162645	-5.4613	4.72655e-08	8.95222e-06	11.6236	DE	FBgn0051673	CG31673	NA
732.775	-1.03539	0.190467	-5.43605	5.44759e-08	1.01662e-05	11.4964	DE	FBgn0033913	CG8468	NA
243.869	-1.34968	0.249893	-5.40104	6.62552e-08	1.21852e-05	11.3153	DE	FBgn0036549	CG10516	NA
1290.77	-0.38449	0.071422	-5.38335	7.31121e-08	1.32542e-05	11.2312	DE	FBgn0053129	CG33129	NA
285.03	-0.8617	0.161049	-5.35053	8.76973e-08	1.56744e-05	11.0635	DE	FBgn0001230	Hsp68	NA
733.396	-0.947409	0.178911	-5.29542	1.18743e-07	2.09284e-05	10.7744	DE	FBgn0031459	CG2862	NA
174.887	-3.9545	0.761949	-5.18998	2.10318e-07	3.65607e-05	10.2165	DE	FBgn0043575	PGRP-SC2	NA
293.444	0.606946	0.118609	5.1172	3.10105e-07	5.31788e-05	9.84185	DE	FBgn0032614	CG13284	NA
194.61	-0.880131	0.172793	-5.09357	3.51391e-07	5.94554e-05	9.73028	DE	FBgn0036908	TORIP	NA
26.654	-1.84401	0.362271	-5.09015	3.57783e-07	5.97403e-05	9.7255	DE	FBgn0031460	CG15399	NA
186.418	-2.37746	0.467613	-5.08424	3.69095e-07	6.08287e-05	9.70745	DE	FBgn0027584	CG4757	NA
46.9591	-3.9431	0.78175	-5.04394	4.56051e-07	7.23411e-05	9.53412	DE	FBgn0266405	CR45045	NA
299.224	-0.618977	0.122689	-5.04507	4.53361e-07	7.23411e-05	9.53412	DE	FBgn0263607	l(3)72Dp	NA
89.2617	-1.82109	0.3607	-5.04876	4.44682e-07	7.23411e-05	9.53412	DE	FBgn0261989	CG42807	NA
370.395	-1.67155	0.331694	-5.03942	4.66936e-07	7.31533e-05	9.52295	DE	FBgn0021776	mira	NA
813.509	-1.26972	0.252663	-5.02534	5.02535e-07	7.77704e-05	9.46175	DE	FBgn0036449	bmm	NA
158.71	-1.30491	0.259867	-5.02147	5.12779e-07	7.83996e-05	9.45369	DE	FBgn0038972	CG7054	NA
173.363	-1.50143	0.299718	-5.00949	5.45753e-07	8.24478e-05	9.40335	DE	FBgn0036787	CG4306	NA
1381.64	3.51004	0.708195	4.95632	7.18419e-07	0.000107256	9.14029	DE	FBgn0043791	phu	NA
3341.4	-0.557065	0.112566	-4.9488	7.4671e-07	0.000110183	9.11337	DE	FBgn0033663	ERp60	NA
64.513	-3.15315	0.637546	-4.94576	7.58462e-07	0.000110631	9.10931	DE	FBgn0028920	CG8997	NA
2621.8	-0.649022	0.132691	-4.89124	1.00203e-06	0.000144497	8.84225	DE	FBgn0000592	Est-6	NA
1180.42	0.59791	0.122584	4.87754	1.07415e-06	0.000153156	8.78405	DE	FBgn0039727	Vps13B	NA
57.0826	1.32639	0.272184	4.87312	1.0985e-06	0.000154889	8.7728	DE	FBgn0041621	Or82a	NA
120.101	-0.883015	0.181765	-4.85802	1.18568e-06	0.000165344	8.70748	DE	FBgn0039941	CG17167	NA
9.28478	5.70897	1.17927	4.84112	1.29108e-06	0.000178085	8.63325	DE	FBgn0041232	CG32395	NA
580.265	-0.471328	0.0975572	-4.83129	1.3565e-06	0.000179312	8.62638	DE	FBgn0037718	P58IPK	2
215.697	-0.68116	0.140952	-4.83258	1.34773e-06	0.000179312	8.62638	DE	FBgn0270927	betaGlu	NA
59.6307	-5.54632	1.14747	-4.83351	1.34149e-06	0.000179312	8.62638	DE	FBgn0002562	Lsp1alpha	NA
402.718	-0.543397	0.112395	-4.83472	1.33336e-06	0.000179312	8.62638	DE	FBgn0032015	Ostgamma	NA
151.061	-0.818238	0.169562	-4.82559	1.3959e-06	0.000182619	8.60811	DE	FBgn0034275	CG5002	NA
122.292	0.927782	0.193186	4.80253	1.56677e-06	0.000202881	8.50289	DE	FBgn0033730	Cpr49Ag	NA
19.1642	2.36484	0.496702	4.76108	1.92558e-06	0.000246824	8.30684	DE	FBgn0037410	Osi2	NA
8.57068	5.86332	1.23204	4.75904	1.94515e-06	0.000246839	8.30677	DE	FBgn0035709	eIF4E4	NA
466.491	-0.611493	0.129204	-4.73277	2.21475e-06	0.000278269	8.18692	DE	FBgn0037440	CRAT	NA
380.922	-0.660622	0.139794	-4.72567	2.29359e-06	0.000285349	8.1618	DE	FBgn0283651	CG46301	2
636.04	-1.17863	0.249652	-4.72109	2.34586e-06	0.000289019	8.14902	DE	FBgn0032076	CG9510	NA
1124.81	0.584285	0.124537	4.69166	2.71001e-06	0.000330673	8.01438	DE	FBgn0086359	Invadolysin	4
383.143	-0.674179	0.144048	-4.68023	2.86557e-06	0.000346325	7.96813	DE	FBgn0035964	Dhpr	NA
76.5695	-2.13452	0.457212	-4.66856	3.03322e-06	0.000363128	7.92075	DE	FBgn0031741	CG11034	NA
1254.4	0.363545	0.0779995	4.66087	3.14883e-06	0.000373445	7.89274	DE	FBgn0259173	corn	4
423.762	-1.15484	0.24885	-4.6407	3.47238e-06	0.000408005	7.80423	DE	FBgn0086691	UK114	NA
22.8018	-7.49195	1.61568	-4.63701	3.5348e-06	0.000411529	7.79563	DE	FBgn0250836	CG8628	NA
124.178	-0.905284	0.195387	-4.63329	3.59891e-06	0.000415184	7.78679	DE	FBgn0041711	yellow-e	NA
2288.59	-0.854357	0.184698	-4.6257	3.73331e-06	0.000426808	7.75918	DE	FBgn0032482	Pect	NA
189.785	-1.51618	0.328125	-4.62073	3.824e-06	0.000433273	7.74414	DE	FBgn0030040	CG15347	NA
6.35917	5.46706	1.18887	4.59855	4.25444e-06	0.000477778	7.64636	DE	FBgn0266774	CR45239	NA
2142.15	-0.512654	0.111617	-4.59296	4.36998e-06	0.000486448	7.62838	DE	FBgn0011722	Tig	NA
564.646	-1.30471	0.284785	-4.58138	4.61908e-06	0.000509705	7.58168	DE	FBgn0032835	CG16772	NA
18.7016	-1.75917	0.384295	-4.57766	4.70202e-06	0.000514384	7.57254	DE	FBgn0029728	CG2861	NA
938.526	-0.601242	0.131534	-4.571	4.85406e-06	0.000526478	7.5493	DE	FBgn0039102	SPE	NA
891.57	0.440293	0.0964627	4.56439	5.00949e-06	0.000538303	7.52709	DE	FBgn0051072	Lerp	NA
246.997	-0.800738	0.175493	-4.56279	5.04792e-06	0.000538303	7.52709	DE	FBgn0030895	CG7135	NA
929.732	-0.588318	0.129565	-4.54073	5.60588e-06	0.000592822	7.43062	DE	FBgn0035909	ergic53	NA
47.3525	-1.3734	0.303177	-4.53004	5.89733e-06	0.000618488	7.38823	DE	FBgn0085194	CG34165	NA
65.9879	-1.10596	0.244563	-4.52217	6.12077e-06	0.000636661	7.35927	DE	FBgn0037386	CG1208	NA
1671.24	0.645558	0.142822	4.52001	6.18362e-06	0.000637969	7.35722	DE	FBgn0027585	CG8740	3
1181.62	-1.34969	0.299075	-4.51288	6.39546e-06	0.000654503	7.33163	DE	FBgn0031689	Cyp28d1	NA
142.912	1.37586	0.306284	4.49211	7.05222e-06	0.000715942	7.24191	DE	FBgn0034475	Obp56h	NA
532.676	0.808779	0.180721	4.47529	7.63077e-06	0.000766631	7.1735	DE	FBgn0015037	Cyp4p1	NA
30.423	1.57277	0.351525	4.47413	7.67235e-06	0.000766631	7.1735	DE	FBgn0265141	Ir47b	NA
239.488	-5.03696	1.12804	-4.46523	7.99828e-06	0.000782308	7.15326	DE	FBgn0035670	CG10472	NA
419.851	-0.729096	0.163292	-4.46498	8.00753e-06	0.000782308	7.15326	DE	FBgn0262169	magu	2
4833.41	-0.94727	0.212164	-4.4648	8.01419e-06	0.000782308	7.15326	DE	FBgn0014396	tim	1
224.904	-0.667378	0.149617	-4.46056	8.1744e-06	0.000791856	7.14113	DE	FBgn0027070	CG17322	NA
684.977	-1.51159	0.339589	-4.45124	8.53763e-06	0.000816119	7.11095	DE	FBgn0038147	CCHa2	NA
400.682	-0.810602	0.182123	-4.45084	8.5535e-06	0.000816119	7.11095	DE	FBgn0259238	CG42336	NA
648.745	0.436722	0.0982338	4.44574	8.7589e-06	0.000829481	7.09471	DE	FBgn0067779	dbr	NA
1653.32	-0.844721	0.190722	-4.42906	9.46443e-06	0.000884238	7.03078	DE	FBgn0002526	LanA	NA
1159.81	-2.92278	0.659951	-4.42879	9.47646e-06	0.000884238	7.03078	DE	FBgn0004191	snRNA:U2:34ABa	NA
235.887	-3.89424	0.880203	-4.42425	9.67782e-06	0.000896435	7.01708	DE	FBgn0039685	Obp99b	NA
4253.05	-0.761309	0.172174	-4.42175	9.79037e-06	0.000900289	7.0128	DE	FBgn0035770	pst	NA
3375.23	0.573092	0.129975	4.40924	1.03736e-05	0.000947058	6.96215	DE	FBgn0264574	Glut1	1
358.976	-0.594858	0.135008	-4.40608	1.05258e-05	0.000954085	6.95476	DE	FBgn0030060	CG2004	NA
1981.86	-0.420088	0.095442	-4.4015	1.07506e-05	0.000967554	6.94074	DE	FBgn0038535	alt	NA
504.089	-0.612789	0.139362	-4.39709	1.09709e-05	0.000980431	6.92752	DE	FBgn0036147	Plod	NA
213.092	-4.58266	1.04285	-4.39438	1.11089e-05	0.000985817	6.92204	DE	FBgn0031249	CG11911	NA
224.22	-1.4237	0.324179	-4.39172	1.12458e-05	0.000989456	6.91836	DE	FBgn0035189	CG9119	NA
2257.59	-1.15424	0.262982	-4.38907	1.13838e-05	0.000989456	6.91836	DE	FBgn0035348	CG16758	NA
57.4433	-1.44884	0.33006	-4.38963	1.13545e-05	0.000989456	6.91836	DE	FBgn0063492	GstE8	NA
128.561	0.983816	0.22447	4.38283	1.17146e-05	0.00101128	6.89654	DE	FBgn0038850	CG17279	NA
35.902	-1.62755	0.372815	-4.36558	1.26787e-05	0.00108711	6.82423	DE	FBgn0033214	CG1941	NA
358.505	-1.07145	0.246552	-4.34574	1.38807e-05	0.00118219	6.74038	DE	FBgn0037090	Est-Q	NA
21.6807	-1.60637	0.370203	-4.33917	1.4302e-05	0.00120995	6.71718	DE	FBgn0023535	arg	NA
263.644	0.827165	0.191182	4.32659	1.51438e-05	0.00126662	6.6714	DE	FBgn0030013	GIIIspla2	NA
4594.48	-3.48357	0.80523	-4.32618	1.51715e-05	0.00126662	6.6714	DE	FBgn0002563	Lsp1beta	NA
288.874	0.550098	0.127356	4.31936	1.56483e-05	0.00129789	6.64702	DE	FBgn0032536	Ance-3	NA
1547.42	0.309354	0.0717965	4.30877	1.64166e-05	0.00135277	6.6056	DE	FBgn0266354	CG45002	1
15.2033	-2.36942	0.550447	-4.30453	1.67341e-05	0.00137004	6.59292	DE	FBgn0038214	CG9616	NA
650.392	-0.58749	0.136611	-4.30045	1.70449e-05	0.00138654	6.58094	DE	FBgn0011768	Fdh	NA
303.727	-0.578689	0.134792	-4.29319	1.76124e-05	0.00142357	6.55458	DE	FBgn0034796	CG3700	NA
54.8041	-1.13217	0.264913	-4.27376	1.92208e-05	0.00154374	6.47354	DE	FBgn0030615	Cyp4s3	NA
3872.7	-1.00035	0.23425	-4.27042	1.95104e-05	0.00155715	6.4649	DE	FBgn0041182	Tep2	NA
326.011	-0.532947	0.12503	-4.26256	2.02094e-05	0.00160286	6.43596	DE	FBgn0037279	CG1129	NA
949.044	0.473371	0.111178	4.25778	2.06471e-05	0.00161736	6.42696	DE	FBgn0086704	stops	1
154.055	-1.86993	0.439177	-4.2578	2.06452e-05	0.00161736	6.42696	DE	FBgn0033215	CG1942	NA
218.596	-4.28282	1.00641	-4.25556	2.08531e-05	0.00161964	6.42555	DE	FBgn0014865	Mtk	NA
1309.58	-0.393512	0.0924885	-4.25472	2.09315e-05	0.00161964	6.42555	DE	FBgn0032783	CG10237	NA
1223.6	0.630955	0.148724	4.24246	2.21079e-05	0.0017003	6.37695	DE	FBgn0264494	CG17646	4
210.732	0.545517	0.128733	4.2376	2.25925e-05	0.0017271	6.36131	DE	FBgn0051344	CG31344	NA
102.776	-0.917912	0.216859	-4.23275	2.30848e-05	0.00175417	6.34576	DE	FBgn0015034	Cyp4e1	NA
900.393	-0.377232	0.0892057	-4.22878	2.3496e-05	0.00177479	6.33407	DE	FBgn0011672	Mvl	NA
44.8826	-1.02242	0.241987	-4.22509	2.3885e-05	0.00179349	6.32359	DE	FBgn0032161	CG4594	NA
312.357	-0.955906	0.227114	-4.20892	2.566e-05	0.00190424	6.26367	DE	FBgn0266227	CR44922	NA
156.537	-0.728809	0.173123	-4.20978	2.5562e-05	0.00190424	6.26367	DE	FBgn0037842	CG6567	NA
251.628	-0.758193	0.180533	-4.19974	2.67225e-05	0.00197156	6.22893	DE	FBgn0016715	Reg-2	NA
315.112	0.764976	0.18242	4.19349	2.74692e-05	0.00200336	6.21293	DE	FBgn0051436	CG31436	NA
430.999	-0.980231	0.233678	-4.19479	2.7313e-05	0.00200336	6.21293	DE	FBgn0041712	yellow-d	NA
183.331	-0.683034	0.163299	-4.18272	2.88036e-05	0.00208867	6.17123	DE	FBgn0261393	alpha-Est5	NA
36.319	-3.3745	0.810569	-4.16313	3.13919e-05	0.00226342	6.09088	DE	FBgn0028534	CG7916	NA
111.461	-1.47171	0.353625	-4.16177	3.15785e-05	0.00226402	6.09061	DE	FBgn0053470	CG33470	NA
89.6002	-1.1104	0.267835	-4.14585	3.38558e-05	0.00241365	6.02661	DE	FBgn0037906	PGRP-LB	NA
133.128	-1.53206	0.369698	-4.14409	3.41166e-05	0.00241866	6.02454	DE	FBgn0283462	IMPPP	NA
156.633	0.807557	0.195019	4.14093	3.45905e-05	0.00243863	6.01632	DE	FBgn0035539	slow	NA
230.63	-0.975846	0.235884	-4.13697	3.5192e-05	0.00246733	6.00462	DE	FBgn0031515	CG9664	2
564.763	-0.425105	0.102826	-4.1342	3.56201e-05	0.00248362	5.99804	DE	FBgn0259979	CG17337	NA
695.966	-0.70307	0.170249	-4.12967	3.63286e-05	0.00251918	5.98382	DE	FBgn0000477	DNaseII	NA
3295.5	-0.390297	0.094556	-4.12768	3.66447e-05	0.00252729	5.98061	DE	FBgn0261014	TER94	NA
30.5662	-5.24343	1.27741	-4.10475	4.0476e-05	0.00277643	5.88659	DE	FBgn0031277	CG13947	NA
663.211	-0.675007	0.165723	-4.07311	4.63901e-05	0.003165	5.7556	DE	FBgn0031813	CG9527	NA
28.7642	-1.58396	0.389537	-4.06627	4.77724e-05	0.00324188	5.7316	DE	FBgn0039817	CG15553	NA
1542.46	0.282678	0.0695427	4.06481	4.80706e-05	0.00324476	5.73071	DE	FBgn0000163	baz	6
1750.58	-0.843994	0.207744	-4.06267	4.85148e-05	0.00325742	5.72682	DE	FBgn0031561	IM33	NA
382.903	-1.2749	0.314378	-4.0553	5.00699e-05	0.00334414	5.70055	DE	FBgn0030968	CG7322	NA
1620.07	-1.00826	0.249928	-4.03419	5.47918e-05	0.00360263	5.62609	DE	FBgn0023129	aay	NA
378.757	-0.470827	0.116705	-4.03434	5.4757e-05	0.00360263	5.62609	DE	FBgn0034674	CG9304	NA
316.543	-0.779821	0.193195	-4.03644	5.42687e-05	0.00360263	5.62609	DE	FBgn0026718	fu12	NA
373.38	-0.584588	0.145125	-4.02818	5.62107e-05	0.00367688	5.60569	DE	FBgn0038467	AdSL	NA
475.344	-1.1023	0.274309	-4.01846	5.8579e-05	0.00378785	5.57596	DE	FBgn0035791	CG8539	NA
90.8504	-0.969912	0.241336	-4.01893	5.84637e-05	0.00378785	5.57596	DE	FBgn0042627	FASN2	NA
36.341	-2.01433	0.501381	-4.01756	5.88028e-05	0.00378785	5.57596	DE	FBgn0024740	Lip2	NA
192848	-0.68765	0.171296	-4.0144	5.95982e-05	0.0038197	5.56758	DE	FBgn0087002	apolpp	NA
6.24277	-3.08205	0.767999	-4.01309	5.9929e-05	0.0038216	5.56708	DE	FBgn0046875	Obp83g	NA
1146.27	-1.29592	0.323063	-4.01136	6.03697e-05	0.00383046	5.56477	DE	FBgn0029823	Shmt	NA
1049.66	-0.331371	0.0826698	-4.00837	6.1139e-05	0.00385997	5.5571	DE	FBgn0028689	Rpn6	NA
71.2506	0.829629	0.207132	4.00532	6.19328e-05	0.00389073	5.54916	DE	FBgn0263441	CR43464	NA
85.111	-1.59812	0.399123	-4.00409	6.22579e-05	0.00389188	5.54886	DE	FBgn0036995	atk	NA
3919.85	-0.882488	0.220639	-3.99969	6.34259e-05	0.00390716	5.54494	DE	FBgn0037607	CG8036	NA
1427.28	-0.452734	0.113149	-4.00121	6.30188e-05	0.00390716	5.54494	DE	FBgn0014018	Rel	NA
520.071	-1.17812	0.294531	-3.99999	6.33449e-05	0.00390716	5.54494	DE	FBgn0035076	Ance-5	NA
310.918	-0.586709	0.146863	-3.99494	6.47099e-05	0.003967	5.52975	DE	FBgn0035252	CG7970	NA
88.6671	-2.09338	0.524704	-3.98963	6.61754e-05	0.00403734	5.51217	DE	FBgn0039972	CG17018	NA
210.705	-0.684227	0.172051	-3.97688	6.98261e-05	0.00423968	5.46327	DE	FBgn0069242	eca	NA
63.7431	-1.52229	0.383226	-3.9723	7.11821e-05	0.00430143	5.44881	DE	FBgn0058198	CG40198	NA
3810.65	0.588611	0.148486	3.9641	7.36747e-05	0.00443096	5.41914	DE	FBgn0028473	Non1	NA
164.423	-1.65903	0.418983	-3.95967	7.50533e-05	0.00449258	5.40533	DE	FBgn0030073	CG10962	NA
460.129	0.422058	0.106703	3.95545	7.63906e-05	0.00455116	5.39237	DE	FBgn0036579	CG5027	NA
2186.52	1.038	0.262571	3.95322	7.71075e-05	0.0045724	5.38772	DE	FBgn0036381	CG8745	NA
714.122	-0.434367	0.110029	-3.94773	7.88946e-05	0.00465662	5.36947	DE	FBgn0034401	MetRS	NA
13.2709	1.99775	0.507173	3.939	8.18236e-05	0.00480714	5.33765	DE	FBgn0030104	CG15368	NA
14355.7	0.442124	0.112306	3.93677	8.25851e-05	0.00482942	5.33303	DE	FBgn0005614	trpl	4
106.016	-0.945724	0.240295	-3.93567	8.29641e-05	0.00482942	5.33303	DE	FBgn0030398	Cpr11B	NA
1101.86	0.550457	0.13994	3.93352	8.37098e-05	0.00485058	5.32866	DE	FBgn0038237	Pde6	4
301.748	-0.544385	0.138626	-3.92699	8.60157e-05	0.00496154	5.30604	DE	FBgn0036501	CG7272	NA
2703.15	-1.6632	0.424093	-3.92178	8.78982e-05	0.0049952	5.29928	DE	FBgn0038914	fit	NA
367.859	-0.560734	0.142923	-3.92333	8.73349e-05	0.0049952	5.29928	DE	FBgn0036194	CG11652	NA
486.248	-0.612043	0.156026	-3.9227	8.75637e-05	0.0049952	5.29928	DE	FBgn0086674	Tango13	1
203.043	-0.971573	0.247786	-3.92102	8.81737e-05	0.0049952	5.29928	DE	FBgn0083970	CG34134	NA
3.61839	-5.24853	1.33945	-3.91842	8.91324e-05	0.00502707	5.29292	DE	FBgn0267040	CR45484	NA
46.4998	-7.23654	1.85201	-3.9074	9.32933e-05	0.00523846	5.25173	DE	FBgn0030148	CG3106	NA
204.073	-0.744235	0.190644	-3.90379	9.46985e-05	0.00529394	5.24119	DE	FBgn0030518	CG11134	NA
249.967	-1.06067	0.272518	-3.8921	9.93806e-05	0.00550716	5.20171	DE	FBgn0085360	CG34331	NA
178.116	-1.68941	0.434018	-3.8925	9.92162e-05	0.00550716	5.20171	DE	FBgn0041337	Cyp309a2	NA
54.8681	-1.24175	0.319341	-3.88848	0.000100875	0.00553779	5.19616	DE	FBgn0046878	Obp83cd	NA
165.244	-0.73269	0.188423	-3.88855	0.000100847	0.00553779	5.19616	DE	FBgn0263260	sel	NA
165.369	-0.615747	0.158388	-3.88759	0.000101242	0.00553779	5.19616	DE	FBgn0033602	Cpr47Ee	NA
804.83	-0.661886	0.170498	-3.88207	0.000103572	0.00564089	5.17771	DE	FBgn0051769	CG31769	NA
162.925	-1.11951	0.288589	-3.87926	0.000104773	0.00568193	5.17046	DE	FBgn0015038	Cyp9b1	NA
91.107	-1.08586	0.280627	-3.8694	0.000109102	0.00589152	5.13424	DE	FBgn0037723	SpdS	NA
29.8287	-1.32655	0.343109	-3.86627	0.000110512	0.00594236	5.12565	DE	FBgn0003046	Pcp	NA
50.8404	-3.45054	0.894475	-3.85761	0.000114501	0.00613087	5.09442	DE	FBgn0028533	CG7953	NA
849.477	-0.369819	0.0958967	-3.85643	0.000115054	0.0061346	5.09381	DE	FBgn0032242	CG5355	NA
155.286	-1.5595	0.404568	-3.85474	0.000115855	0.00615146	5.09107	DE	FBgn0034276	Sardh	NA
114.859	0.939579	0.244004	3.85068	0.000117791	0.00622821	5.07867	DE	FBgn0037838	CG4089	NA
194.416	0.561457	0.146341	3.83665	0.000124726	0.00655259	5.0279	DE	FBgn0038983	CG5326	NA
1113.52	-0.759963	0.198104	-3.83619	0.000124959	0.00655259	5.0279	DE	FBgn0266369	Mtp	NA
2144.93	0.341034	0.08895	3.834	0.000126076	0.00658399	5.02311	DE	FBgn0031835	CG11319	1
2776.75	-0.567823	0.148363	-3.82725	0.000129583	0.0067394	4.99978	DE	FBgn0015622	Cnx99A	NA
340.637	-0.961561	0.251347	-3.82563	0.00013044	0.00675627	4.99728	DE	FBgn0032884	Pomp	NA
53.9127	1.39705	0.365317	3.8242	0.000131197	0.00676783	4.99557	DE	FBgn0000564	Eh	NA
9.79606	-3.48858	0.913539	-3.81875	0.000134129	0.00689111	4.97752	DE	FBgn0040342	CG3706	NA
2167.37	-0.85708	0.224669	-3.81486	0.000136262	0.00697244	4.96579	DE	FBgn0000043	Act42A	NA
162.474	0.795927	0.20891	3.80991	0.000139019	0.00708497	4.94978	DE	FBgn0260874	Ir76a	NA
1212.13	0.282275	0.0741811	3.80521	0.000141683	0.00719181	4.93481	DE	FBgn0051211	CG31211	NA
38.6234	-1.43219	0.376509	-3.80387	0.000142453	0.00720211	4.93338	DE	FBgn0036436	CG4914	NA
2193.18	0.51192	0.134665	3.80143	0.000143863	0.00724455	4.92751	DE	FBgn0035542	DOR	2
538.486	0.768948	0.202498	3.79731	0.000146273	0.00733676	4.91486	DE	FBgn0013307	Odc1	NA
6.20195	3.24381	0.856295	3.78819	0.000151749	0.00755176	4.88597	DE	FBgn0037099	CG7173	NA
46.4303	-4.68835	1.23731	-3.78915	0.000151163	0.00755176	4.88597	DE	FBgn0004240	DptA	NA
262.787	-0.627843	0.165814	-3.78643	0.000152827	0.00757567	4.88281	DE	FBgn0031717	Oscillin	NA
293.081	0.723457	0.191745	3.77302	0.000161284	0.00796379	4.83285	DE	FBgn0013772	Cyp6a8	NA
232.542	-0.601619	0.159502	-3.77185	0.000162039	0.00797006	4.83206	DE	FBgn0038110	CG8031	NA
656.336	0.47084	0.124869	3.77067	0.000162811	0.00797711	4.83118	DE	FBgn0031239	CG17075	NA
32.6932	-4.81641	1.27865	-3.76678	0.000165366	0.00807111	4.81946	DE	FBgn0261675	Npc1b	NA
464.901	-0.848449	0.225456	-3.76327	0.000167709	0.00815412	4.80923	DE	FBgn0036857	CG9629	NA
538.672	0.811475	0.216018	3.75651	0.000172297	0.00834524	4.78606	DE	FBgn0034605	CG15661	NA
2141.84	0.516392	0.137759	3.74851	0.000177889	0.00858333	4.75793	DE	FBgn0053517	Dop2R	2
812.858	-0.485769	0.129806	-3.74227	0.000182363	0.00876588	4.73689	DE	FBgn0284253	LeuRS	NA
630.423	-0.733888	0.197059	-3.72421	0.000195927	0.00931434	4.6762	DE	FBgn0038256	CG7530	NA
149.638	-0.744708	0.200069	-3.72227	0.000197443	0.00931434	4.6762	DE	FBgn0262123	l(2)41Ab	NA
26.2431	-1.93735	0.520381	-3.72294	0.000196916	0.00931434	4.6762	DE	FBgn0033372	CG13742	NA
24.6528	-1.41277	0.37918	-3.72586	0.000194653	0.00931434	4.6762	DE	FBgn0051704	CG31704	NA
795.204	-0.536879	0.144175	-3.7238	0.000196244	0.00931434	4.6762	DE	FBgn0086443	AsnRS	NA
30.3046	-4.31025	1.15984	-3.71623	0.000202214	0.00950404	4.65604	DE	FBgn0001285	Jon44E	NA
259.379	-0.674492	0.181969	-3.70664	0.000210028	0.00980196	4.62517	DE	FBgn0033728	Cpr49Ae	NA
1744.58	-1.02281	0.275945	-3.70656	0.000210097	0.00980196	4.62517	DE	FBgn0001125	Got2	NA
91.8192	-0.793452	0.214166	-3.70485	0.000211516	0.00983199	4.62211	DE	FBgn0040972	CG16978	NA
396.205	-0.420968	0.113686	-3.70291	0.000213144	0.00987151	4.6181	DE	FBgn0032025	CG7778	NA
1575.4	0.439012	0.118589	3.70195	0.00021395	0.00987281	4.61797	DE	FBgn0265182	CG44247	1
4.89158	4.62978	1.25316	3.6945	0.000220324	0.0101301	4.59224	DE	FBgn0266683	CR45173	NA
3056.53	0.462234	0.125194	3.69214	0.000222376	0.0101875	4.58659	DE	FBgn0038693	unc79	NA
220.43	-0.60289	0.163699	-3.68291	0.000230589	0.0105258	4.55392	DE	FBgn0030239	CG17333	NA
6.79744	-4.76792	1.29513	-3.68143	0.000231927	0.0105489	4.55173	DE	FBgn0050091	CG30091	NA
1093.58	-1.2864	0.349863	-3.67685	0.000236132	0.0105636	4.55034	DE	FBgn0065047	snoRNA:U3:54Ab	NA
170.441	-0.648304	0.176215	-3.67906	0.000234098	0.0105636	4.55034	DE	FBgn0026261	bonsai	NA
159.833	-2.45312	0.666585	-3.68013	0.000233118	0.0105636	4.55034	DE	FBgn0031432	Cyp309a1	NA
825.092	0.575115	0.156428	3.67655	0.000236411	0.0105636	4.55034	DE	FBgn0031971	Sirup	1
110.891	-1.31028	0.356292	-3.67756	0.000235474	0.0105636	4.55034	DE	FBgn0042175	CG18858	NA
74.3655	-0.936216	0.25542	-3.6654	0.000246957	0.0109961	4.51022	DE	FBgn0033644	Tret1-2	NA
630.151	-0.607659	0.165981	-3.66102	0.000251211	0.0111464	4.49664	DE	FBgn0038946	rdhB	NA
14.0283	-4.0907	1.11826	-3.65808	0.000254107	0.0112356	4.48867	DE	FBgn0035718	CG14820	NA
46.854	-2.62461	0.718567	-3.65256	0.000259635	0.0114006	4.47409	DE	FBgn0037678	CG16749	NA
267.073	-0.796941	0.218166	-3.65291	0.000259281	0.0114006	4.47409	DE	FBgn0023549	Mct1	NA
46.7579	1.11086	0.305437	3.63696	0.000275875	0.0120304	4.42032	DE	FBgn0086693	iav	NA
397.941	-1.10607	0.30407	-3.63756	0.000275235	0.0120304	4.42032	DE	FBgn0083040	snoRNA:Psi18S-1854c	NA
42.2493	-2.67865	0.736992	-3.63457	0.000278448	0.0121011	4.41446	DE	FBgn0028519	hll	NA
86.0998	0.770847	0.212148	3.63354	0.000279558	0.0121078	4.4139	DE	FBgn0265508	CR44370	NA
13.7846	1.8472	0.50903	3.62888	0.000284658	0.0122868	4.39923	DE	FBgn0262148	CR42874	NA
344.62	-1.02504	0.282654	-3.62649	0.000287304	0.0123589	4.39338	DE	FBgn0037635	CG9837	NA
7.49264	3.1399	0.8675	3.61948	0.000295195	0.0126555	4.36967	DE	FBgn0267230	CR45670	NA
1533.76	-0.337976	0.0935424	-3.61307	0.00030259	0.0128876	4.35149	DE	FBgn0038947	Sar1	NA
205.379	-0.922428	0.255306	-3.61303	0.00030264	0.0128876	4.35149	DE	FBgn0031824	CG9547	NA
103.913	0.776166	0.215694	3.59847	0.000320098	0.0135854	4.29876	DE	FBgn0036101	NijA	NA
3.82577	5.21616	1.45073	3.59555	0.000323708	0.0136928	4.29088	DE	FBgn0265945	CR44732	NA
167.433	-0.736529	0.205245	-3.58853	0.00033255	0.0140201	4.26726	DE	FBgn0040364	CG11378	NA
154.938	-0.635446	0.177387	-3.58227	0.000340621	0.0143128	4.2466	DE	FBgn0038337	CG6125	NA
176.712	-0.701591	0.1959	-3.58138	0.000341791	0.0143146	4.24648	DE	FBgn0033205	CG2064	NA
37.7365	-1.68144	0.469944	-3.57796	0.000346289	0.0144079	4.23998	DE	FBgn0039312	CG10514	NA
61.9685	0.88517	0.247395	3.57796	0.000346285	0.0144079	4.23998	DE	FBgn0262887	CR43242	NA
178.391	0.545918	0.152634	3.57664	0.000348033	0.0144331	4.23823	DE	FBgn0039065	Rad60	NA
7.67166	2.34504	0.658529	3.56103	0.000369405	0.0152695	4.1819	DE	FBgn0030829	CG12998	NA
1175.38	-0.750582	0.211136	-3.55496	0.00037803	0.0155753	4.16207	DE	FBgn0086254	CG6084	NA
320.387	-0.565699	0.159311	-3.55091	0.000383903	0.0157661	4.14989	DE	FBgn0039483	CG14259	NA
365.156	-0.55354	0.156043	-3.54737	0.000389102	0.0159281	4.13967	DE	FBgn0034215	Mtap	NA
5.82231	-5.10835	1.44236	-3.54167	0.00039761	0.016224	4.12126	DE	FBgn0051041	CG31041	NA
43.4389	-0.904449	0.255458	-3.5405	0.000399364	0.0162434	4.12007	DE	FBgn0038916	dnd	NA
779.352	0.605893	0.172214	3.51825	0.000434405	0.0176121	4.03917	DE	FBgn0031692	TpnC25D	NA
58.1603	4.25302	1.20944	3.51652	0.000437237	0.0176144	4.03904	DE	FBgn0004425	LysB	NA
830.807	-0.697628	0.198372	-3.51676	0.000436852	0.0176144	4.03904	DE	FBgn0036623	CG4729	1
1933.51	-0.411358	0.117041	-3.51465	0.000440337	0.0176832	4.03514	DE	FBgn0033476	oys	NA
62.4099	-1.25033	0.355848	-3.51365	0.000441999	0.0176939	4.03453	DE	FBgn0053301	CG33301	NA
882.436	-0.538986	0.153861	-3.50306	0.000459942	0.0183543	3.99789	DE	FBgn0261800	LanB1	NA
419.133	-5.54284	1.58682	-3.49306	0.000477522	0.0189961	3.96352	DE	FBgn0031653	Jon25Biii	NA
167.927	-0.580419	0.166299	-3.49022	0.000482629	0.0191392	3.95601	DE	FBgn0262801	twr	NA
390.811	-0.482255	0.138214	-3.4892	0.000484465	0.0191426	3.95584	DE	FBgn0025682	scf	NA
1493.26	0.403073	0.115543	3.48851	0.000485729	0.0191426	3.95584	DE	FBgn0023416	Ac3	NA
702.406	-0.453443	0.130115	-3.48493	0.000492272	0.0193404	3.94556	DE	FBgn0053303	CG33303	2
67.6242	-0.888557	0.255135	-3.48269	0.000496402	0.019425	3.94119	DE	FBgn0037548	CG7900	NA
1449.6	0.737108	0.211685	3.4821	0.000497489	0.019425	3.94119	DE	FBgn0033927	CR10102	NA
625.642	-0.575672	0.16539	-3.48069	0.000500117	0.0194677	3.939	DE	FBgn0011016	SsRbeta	NA
692.327	-0.995118	0.286485	-3.47355	0.000513629	0.0198718	3.91845	DE	FBgn0010387	Dbi	NA
61.2394	-0.905452	0.260619	-3.47423	0.000512314	0.0198718	3.91845	DE	FBgn0031791	AANATL2	NA
883.8	-0.549247	0.158272	-3.47028	0.00051992	0.020054	3.90932	DE	FBgn0031913	CG5958	NA
6.29014	-5.58817	1.6121	-3.46638	0.000527511	0.0201294	3.90557	DE	FBgn0051148	Gba1a	NA
636.476	-0.397093	0.114509	-3.46779	0.000524756	0.0201294	3.90557	DE	FBgn0028691	Rpn9	NA
1568.87	0.345499	0.0996533	3.46701	0.000526274	0.0201294	3.90557	DE	FBgn0262476	CG43066	2
809.029	-2.45216	0.707485	-3.46602	0.000528219	0.0201294	3.90557	DE	FBgn0032726	CG10621	NA
28.5605	1.22874	0.354845	3.46275	0.000534677	0.0203145	3.89642	DE	FBgn0038142	CheA87a	NA
6.77778	-2.66681	0.770632	-3.46055	0.00053908	0.0203599	3.89419	DE	FBgn0038530	AttD	NA
18.0725	-1.56787	0.453034	-3.46083	0.000538506	0.0203599	3.89419	DE	FBgn0039315	CG13658	NA
384.372	1.08864	0.315092	3.45498	0.000550332	0.0207232	3.8765	DE	FBgn0052282	Drsl4	NA
6.27031	-3.84948	1.11588	-3.44972	0.00056116	0.0210684	3.85998	DE	FBgn0051380	CG31380	NA
14.9094	-3.12507	0.906733	-3.44652	0.000567858	0.0211705	3.85515	DE	FBgn0039470	CG6296	NA
1119.53	-0.687958	0.199638	-3.44603	0.000568879	0.0211705	3.85515	DE	FBgn0033320	CG8586	NA
386.336	0.424163	0.123087	3.44603	0.000568885	0.0211705	3.85515	DE	FBgn0025720	Ate1	NA
23.0811	-2.0869	0.605842	-3.44462	0.000571869	0.0212193	3.85284	DE	FBgn0039593	Sid	NA
82.0542	0.788771	0.229065	3.44345	0.000574353	0.0212494	3.85143	DE	FBgn0035113	pyx	NA
267.122	-0.55822	0.162215	-3.44123	0.000579085	0.0213622	3.84613	DE	FBgn0031256	shv	NA
216.405	-0.992745	0.288699	-3.43869	0.000584536	0.0214386	3.84256	DE	FBgn0033093	CG3270	NA
42.5828	-1.84349	0.536083	-3.43882	0.000584256	0.0214386	3.84256	DE	FBgn0041581	AttB	NA
209.678	-2.10858	0.613723	-3.43572	0.000590972	0.0216122	3.8345	DE	FBgn0034253	CG10936	NA
192.488	-1.38772	0.404462	-3.43102	0.000601316	0.0219273	3.82002	DE	FBgn0034480	CG16898	NA
12.2209	-2.52636	0.738452	-3.42116	0.000623545	0.0226727	3.78659	DE	FBgn0050083	CG30083	NA
499.596	-0.637334	0.186566	-3.41613	0.000635185	0.02303	3.77096	DE	FBgn0025700	CG5885	NA
43.8522	-2.07458	0.608331	-3.41028	0.000648962	0.0234625	3.75235	DE	FBgn0038845	CG10827	NA
1262.16	-0.369042	0.108397	-3.40453	0.000662787	0.0238942	3.73412	DE	FBgn0008635	betaCOP	NA
20.5676	-1.12709	0.331183	-3.40322	0.000665966	0.0239408	3.73217	DE	FBgn0058298	CG40298	NA
696.786	-0.324468	0.0953933	-3.40137	0.000670492	0.0240354	3.72823	DE	FBgn0267330	KdelR	NA
60.4523	-1.08537	0.319937	-3.39245	0.0006927	0.024692	3.70127	DE	FBgn0026878	CG4325	NA
2186.07	-0.433985	0.127898	-3.39322	0.000690757	0.024692	3.70127	DE	FBgn0086357	Sec61alpha	NA
2153.25	-0.535519	0.157967	-3.39007	0.000698751	0.0248379	3.69538	DE	FBgn0034753	CG2852	NA
262.689	-0.748433	0.220881	-3.38841	0.000703	0.0249192	3.69212	DE	FBgn0039099	GILT2	NA
99.7031	-0.92762	0.274029	-3.38512	0.000711477	0.0251494	3.68292	DE	FBgn0050104	NT5E-2	NA
503.44	-0.621362	0.183599	-3.38433	0.000713509	0.0251512	3.68285	DE	FBgn0034436	CG11961	NA
533.435	-0.474169	0.140148	-3.38335	0.000716081	0.0251719	3.68203	DE	FBgn0031260	Spp	NA
480.438	0.420556	0.124447	3.37941	0.00072642	0.0254648	3.67046	DE	FBgn0038488	m-cup	NA
882.992	-1.08232	0.321442	-3.36706	0.000759735	0.0265593	3.62837	DE	FBgn0032889	CG9331	NA
18253.2	0.234221	0.0696845	3.36116	0.000776158	0.0270589	3.60974	DE	FBgn0002938	ninaC	NA
67.7735	0.736414	0.219441	3.35587	0.000791168	0.0274315	3.59606	DE	FBgn0036481	CG16959	NA
1146.04	-0.78499	0.233876	-3.35643	0.000789556	0.0274315	3.59606	DE	FBgn0035091	CG3829	NA
1043.99	-0.274426	0.0818142	-3.35427	0.00079576	0.0275155	3.593	DE	FBgn0261243	Psa	NA
30.3664	-1.5013	0.447925	-3.35169	0.000803208	0.0276976	3.58641	DE	FBgn0035583	CG13704	NA
7.58922	-3.77492	1.12852	-3.345	0.000822814	0.0279558	3.57713	DE	FBgn0259237	CG42335	NA
110.058	-0.605674	0.180911	-3.34791	0.000814231	0.0279558	3.57713	DE	FBgn0035356	CG16986	NA
10.8925	-3.46582	1.03593	-3.34563	0.000820958	0.0279558	3.57713	DE	FBgn0020506	Amyrel	NA
35.3714	1.42089	0.424577	3.3466	0.000818089	0.0279558	3.57713	DE	FBgn0034219	mthl4	NA
59.1583	-1.58785	0.474746	-3.34463	0.000823914	0.0279558	3.57713	DE	FBgn0000615	exu	NA
103.416	-0.656839	0.196364	-3.345	0.000822821	0.0279558	3.57713	DE	FBgn0032801	CG10165	NA
3.87815	-5.33388	1.59698	-3.33998	0.000837848	0.028262	3.56624	DE	FBgn0262580	CG43120	NA
209.095	-0.86655	0.259493	-3.33939	0.000839621	0.028262	3.56624	DE	FBgn0041160	comm2	NA
1458.33	-0.784867	0.234962	-3.3404	0.000836577	0.028262	3.56624	DE	FBgn0023477	Taldo	NA
852.095	-0.34226	0.102644	-3.33444	0.00085471	0.0286938	3.55107	DE	FBgn0028687	Rpt1	NA
29.8975	-1.36593	0.410057	-3.33106	0.000865152	0.0289678	3.54157	DE	FBgn0262838	CG43202	NA
2669.26	0.279257	0.0838811	3.32921	0.000870943	0.0290849	3.53754	DE	FBgn0030706	Lrp4	NA
526.003	-0.423311	0.127206	-3.32775	0.000875501	0.0291604	3.53494	DE	FBgn0011336	Stt3B	NA
413.805	-0.561745	0.169259	-3.31886	0.000903872	0.0297926	3.5135	DE	FBgn0261270	SelD	NA
95.2684	-0.701139	0.211195	-3.31986	0.000900617	0.0297926	3.5135	DE	FBgn0030839	CG5613	NA
1891.15	0.367313	0.110667	3.31907	0.000903174	0.0297926	3.5135	DE	FBgn0015558	tty	NA
2318.31	0.465841	0.140359	3.31891	0.000903693	0.0297926	3.5135	DE	FBgn0031306	CG4577	NA
774.918	0.464939	0.140261	3.31482	0.000917028	0.0301479	3.50164	DE	FBgn0051760	CG31760	1
3864.2	-0.812992	0.246181	-3.30242	0.000958547	0.0314314	3.45995	DE	FBgn0020236	ATPCL	NA
331.233	0.629608	0.191017	3.29609	0.000980414	0.0320656	3.43997	DE	FBgn0262167	ana1	NA
1475.34	0.325388	0.0989006	3.29005	0.00100169	0.0326754	3.42113	DE	FBgn0260945	Atg1	3
543.106	0.337099	0.102482	3.28934	0.00100421	0.0326754	3.42113	DE	FBgn0029114	Tollo	1
49.2333	-4.77019	1.4512	-3.28707	0.00101237	0.0328567	3.4156	DE	FBgn0036321	CG14120	NA
338.915	0.545412	0.166174	3.28219	0.00103006	0.0333455	3.40083	DE	FBgn0036875	CG9449	NA
73.7572	-2.42731	0.739976	-3.28026	0.00103712	0.0334036	3.39909	DE	FBgn0032105	borr	NA
2629.41	-0.756508	0.230596	-3.28067	0.00103562	0.0334036	3.39909	DE	FBgn0028526	CG15293	NA
[truncated: 12,296 more rows]

## Sheet: 3 week ythdf -|- vs. ythdf -|+
baseMean	log2FoldChange	lfcSE	stat	pvalue	padj	logpadj	Result	gene_name	gene_id	head_peaks
[truncated: 12,065 more rows]
