# Supplementary material for: A neural m6A/Ythdf pathway is required for learning and memory in Drosophila
Source: Nat Commun. 2021 Mar 5;12:1458. doi: 10.1038/s41467-021-21537-1 (PMC7935873; doi:10.1038/s41467-021-21537-1)
Supplement: Supplementary file 9 — Supplementary Data 6 [file 41467_2021_21537_MOESM9_ESM.xlsx]

## Sheet: 1.qPCR primers
Supplementary Table 1. List of DNA oligos for qPCR primers		Supplementary Table 1.
Oligo name	Oligo sequence (5'_3' direction)	purpose
CG9821_F	GTGGAGTACTTGGCGAGCGCAA	m6A IP & RIP
CG9821_R	CTCTTCACTTACAGACAAAGGCTC
Syx1A_F	CCCTGAATCGGCGCCGACGACG	m6A IP & RIP
Syx1A_R	TGCCGTCTGCTTTTGCTGCTGC
fl(2)d_F	AGGACTATGTGAGCCAAATTGC	m6A IP & RIP
fl(2)d_R	TTAAGTTCCTTCTTGAGCCGC
sky_F	GACGTGCAATAATGAGGTATTTGG	m6A IP
sky_R	CATGGGTACTTGGCTCTTTCTG
Pdp1_F	GTAACACAATATGCCGACCTAGAC	m6A IP
Pdp1_R	GCCAAGACCAAGAGACAGAC
pum_F	GACAACGATAAGTCACGCGA	m6A IP
pum_R	ATTGAAGCCCTTGTCATCGT
Prosap_F	TCAGTATTGTGACAGACAAATCCC	m6A IP
Prosap_R	CACCACTTCGATCACATCACC
chinmo_F	CGAGAACCATAGTCCCAGCA	m6A IP
chinmo_R	GGCTCCGTTATCTGTAGACTC
tai_F	GAGGACTGGGAGATGATGAG	m6A IP
tai_R	TTCGTTTAGTAGCTTGAGCAG
scyl_F	AATAAAGATTGGACCAGCAGAC	m6A IP
scyl_R	GTCTTCTTGCTCTGACTTTGG
MESK2_F	TCGTGGATGAAGATTTCCGA	m6A IP
MESK2_R	GCTCAATTTGCGTGGAACTG
S6k_F	ATCCACTTCCCATATCCATATCC	m6A IP
S6k_R	GTTCTAGGTCAACATCGTCCA
mgl_F	ACCAACTGCTCTATTGCCTC	m6A IP
mgl_R	TGGCATGTATACGATCCCAG
CG8929_F	ACGAATTTACGGTCATACTAGCAC	m6A IP
CG8929_R	CATTGTTTCGATCCGTTGGT
gish_F	GCTAAGACAAATGCCAAAGGA	m6A IP & RIP
gish_R	AACTCACAACCTGTACTGAACC
AGO2_F	CGCGTGTATAAAGAGTACCGT	m6A IP
AGO2_R	GTTTACAGCCCACCTTGTCAC
fwe_F	AAAGATAACGGGTCTGCTGG	m6A IP
fwe_R	AAGAATGGCAAAGAAGGCGG
G7970_F	TTTCTCAGGCACATCTCTGC	m6A IP & RIP
CG7970_R	CGTAATGGATTTGGTGCGGA
GAPDH_F	ATCGTTCAGCGAAATGCCAG	RIP
GAPDH_R	GCAAGGGAGCCACCTATGAC
futsch_F	CACCATGAACATTCACTGCG	RIP
futsch_R	CGAGGTAATCAATGAATCCGT
rp49_F	ATGACCATCCGCCCAGCATAC	RNAi efficiency
rp49_R	CTGCATGAGCAGGACCTCCAG
Mettl3_F	AAAGGAACTCGTTGAGGCTG	RNAi efficiency
Mettl3_R	GTTGGTGTCTTCCAGGATCTC
YTHDC1_F	GAATCCTGCAAATTTACCACTCTC	RNAi efficiency
YTHDC1_R	ACGGTTCTTCCTCATCAAGTC
YTHDF_F	CAGGAAACACAGCTAAATCGG	RNAi efficiency
YTHDF_R	GCCCTTGTTCATATTGTTCCA
Renilla_F	GGAATTATAATGCTTATCTACGTGC	F-Luc mRNA
Renilla_R	CTTGCGAAAAATGAAGACCTTTTAC
Firefly_F	CTCACTGAGACTACATCAGC	R-Luc mRNA
Firefly_R	TCCAGATCCACAACCTTCGC

## Sheet: 2.primers for mutant genotyping
Supplementary Table 2. List of DNA oligos for genotyping
Oligo name	Oligo sequence (5'_3' direction)	Purpose
mettl3 cat _F	GGAAGACACCAACGATACGTGTC	genotyping mettl3[cat]/mettl3[cat]
mettl3 null _R	GATCGGCCATCACCACAGCGAACT
mettl3 null _F	CTACTTCCAACACTGGCCCTTTT	genotyping mettl3[null]/df
mettl3 null _R	GATCGGCCATCACCACAGCGAACT
mettl14_F	AATTCCGGTGGGCAACGCGAGGAGGAG	genotyping mettl14[fs]/df, mettl14[sk1]/df
mettl14_R	CCTCCGAGGATCCGCACCAAAG
YTHDC deltaN_F	ATCGCCAATTCGTCGCCGCTGTG	genotyping YTHDC[deltaN]/df
YTHDC deltaN_R	TCCGTTTCTCTTGTGCTGAGTGC
YTHDF-F	AGATGAAAATACCAGGAAACACAGGTAT	genotyping YTHDF[NP3]/df
YTHDF-R	TCCATGGAGTGTTGCAATTCTCCTTGAA
Mettl3 PCR1_F	GAGGCCAAGAGAAAGTTGGAAGTCGACG	genotyping mettl3 KO S2 cell	PCR1 1835bp
Mettl3 PCR1_R	GCCATCCAGTTGGTTTCCCAGGG
Mettl3 PCR2_F	GGAAGACACCAACGATACGTGTC	genotyping mettl3 KO S2 cell	PCR2 358bp
Mettl3 PCR2_R	GCGCTCCGCCGTGGGACTTAAACTTCTC
Mettl3 PCR3_F	GGCTGACTTGGAAGTACAGAAGGAGGTGCTG	genotyping mettl3 KO S2 cell	PCR3 317bp
Mettl3 PCR3_R	GAGAGTAGTAATTTCTGTGAGACCC

## Sheet: 3. Guides for mettl3 Crispr
Supplementary Table 3. List of DNA oligos for mettl3 Guide RNA sequences
Oligo name	Oligo sequence (5'_3' direction)
Sg mettl3-1 F	ttcgGCAGCCGGCCTCGGTGCCGA
Sg mettl3-1 R	aacTCGGCACCGAGGCCGGCTGCc
Sg mettl3-2 F	ttcgATTATCGAGCGTCTAAGCCC
Sg mettl3-2 R	aacGGGCTTAGACGCTCGATAATc
Sg mettl3-3 F	ttcgTCAGTTCCTGCTCCCTGGCC
Sg mettl3-3 R	aacGGCCAGGGAGCAGGAACTGAc
Sg mettl3-4 F	ttcgGGCAAGGAGCACTGTTTGGT
Sg mettl3-4 R	aacACCAAACAGTGCTCCTTGCCc

## Sheet: 4. primers for constructs
Supplementary Table 4. List of DNA oligos
Oligo name	Oligo sequence (5'_3' direction)	Construct
Mettl14_f	CACCATGAGCGATGTGCTAAAGAGC	pENTR-mettl14
Mettl14_r	TTATCTGGGCCTTCCACGAC
YTHDC1_f	CACCATGCCAAGAGCAGCCCG AA	pENTR-YTHDC
YTHDC1_r	CTAGCGCCTGTTGTCCCGAT
YTHDC1 W327A _f	CATTCCTCAGGTGGCCGCAGTATTGCCGC	pENTR-YTHDC-3A
YTHDC1 W327A _r	TGCGGCCACCTGAGGAATGTCCCGCCGT
YTHDC1 L338A _f	TAAGAACAAGAGTGTGGCAGCCACGCTGC	pENTR-YTHDC-3A
YTHDC1 L338A _r	TGCCACACTCTTGTTCTTAGACAGCTGG
YTHDC1 w276A _f	TATTTCGCCCAAGGCAGCAGGCGGCGTCA	pENTR-YTHDC-3A
YTHDC1 w276A _r	TGCTGCCTTGGGCGAAATACTAGGCGGC
YTHDF_f	CACCATGTCAGGCGTGGATCAGATG	pENTR-YTHDF
YTHDF_r	TTATGAATATTCATTGCTTCGCAT
YTHDF w459A-F	TCGCAGGACAAGGACAGGGGCAAG	pENTR-YTHDF-3A
YTHDF w459A-R	TGCGACGCTCGACGTTGAGTTG
YTHDF w404A F	ATAAAGTATGAGATTGCATGCTCAACCG	pENTR-YTHDF-3A
YTHDF w404A R	TGCAATCTCATACTTTATACTGCGATGG
YTHDF w464A F	CGCATCGCAGGACAAGGCAAGGGGCAAGT	pENTR-YTHDF-3A
YTHDF w464A R	TGCCTTGTCCTGCGATGCGACGCTCGAC
Fmr1_f Kpn I	Gat GGTACCATGGAAGATCTCCTCGTGGAAG	pAc5.1- FMRP-3xflag-3XHA
Fmr1_r Not I	GTCA GCGGCCGC TAAGCGTAGTCTGGCACGTCG
GFP_f	gagaccccggatcggggtacACCATGGTGAGCAAGGGC	pAc5.1 GFP-FMRP
GFP_r	gatcttccatCTTGTACAGCTCGTCCATGC
Fmr1_f	gctgtacaagATGGAAGATCTCCTCGTGG
Fmr1_r	agggccctctagactcgagcTTATGCGGACGTGCCATTG
aqz-F Kpn I	Gat GGTACC TTGTGTGAGTCATGGTGGAA	tub-aqz-GFP(JB26)
aqz-R BamHI	gat GGATCC TCGCTTTCCGATCTCTGGAT
aqz-F Kpn I	Gat GGTACC TTGTGTGAGTCATGGTGGAA	pac5.1-aqz-wt-luc
aqz-R EcoRI	gat GAATTC TCGCTTTCCGATCTCTGGAT
Luc-F EcoRI	gat GAATTC GCG atggccgaagacgccaaaaacataaaga	pac5.1-aqz-wt-luc
Luc-R NotI	GTCA gcggccgc ttacaatttggactttccgcccttc
aqz-M 5’	TCAAATTCGAAATAATCGCTGCGCAATAGTCGGTGGTGTA	pac5.1-aqz-M-luc
aqz-M 3’	ACTATTGCGCAGCGATTATTTCGAATTTGATTTCCGTTA
