# Supplementary material for: A neural m6A/Ythdf pathway is required for learning and memory in Drosophila
Source: Nat Commun. 2021 Mar 5;12:1458. doi: 10.1038/s41467-021-21537-1 (PMC7935873; doi:10.1038/s41467-021-21537-1)
Supplement: Supplementary file 11 — Source Data [file 41467_2021_21537_MOESM11_ESM.xlsx]

## Sheet: Figure 1B 1C data
Figure 1B	Western blotting
	The panels were used to generate the Figure 1B and cropped as shown.
								anti-Flag
Figure 1C
								anti-Flag

## Sheet: Figure 1D 1E data
Figure 1D	Figure 1E in red
Identified Proteins	Accession Number	Alternate ID	log2(m6A/A) Rep1	log2( m6A/A) Rep2
Uncharacterized protein, isoform E OS=Drosophila melanogaster OX=7227 GN=Dmel\CG8963 PE=1 SV=1	A0A0B4K891_DROME (+1)	Dmel	1	1.58496
YTH domain-containing family protein OS=Drosophila melanogaster OX=7227 GN=Ythdf PE=2 SV=1	YTHDF_DROME	Ythdf	2.45943	5.24793
YTH domain-containing protein 1 OS=Drosophila melanogaster OX=7227 GN=Ythdc1 PE=2 SV=2	YTDC1_DROME	Ythdc1	3.05889	5.08746
Supercoiling factor variant A OS=Drosophila melanogaster OX=7227 GN=scf PE=4 SV=1	I1V500_DROME (+1)	scf	1.58496	3
Clathrin light chain OS=Drosophila melanogaster OX=7227 GN=Clc PE=2 SV=1	CLC_DROME	Clc	0.584963	1.58496
Amun, isoform A OS=Drosophila melanogaster OX=7227 GN=Amun PE=1 SV=1	Q9VYV4_DROME	Amun	1	1.45943
GH15213p OS=Drosophila melanogaster OX=7227 GN=Dmel\CG12065 PE=1 SV=1	Q8MRM6_DROME	Dmel	0	1.58496
Coiled-coil-helix-coiled-coil-helix domain containing 2, isoform A OS=Drosophila melanogaster OX=7227 GN=Chchd2 PE=1 SV=1	Q9VX77_DROME	Chchd2	0	1.58496
LD43724p OS=Drosophila melanogaster OX=7227 GN=Mink PE=1 SV=2	Q9VC08_DROME	Mink	1.32193	0.736966
Eukaryotic translation initiation factor 1A OS=Drosophila melanogaster OX=7227 GN=eIF1A PE=2 SV=1	Q9NJB4_DROME (+1)	eIF1A	-0.584963	2.32193
Thioredoxin-2 OS=Drosophila melanogaster OX=7227 GN=Trx-2 PE=1 SV=3	THIO2_DROME	Trx-2	1.58496	0.415037
U6 snRNA-associated Sm-like protein LSm1 OS=Drosophila melanogaster OX=7227 GN=CG4279 PE=2 SV=1	Q4V6R8_DROME (+1)	CG4279	1.58496	0.415037
SD07683p OS=Drosophila melanogaster OX=7227 PE=2 SV=1	Q8T9C4_DROME		1.58496	0.415037
Uncharacterized protein, isoform B OS=Drosophila melanogaster OX=7227 GN=Dmel\CG11377 PE=1 SV=1	M9PDP6_DROME (+1)	Dmel	1	0.736966
Eukaryotic translation initiation factor 4G1, isoform B OS=Drosophila melanogaster OX=7227 GN=eIF4G1 PE=1 SV=1	A8DZ29_DROME	eIF4G1	0.415037	1.32193
RE43665p OS=Drosophila melanogaster OX=7227 GN=BcDNA:RE43665 PE=1 SV=1	Q9W2P5_DROME	BcDNA	0	1.58496
Enolase, isoform F OS=Drosophila melanogaster OX=7227 GN=Eno PE=1 SV=1	E1JHR5_DROME (+1)	Eno	2.80735	0.584963
Cortactin OS=Drosophila melanogaster OX=7227 GN=Cortactin PE=2 SV=1	O96046_DROME (+1)	Cortactin	1.80735	0.765535
GH25379p OS=Drosophila melanogaster OX=7227 GN=Jafrac2 PE=1 SV=1	Q9V3Q4_DROME	Jafrac2	0.321928	1.32193
Argonaute-2 (Fragment) OS=Drosophila melanogaster OX=7227 GN=Ago2 PE=2 SV=1	A0A1B1LJN2_DROME	Ago2	2	0.584963
U6 snRNA-associated Sm-like protein LSm8 OS=Drosophila melanogaster OX=7227 GN=Dmel\CG2021 PE=1 SV=1	Q9W087_DROME	Dmel	1	0.584963
Inositol-3-phosphate synthase OS=Drosophila melanogaster OX=7227 GN=Inos PE=1 SV=1	INO1_DROME	Inos	-0.415037	1.58496
Transcription factor OS=Drosophila melanogaster OX=7227 GN=stwl PE=2 SV=1	Q24156_DROME	stwl	1	0
Lilliputian, isoform I OS=Drosophila melanogaster OX=7227 GN=lilli PE=4 SV=1	A0A1W5PXG3_DROME (+2)	lilli	-0.321928	2.58496
GEO09167p1 OS=Drosophila melanogaster OX=7227 GN=Nph PE=1 SV=1	Q9VAC4_DROME	Nph	2.58496	-0.321928
Histone H3.3A OS=Drosophila melanogaster OX=7227 GN=His3.3A PE=1 SV=1	H33A_DROME (+1)	His3	1	0.415037
FI21236p1 OS=Drosophila melanogaster OX=7227 GN=rump PE=1 SV=1	Q9VHC7_DROME	rump	0.584963	0.736966
LD31448p OS=Drosophila melanogaster OX=7227 GN=Dmel\CG8149 PE=1 SV=1	Q9VHC8_DROME	Dmel	0.584963	0.736966
Sulfurtransferase OS=Drosophila melanogaster OX=7227 GN=Dmel\CG12279 PE=1 SV=2	Q9VG33_DROME	Dmel	2	0
Calcium binding EF-hand protein OS=Drosophila melanogaster OX=7227 GN=NUCB1 PE=2 SV=2	O16124_DROME (+4)	NUCB1	1.58496	0.321928
Protein bark beetle OS=Drosophila melanogaster OX=7227 GN=bark PE=1 SV=1	BARK_DROME	bark	0.584963	1
GM14292p OS=Drosophila melanogaster OX=7227 GN=Dmel\CG11444 PE=1 SV=1	Q9W4J4_DROME	Dmel	1	0.415037
RluA-2, isoform C OS=Drosophila melanogaster OX=7227 GN=RluA-2 PE=1 SV=1	M9MRH0_DROME	RluA-2	1	0.415037
Calmodulin, isoform C OS=Drosophila melanogaster OX=7227 GN=Cam PE=1 SV=1	A0A0B4LF57_DROME	Cam	1.58496	0
Rickets OS=Drosophila melanogaster OX=7227 GN=rk PE=4 SV=1	Q7KTA0_DROME (+1)	rk	1.58496	0
LD40224p OS=Drosophila melanogaster OX=7227 GN=Grx4 PE=1 SV=1	Q9VJZ6_DROME	Grx4	0.584963	0.584963
Uncharacterized protein, isoform A OS=Drosophila melanogaster OX=7227 GN=anon-WO0172774.89 PE=1 SV=1	Q9VTY2_DROME	anon-WO0172774	1	0.415037
IP17216p (Fragment) OS=Drosophila melanogaster OX=7227 GN=RpL23a PE=2 SV=1	A1A6X4_DROME (+3)	RpL23a	0.584963	0.584963
GEO11434p1 (Fragment) OS=Drosophila melanogaster OX=7227 PE=2 SV=1	A0A1B2AL12_DROME		-0.584963	2
EF-hand domain-containing protein D2 homolog OS=Drosophila melanogaster OX=7227 GN=Swip-1 PE=2 SV=1	EFHD2_DROME	Swip-1	-1	1.32193
FK506-binding protein 59 OS=Drosophila melanogaster OX=7227 GN=FKBP59 PE=1 SV=1	FKB59_DROME	FKBP59	2.58496	0.378512
Eukaryotic translation elongation factor 1 beta, isoform C OS=Drosophila melanogaster OX=7227 GN=eEF1beta PE=3 SV=1	A0A0B4LFL3_DROME	eEF1beta	0.415037	0.847997
MIP08648p OS=Drosophila melanogaster OX=7227 GN=14-3-3epsilon-RA PE=2 SV=1	C6TP70_DROME (+1)	14-3-3epsilon-RA	0.874469	0.652077
Peptidylprolyl isomerase OS=Drosophila melanogaster OX=7227 GN=BcDNA:RH50927 PE=1 SV=1	Q9VGK3_DROME	BcDNA	1	0.485427
Aluminum tubes, isoform A OS=Drosophila melanogaster OX=7227 GN=alt PE=1 SV=1	Q9VEH0_DROME	alt	1.32193	0.459432
GH28726p (Fragment) OS=Drosophila melanogaster OX=7227 GN=CG14235-RA PE=2 SV=1	C1C592_DROME	CG14235-RA	0.584963	0.584963
Protein 4.1 homolog OS=Drosophila melanogaster OX=7227 GN=cora PE=1 SV=1	41_DROME (+1)	cora	-0.415037	1.58496
14-3-3 protein zeta OS=Drosophila melanogaster OX=7227 GN=14-3-3zeta PE=1 SV=1	1433Z_DROME	14-3-3zeta	0.192645	1.11548
Anon1A4 OS=Drosophila melanogaster OX=7227 GN=Df31 PE=1 SV=1	O16043_DROME	Df31	1.22239	0.222392
RE70333p OS=Drosophila melanogaster OX=7227 GN=Dmel\CG1316 PE=1 SV=2	Q9VZE4_DROME	Dmel	1.078	0.450661
205 kDa microtubule-associated protein OS=Drosophila melanogaster OX=7227 GN=Map205 PE=1 SV=2	MA205_DROME (+1)	Map205	1.48543	0.519374
Moesin, isoform M OS=Drosophila melanogaster OX=7227 GN=Moe PE=1 SV=1	M9PHG2_DROME	Moe	-0.584963	0.862496
Geminin OS=Drosophila melanogaster OX=7227 GN=geminin PE=1 SV=1	Q7JX41_DROME	geminin	-0.584963	1.32193
Glutathione peroxidase OS=Drosophila melanogaster OX=7227 GN=CG12013 PE=2 SV=1	Q86NS7_DROME (+3)	CG12013	0.584963	0.415037
Partner of Y14 and mago OS=Drosophila melanogaster OX=7227 GN=Pym PE=1 SV=1	PYM_DROME	Pym	-0.584963	1.32193
U6 snRNA-associated Sm-like protein LSm2 OS=Drosophila melanogaster OX=7227 GN=BcDNA:GM14851 PE=1 SV=1	Q9VTW6_DROME	BcDNA	1	0.321928
U6 snRNA-associated Sm-like protein LSm3 OS=Drosophila melanogaster OX=7227 GN=LSm3 PE=2 SV=1	Q8IGW7_DROME (+1)	LSm3	0.485427	0.678072
Eukaryotic translation initiation factor eIF1 OS=Drosophila melanogaster OX=7227 GN=eIF1 PE=1 SV=1	ETIF1_DROME	eIF1	0.807355	0.459432
Copia protein OS=Drosophila melanogaster OX=7227 GN=GIP PE=1 SV=3	COPIA_DROME	GIP	-0.415037	1.22239
Superoxide dismutase OS=Drosophila melanogaster OX=7227 GN=Sod2 PE=3 SV=1	A0A0B4LGQ1_DROME (+1)	Sod2	0	0.807355
Chondrocyte-derived ezrin-like domain containing protein, isoform G OS=Drosophila melanogaster OX=7227 GN=Cdep PE=1 SV=2	A8JQT5_DROME	Cdep	0.777608	-1
RE33133p OS=Drosophila melanogaster OX=7227 GN=Cg25C-RC PE=2 SV=1	B7FNQ3_DROME	Cg25C-RC	0.917538	0.137504
Protein slender lobes OS=Drosophila melanogaster OX=7227 GN=sle PE=1 SV=1	SLE_DROME	sle	0.415037	0.540568
Multiprotein bridging factor 1, isoform E OS=Drosophila melanogaster OX=7227 GN=mbf1 PE=1 SV=1	M9PFR6_DROME (+1)	mbf1	0.321928	0.584963
TA01656p1 OS=Drosophila melanogaster OX=7227 GN=Dmel\CG9471 PE=1 SV=1	Q9VH72_DROME	Dmel	0.584963	0.321928
SD12036p (Fragment) OS=Drosophila melanogaster OX=7227 GN=fabp PE=2 SV=1	Q8IGA2_DROME (+1)	fabp	0	0.736966
Eukaryotic translation initiation factor 3 subunit J OS=Drosophila melanogaster OX=7227 GN=eIF3j PE=3 SV=1	A0A0B4LF26_DROME	eIF3j	0	0.736966
Kayak, isoform G OS=Drosophila melanogaster OX=7227 GN=kay PE=1 SV=1	A0A0B4LHU8_DROME (+1)	kay	1.58496	0
RE21659p OS=Drosophila melanogaster OX=7227 GN=CG4879-RB PE=2 SV=1	B3DN71_DROME (+2)	CG4879-RB	-0.584963	1.58496
60S acidic ribosomal protein P1 OS=Drosophila melanogaster OX=7227 GN=RpLP1 PE=1 SV=2	RLA1_DROME	RpLP1	1	0
PDGF-and VEGF-related factor 3, isoform F OS=Drosophila melanogaster OX=7227 GN=Pvf3 PE=3 SV=1	X2J909_DROME	Pvf3	1.58496	-0.584963
BcDNA.GH11973 OS=Drosophila melanogaster OX=7227 GN=rgn PE=1 SV=1	Q9Y102_DROME	rgn	-0.584963	1.58496
60S ribosomal protein L4 OS=Drosophila melanogaster OX=7227 GN=RpL4 PE=1 SV=2	RL4_DROME	RpL4	-1	1
Neural/ectodermal development factor IMP-L2 OS=Drosophila melanogaster OX=7227 GN=ImpL2 PE=1 SV=4	IMPL2_DROME (+2)	ImpL2	-0.584963	1.58496
RE24907p (Fragment) OS=Drosophila melanogaster OX=7227 GN=Saf-B PE=2 SV=1	Q8IGV1_DROME (+1)	Saf-B	-0.415037	0.777608
Dumpy, isoform Q OS=Drosophila melanogaster OX=7227 GN=dpy PE=1 SV=1	M9PB30_DROME	dpy	-0.0524674	1.80735
Uncharacterized protein, isoform D OS=Drosophila melanogaster OX=7227 GN=ESTS:34F4T PE=1 SV=1	M9PI17_DROME	ESTS	1	0.206451
GEO05313p1 OS=Drosophila melanogaster OX=7227 GN=Dmel\CG1943 PE=1 SV=1	Q9VI56_DROME	Dmel	1.22239	0.263034
Glyceraldehyde-3-phosphate dehydrogenase OS=Drosophila melanogaster OX=7227 GN=Gapdh2 PE=3 SV=1	M9PJN8_DROME	Gapdh2	1.32193	0
Arouser, isoform C OS=Drosophila melanogaster OX=7227 GN=aru PE=1 SV=1	Q9VPU7_DROME	aru	-0.415037	2.58496
Transcription factor BTF3 OS=Drosophila melanogaster OX=7227 GN=bic PE=1 SV=1	Q7KM15_DROME	bic	0.678072	0.289507
Uncharacterized protein OS=Drosophila melanogaster OX=7227 GN=Dmel\CG30069 PE=1 SV=1	A1Z9M5_DROME	Dmel	0.222392	0.584963
GH12423p OS=Drosophila melanogaster OX=7227 GN=Dmel\CG14186 PE=2 SV=2	Q9VW76_DROME	Dmel	0.678072	-1
RH49324p (Fragment) OS=Drosophila melanogaster OX=7227 GN=COX5B PE=2 SV=1	Q86NN8_DROME (+1)	COX5B	1	0
Profilin OS=Drosophila melanogaster OX=7227 GN=chic PE=1 SV=1	PROF_DROME	chic	1.58496	0
No circadian temperature entrainment, isoform D OS=Drosophila melanogaster OX=7227 GN=nocte PE=1 SV=1	M9PE74_DROME (+1)	nocte	0.621488	0.384664
Lingerer, isoform H OS=Drosophila melanogaster OX=7227 GN=lig PE=1 SV=1	A0A0B4K7U5_DROME (+2)	lig	0.584963	0.383329
Adenylate kinase OS=Drosophila melanogaster OX=7227 GN=Adk2 PE=1 SV=1	KAD2_DROME	Adk2	0	0.70044
Alpha spectrin, isoform C OS=Drosophila melanogaster OX=7227 GN=alpha-Spec PE=4 SV=1	M9PBI5_DROME (+1)	alpha-Spec	0	0.454566
Zinc finger Ran-binding domain-containing protein 2 OS=Drosophila melanogaster OX=7227 GN=Dmel\CG3732 PE=2 SV=1	Q9W230_DROME	Dmel	0.584963	0.222392
Ubiquitin-conjugating enzyme E2-17 kDa OS=Drosophila melanogaster OX=7227 GN=eff PE=2 SV=1	UBCD1_DROME	eff	0	0.415037
Nucleoside diphosphate kinase OS=Drosophila melanogaster OX=7227 GN=awd PE=1 SV=1	A0A0B4LHX6_DROME (+2)	awd	1	0
Doublesex, isoform E OS=Drosophila melanogaster OX=7227 GN=dsx PE=4 SV=1	A0A0B4KGR7_DROME-DECOY (+2)		0.334419	0.514573
Polyadenylate-binding protein OS=Drosophila melanogaster OX=7227 GN=pAbp PE=1 SV=3	PABP_DROME	pAbp	0	0.459432
Histone H2A OS=Drosophila melanogaster OX=7227 GN=His2Av PE=3 SV=1	A0A0B4KH25_DROME	His2Av	0.263034	0.321928
LD41494p OS=Drosophila melanogaster OX=7227 GN=Dmel\CG9911 PE=1 SV=1	Q95TL8_DROME (+1)	Dmel	1	0
GEO07185p1 OS=Drosophila melanogaster OX=7227 GN=RpS28b PE=2 SV=1	X2JEM4_DROME	RpS28b	0	0.485427
Endoplasmic reticulum chaperone BiP OS=Drosophila melanogaster OX=7227 GN=Hsc70-3 PE=1 SV=2	BIP_DROME	Hsc70-3	0.321928	0.321928
Bicaudal D, isoform D OS=Drosophila melanogaster OX=7227 GN=BicD PE=1 SV=1	M9PDB8_DROME	BicD	0	0.415037
Endosulfine, isoform A OS=Drosophila melanogaster OX=7227 GN=endos PE=1 SV=1	Q9VUB8_DROME	endos	0	0.321928
RE21773p (Fragment) OS=Drosophila melanogaster OX=7227 GN=Cp1-RC PE=2 SV=1	C6SV44_DROME (+1)	Cp1-RC	0	0.321928
AT27578p OS=Drosophila melanogaster OX=7227 GN=rin PE=1 SV=1	Q9VFT4_DROME	rin	0.584963	0.165059
Casein kinase IIalpha, isoform C OS=Drosophila melanogaster OX=7227 GN=CkIIalpha PE=1 SV=1	A4V2B8_DROME	CkIIalpha	-1.16993	1.22239
X16 splicing factor, isoform B OS=Drosophila melanogaster OX=7227 GN=x16 PE=1 SV=1	M9PC85_DROME (+1)	x16	0.321928	0.222392
Elongation factor 1-alpha 1 OS=Drosophila melanogaster OX=7227 GN=eEF1alpha1 PE=1 SV=2	EF1A1_DROME	eEF1alpha1	0.643856	-0.0641303
Calreticulin OS=Drosophila melanogaster OX=7227 GN=Calr PE=1 SV=2	CALR_DROME (+1)	Calr	1.58496	-0.106915
Histone H2B OS=Drosophila melanogaster OX=7227 GN=His2B PE=1 SV=2	H2B_DROME	His2B	0.485427	0
TA01007p (Fragment) OS=Drosophila melanogaster OX=7227 GN=RpL36A-RA PE=2 SV=1	C5WLN8_DROME (+2)	RpL36A-RA	-0.584963	0.584963
SD04793p OS=Drosophila melanogaster OX=7227 GN=Pax PE=2 SV=1	Q8MQX3_DROME (+2)	Pax	-0.584963	0.584963
Dynein light chain 1, cytoplasmic OS=Drosophila melanogaster OX=7227 GN=ctp PE=1 SV=1	DYL1_DROME	ctp	0.584963	0
Dipeptidase B, isoform A OS=Drosophila melanogaster OX=7227 GN=Dip-B PE=1 SV=2	Q9VFQ9_DROME	Dip-B	-0.584963	0.436099
LD23647p OS=Drosophila melanogaster OX=7227 GN=Dmel\CG5787 PE=1 SV=2	Q9VK59_DROME	Dmel	0	0.289507
Cofilin/actin-depolymerizing factor homolog OS=Drosophila melanogaster OX=7227 GN=tsr PE=1 SV=1	CADF_DROME	tsr	0	0.341037
Protein disulfide-isomerase A6 homolog OS=Drosophila melanogaster OX=7227 GN=CaBP1 PE=1 SV=1	PDIA6_DROME	CaBP1	0.241008	0.169925
Mesencephalic astrocyte-derived neurotrophic factor homolog OS=Drosophila melanogaster OX=7227 GN=Manf PE=2 SV=2	ARMET_DROME	Manf	-0.263034	0.415037
RE34829p OS=Drosophila melanogaster OX=7227 GN=Hrb98DE-RE PE=2 SV=1	C8VV67_DROME	Hrb98DE-RE	-0.0384741	0.326501
Bicoid stability factor OS=Drosophila melanogaster OX=7227 GN=bsf PE=1 SV=2	Q9VJ86_DROME	bsf	-0.415037	0.332575
Caprin homolog OS=Drosophila melanogaster OX=7227 GN=Capr PE=1 SV=1	CAPR1_DROME	Capr	0.584963	0
U2 snRNP auxiliary factor large subunit OS=Drosophila melanogaster OX=7227 GN=U2af50 PE=3 SV=1	M9NF89_DROME	U2af50	0.469485	0
Thioredoxin peroxidase 1, isoform C OS=Drosophila melanogaster OX=7227 GN=Jafrac1 PE=1 SV=1	X2JF59_DROME	Jafrac1	0.584963	0
LD36568p OS=Drosophila melanogaster OX=7227 GN=CAH3 PE=1 SV=1	Q9W3C8_DROME	CAH3	-0.584963	0.415037
DnaJ homolog shv OS=Drosophila melanogaster OX=7227 GN=shv PE=1 SV=1	DJSHV_DROME	shv	1.58496	-0.192645
Trailer hitch, isoform C OS=Drosophila melanogaster OX=7227 GN=tral PE=1 SV=1	M9PF14_DROME (+1)	tral	0	0.211504
SD13619p OS=Drosophila melanogaster OX=7227 GN=blanks PE=2 SV=1	Q8MRY4_DROME	blanks	0.415037	0
40S ribosomal protein S12 OS=Drosophila melanogaster OX=7227 GN=RpS12 PE=1 SV=2	RS12_DROME	RpS12	0.847997	-0.241008
Heat shock protein 83, isoform B OS=Drosophila melanogaster OX=7227 GN=Hsp83 PE=3 SV=1	M9PBL3_DROME	Hsp83	0.584963	0
GEO10165p1 (Fragment) OS=Drosophila melanogaster OX=7227 PE=2 SV=1	A0A1B2AJ64_DROME		-0.321928	0.415037
Protein disulfide-isomerase OS=Drosophila melanogaster OX=7227 GN=Pdi PE=2 SV=1	PDI_DROME	Pdi	0.251539	0.0227201
Eukaryotic translation initiation factor 4H1, isoform C OS=Drosophila melanogaster OX=7227 GN=eIF4H1 PE=1 SV=1	Q7KUX7_DROME	eIF4H1	0.137504	0.13493
Peptidyl-prolyl cis-trans isomerase OS=Drosophila melanogaster OX=7227 GN=Cyp1 PE=1 SV=2	PPIA_DROME	Cyp1	0	0.137504
RNA-binding protein spenito OS=Drosophila melanogaster OX=7227 GN=nito PE=1 SV=1	NITO_DROME	nito	-0.192645	0.249978
RNA-binding protein lark OS=Drosophila melanogaster OX=7227 GN=lark PE=1 SV=1	LARK_DROME	lark	0.152003	0.103093
Bent, isoform F OS=Drosophila melanogaster OX=7227 GN=bt PE=1 SV=1	D1YSG0_DROME	bt	-0.125531	1.58496
GM17572p (Fragment) OS=Drosophila melanogaster OX=7227 GN=CG33714-RA PE=2 SV=1	C4IXV9_DROME (+1)	CG33714-RA	0	0.222392
Protein alan shepard OS=Drosophila melanogaster OX=7227 GN=shep PE=1 SV=2	SHEP_DROME	shep	0.736966	-0.251539
Muscle-specific protein 300 kDa, isoform G OS=Drosophila melanogaster OX=7227 GN=Msp300 PE=1 SV=1	M9MRJ4_DROME	Msp300	-0.710493	1.19265
GH09868p OS=Drosophila melanogaster OX=7227 GN=TBPH PE=1 SV=1	Q8SXP8_DROME	TBPH	0	0.125531
5'-3' exoribonuclease OS=Drosophila melanogaster OX=7227 GN=Rat1 PE=1 SV=1	M9PEY6_DROME	Rat1	0.415037	0
BcDNA.GH08312 OS=Drosophila melanogaster OX=7227 GN=Sap-r PE=1 SV=1	Q9Y125_DROME	Sap-r	0.36257	-0.222392
Superoxide dismutase [Cu-Zn] OS=Drosophila melanogaster OX=7227 GN=Sod1 PE=1 SV=2	SODC_DROME	Sod1	0.485427	-0.152003
B52, isoform O OS=Drosophila melanogaster OX=7227 GN=B52 PE=4 SV=1	A0A0C4DHG5_DROME (+1)	B52	-0.0374747	0.217591
Eukaryotic translation initiation factor 5A OS=Drosophila melanogaster OX=7227 GN=eEF5 PE=2 SV=2	IF5A_DROME	eEF5	0.263034	0
Catalase OS=Drosophila melanogaster OX=7227 GN=Cat PE=1 SV=2	CATA_DROME	Cat	0	0.115477
Reverse >sp|P91927|LETM1_DROME Mitochondrial proton/calcium exchanger protein OS=Drosophila melanogaster OX=7227 GN=Letm1 PE=2 SV=2	Reverse-DECOY		0.248027	-0.169121
IP21842p1 (Fragment) OS=Drosophila melanogaster OX=7227 GN=Tctp-RA PE=2 SV=1	S5PU30_DROME (+1)	Tctp-RA	-0.321928	0.206451
Thioredoxin reductase 1, mitochondrial OS=Drosophila melanogaster OX=7227 GN=Trxr-1 PE=1 SV=2	TRXR1_DROME	Trxr-1	0.0395284	0.125531
Tubulin-specific chaperone A OS=Drosophila melanogaster OX=7227 GN=Dmel\CG1890 PE=1 SV=1	Q9V9U7_DROME	Dmel	0.289507	-0.115477
Heat shock 70 kDa protein cognate 4 OS=Drosophila melanogaster OX=7227 GN=Hsc70-4 PE=1 SV=3	HSP7D_DROME	Hsc70-4	0.847997	-0.222392
CCHC-type zinc finger nucleic acid binding protein, isoform B OS=Drosophila melanogaster OX=7227 GN=CNBP PE=2 SV=1	A0A0B4JD46_DROME	CNBP	-0.14439	0.184425
FI04408p OS=Drosophila melanogaster OX=7227 GN=Rox8 PE=1 SV=1	Q8IMX4_DROME (+2)	Rox8	0.199309	-0.0824622
Thioredoxin domain-containing protein 5 homolog OS=Drosophila melanogaster OX=7227 GN=prtp PE=1 SV=2	TXND5_DROME	prtp	0	0
LD45254p OS=Drosophila melanogaster OX=7227 GN=Anon1A3 PE=1 SV=1	Q9V9U3_DROME	Anon1A3	0	0
FI18812p1 OS=Drosophila melanogaster OX=7227 GN=Unr PE=1 SV=1	B7Z0E2_DROME	Unr	1.078	-0.520832
LD35640p OS=Drosophila melanogaster OX=7227 GN=Psi PE=1 SV=1	A1ZAK7_DROME (+1)	Psi	0.36257	-0.120294
Eukaryotic initiation factor 4B OS=Drosophila melanogaster OX=7227 GN=eIF4B PE=1 SV=1	Q7PLL3_DROME	eIF4B	0.415037	-0.192645
LD03220p OS=Drosophila melanogaster OX=7227 GN=Stip1 PE=1 SV=1	Q9VPN5_DROME	Stip1	0	0
Oxygen-dependent coproporphyrinogen-III oxidase OS=Drosophila melanogaster OX=7227 GN=Coprox PE=2 SV=1	HEM6_DROME	Coprox	0.152003	-0.152003
Peptidyl-prolyl cis-trans isomerase OS=Drosophila melanogaster OX=7227 GN=Dmel\CG2852 PE=1 SV=1	Q9W227_DROME	Dmel	-0.485427	0.263034
Nucleosome remodeling factor - 38kD, isoform C OS=Drosophila melanogaster OX=7227 GN=Nurf-38 PE=1 SV=1	A0A0B4K7G9_DROME (+1)	Nurf-38	0.584963	-0.0995357
GH21273p OS=Drosophila melanogaster OX=7227 GN=Dmel\CG11999 PE=1 SV=1	Q9VNA3_DROME	Dmel	-0.678072	0.459432
Clot protein OS=Drosophila melanogaster OX=7227 GN=cl PE=1 SV=1	Q9VMQ9_DROME	cl	-0.321928	0.125531
IP12320p OS=Drosophila melanogaster OX=7227 PE=2 SV=1	Q1EC09_DROME		0	0
LD36772p OS=Drosophila melanogaster OX=7227 GN=cg4612 PE=1 SV=1	Q9W158_DROME	cg4612	0	0
Uncharacterized protein OS=Drosophila melanogaster OX=7227 PE=4 SV=1	V9GZW9_DROME		-0.485427	0.415037
LIM and SH3 domain protein Lasp OS=Drosophila melanogaster OX=7227 GN=Lasp PE=1 SV=2	LASP1_DROME (+1)	Lasp	0	0
RE72132p OS=Drosophila melanogaster OX=7227 GN=Secp43 PE=1 SV=1	Q8SXG7_DROME	Secp43	0.736966	-0.321928
Transgelin OS=Drosophila melanogaster OX=7227 GN=Chd64 PE=1 SV=1	M9PE30_DROME (+1)	Chd64	1	-0.125531
Peptidylprolyl isomerase OS=Drosophila melanogaster OX=7227 GN=FK506-bp2-RA PE=2 SV=1	H0RN81_DROME	FK506-bp2-RA	0	0
Protein NASP homolog OS=Drosophila melanogaster OX=7227 GN=CG8223 PE=1 SV=1	NASP_DROME	CG8223	-0.415037	0.263034
GH24787p OS=Drosophila melanogaster OX=7227 GN=Dmel\CG6745 PE=1 SV=1	Q9VSK9_DROME	Dmel	0	0
Glutathione S-transferase D1 OS=Drosophila melanogaster OX=7227 GN=GstD1 PE=1 SV=1	GSTD1_DROME	GstD1	0.584963	-0.222392
Nascent polypeptide associated complex protein alpha subunit, isoform D OS=Drosophila melanogaster OX=7227 GN=Nacalpha PE=4 SV=1	A0A0B4LEY6_DROME	Nacalpha	0	0
HMG protein Z, isoform C OS=Drosophila melanogaster OX=7227 GN=HmgZ PE=4 SV=1	A0A0B4LG36_DROME	HmgZ	-1	0.222392
Uncharacterized protein, isoform B OS=Drosophila melanogaster OX=7227 GN=p23 PE=1 SV=1	A0A0B4K6D2_DROME (+1)	p23	-1	0.222392
Acinus, isoform A OS=Drosophila melanogaster OX=7227 GN=Acn PE=1 SV=1	Q9VJ12_DROME	Acn	0	0
GTP:AMP phosphotransferase, mitochondrial OS=Drosophila melanogaster OX=7227 GN=Adk3 PE=1 SV=1	Q9VGU6_DROME	Adk3	-0.584963	0.321928
NIF3-like protein 1 OS=Drosophila melanogaster OX=7227 GN=anon-35F/36A PE=1 SV=3	NIF3L_DROME	anon-35F	-1	0.263034
Cytosolic Fe-S cluster assembly factor NUBP1 homolog OS=Drosophila melanogaster OX=7227 GN=CG17904 PE=1 SV=1	NUBP1_DROME	CG17904	0	0
RE08101p OS=Drosophila melanogaster OX=7227 GN=Tm1 PE=1 SV=1	Q8IGY1_DROME	Tm1	0	0
CIN85 and CD2AP related, isoform G OS=Drosophila melanogaster OX=7227 GN=cindr PE=1 SV=1	A0A0B4KHG1_DROME (+2)	cindr	0	0
MORF-related gene 15, isoform B OS=Drosophila melanogaster OX=7227 GN=MRG15 PE=4 SV=1	A0A0B4KHJ7_DROME (+1)	MRG15	0.584963	-0.415037
SD08104p OS=Drosophila melanogaster OX=7227 GN=CG9302 PE=2 SV=1	Q960C0_DROME (+1)	CG9302	-1.58496	0.736966
40S ribosomal protein S27 OS=Drosophila melanogaster OX=7227 GN=RpS27 PE=1 SV=1	Q9VBU9_DROME	RpS27	-0.584963	0.584963
Beta-alanine-activating enzyme OS=Drosophila melanogaster OX=7227 GN=U26 PE=2 SV=3	ACSF4_DROME (+1)	U26	-0.415037	1
GEO07442p1 OS=Drosophila melanogaster OX=7227 GN=PDCD-5 PE=1 SV=1	Q9VUZ8_DROME	PDCD-5	-0.584963	0.584963
FI07634p (Fragment) OS=Drosophila melanogaster OX=7227 GN=CG6891-RA PE=2 SV=1	B5RJ68_DROME (+3)	CG6891-RA	1	-0.415037
60S ribosomal protein L22 OS=Drosophila melanogaster OX=7227 GN=RpL22 PE=1 SV=2	RL22_DROME	RpL22	-1	0.584963
RNA-binding protein cabeza OS=Drosophila melanogaster OX=7227 GN=caz PE=2 SV=2	CAZ_DROME	caz	-0.16665	0.0968615
Heterogeneous nuclear ribonucleoprotein 87F OS=Drosophila melanogaster OX=7227 GN=Hrb87F PE=2 SV=2	RB87F_DROME	Hrb87F	0.216811	-0.182203
RNA-binding protein squid OS=Drosophila melanogaster OX=7227 GN=sqd PE=1 SV=3	SQD_DROME	sqd	0.192645	-0.169925
FI06040p (Fragment) OS=Drosophila melanogaster OX=7227 GN=CG11844-RB PE=2 SV=1	B5RIY3_DROME (+1)	CG11844-RB	-1	0.247928
Protostome-specific GEF, isoform E OS=Drosophila melanogaster OX=7227 GN=PsGEF PE=4 SV=4	Q7KVY9_DROME-DECOY (+1)		-0.552541	2.80735
Uncharacterized protein, isoform C OS=Drosophila melanogaster OX=7227 GN=Cpsf5 PE=1 SV=1	Q0E8G6_DROME	Cpsf5	0.222392	-0.263034
GEO01114p1 (Fragment) OS=Drosophila melanogaster OX=7227 PE=2 SV=1	A0A1B2AJY5_DROME (+2)		0	-0.152003
Dodeca-satellite-binding protein 1, isoform A OS=Drosophila melanogaster OX=7227 GN=Dp1 PE=1 SV=1	Q7KN75_DROME	Dp1	1.41504	-0.473931
LD29322p OS=Drosophila melanogaster OX=7227 GN=Dmel\CG8507 PE=1 SV=1	Q9VH64_DROME	Dmel	0.415037	-0.263034
Syncrip, isoform Q OS=Drosophila melanogaster OX=7227 GN=Syp PE=1 SV=1	A0A0B4KHI4_DROME	Syp	-0.263034	-0.0565835
FI07631p (Fragment) OS=Drosophila melanogaster OX=7227 GN=Jupiter-RD PE=2 SV=1	B5RJ67_DROME	Jupiter-RD	0.263034	-0.447459
40S ribosomal protein S21 OS=Drosophila melanogaster OX=7227 GN=RpS21 PE=1 SV=1	M9PEA6_DROME	RpS21	0.415037	-0.321928
Heterogeneous nuclear ribonucleoprotein 27C OS=Drosophila melanogaster OX=7227 GN=Hrb27C PE=1 SV=2	RB27C_DROME	Hrb27C	0.130061	-0.387023
Actin-5C OS=Drosophila melanogaster OX=7227 GN=Act5C PE=1 SV=4	ACT1_DROME	Act5C	-0.321928	0
Transcription-associated protein 1 OS=Drosophila melanogaster OX=7227 GN=Nipped-A PE=1 SV=4	TRA1_DROME	Nipped-A	-0.192645	0
Terribly reduced optic lobes, isoform AH OS=Drosophila melanogaster OX=7227 GN=trol PE=1 SV=3	E1JJC0_DROME-DECOY (+2)		-0.289507	1
IP20449p (Fragment) OS=Drosophila melanogaster OX=7227 GN=CG8021-RA PE=2 SV=1	B3DNE9_DROME (+1)	CG8021-RA	-0.321928	0
Protein disulfide-isomerase (Fragment) OS=Drosophila melanogaster OX=7227 GN=ERp60 PE=1 SV=1	Q3YMU0_DROME	ERp60	-0.345387	-0.0299532
BerH2-scFv-hpRNase OS=Drosophila melanogaster OX=7227 PE=2 SV=1	B0AZK4_DROME		-0.485427	0.584963
Dorsal interacting protein 4 OS=Drosophila melanogaster OX=7227 GN=lwr PE=1 SV=1	Q7KNM2_DROME	lwr	-2	0.415037
LD07162p OS=Drosophila melanogaster OX=7227 GN=vig PE=1 SV=1	Q9V426_DROME	vig	-0.415037	-0.125531
Tubulin alpha-1 chain OS=Drosophila melanogaster OX=7227 GN=alphaTub84B PE=1 SV=1	TBA1_DROME (+1)	alphaTub84B	-0.736966	0
Protein lin-28 homolog OS=Drosophila melanogaster OX=7227 GN=lin-28 PE=2 SV=2	LIN28_DROME	lin-28	-0.485427	0
Anamorsin homolog OS=Drosophila melanogaster OX=7227 GN=CIAPIN1 PE=2 SV=1	DRE2_DROME	CIAPIN1	0.584963	-0.485427
U2 small nuclear riboprotein auxiliary factor 38, isoform B OS=Drosophila melanogaster OX=7227 GN=U2af38 PE=4 SV=1	M9PBM1_DROME	U2af38	0	-0.263034
FI24033p1 OS=Drosophila melanogaster OX=7227 GN=tum PE=1 SV=1	A1Z9I5_DROME (+2)	tum	-0.584963	0.415037
LD32469p OS=Drosophila melanogaster OX=7227 GN=SC35 PE=1 SV=1	Q9V3T8_DROME	SC35	-0.160465	-0.263034
LD40489p OS=Drosophila melanogaster OX=7227 GN=SF2 PE=1 SV=1	Q9V3W7_DROME	SF2	-0.295456	-0.169925
A kinase anchor protein 200, isoform D OS=Drosophila melanogaster OX=7227 GN=Akap200 PE=1 SV=1	Q86BM5_DROME	Akap200	0.115477	-0.378512
E3 ubiquitin-protein ligase UBR1 OS=Drosophila melanogaster OX=7227 GN=Ubr1 PE=2 SV=2	UBR1_DROME	Ubr1	-0.378512	1
Cleavage and polyadenylation specificity factor subunit CG7185 OS=Drosophila melanogaster OX=7227 GN=CG7185 PE=1 SV=2	CPSF6_DROME	CG7185	0.263034	-0.584963
Muscle wasted, isoform C OS=Drosophila melanogaster OX=7227 GN=mute PE=4 SV=1	A8DYH1_DROME	mute	0.584963	-2
SD07123p OS=Drosophila melanogaster OX=7227 GN=CG10236-RA PE=2 SV=1	B3DN78_DROME	CG10236-RA	0	-1
DNA-binding protein modulo OS=Drosophila melanogaster OX=7227 GN=mod PE=1 SV=2	MODU_DROME	mod	-1.152	-0.0285692
Staphylococcal nuclease domain-containing protein 1 OS=Drosophila melanogaster OX=7227 GN=Tudor-SN PE=1 SV=1	SND1_DROME	Tudor-SN	0.893085	-0.770518
Uncharacterized protein, isoform R OS=Drosophila melanogaster OX=7227 GN=Dmel\CG34417 PE=1 SV=1	M9PGT0_DROME	Dmel	-0.584963	1.58496
MPN domain-containing protein CG4751 OS=Drosophila melanogaster OX=7227 GN=CG4751 PE=1 SV=1	MPND_DROME	CG4751	0.152003	-2
FI21003p1 OS=Drosophila melanogaster OX=7227 GN=La-RB PE=2 SV=1	M9ZVK8_DROME	La-RB	-1	0
Fmr1, isoform J OS=Drosophila melanogaster OX=7227 GN=Fmr1 PE=1 SV=1	A0A126GUS7_DROME	Fmr1	-0.530515	-0.222392
Shaker cognate b, isoform I OS=Drosophila melanogaster OX=7227 GN=Shab PE=3 SV=1	M9PE38_DROME	Shab	-0.0824622	-2
Kismet, isoform C OS=Drosophila melanogaster OX=7227 GN=kis PE=1 SV=1	B7Z002_DROME	kis	-0.652077	1.58496
60S ribosomal protein L38 OS=Drosophila melanogaster OX=7227 GN=RpL38 PE=1 SV=1	RL38_DROME	RpL38	-0.584963	0
Boule, isoform D OS=Drosophila melanogaster OX=7227 GN=bol PE=1 SV=1	A4V1Q0_DROME (+2)	bol	0	-0.321928
AT01007p OS=Drosophila melanogaster OX=7227 GN=orb2-RB PE=2 SV=1	C8VV27_DROME	orb2-RB	0	-0.36257
U6 snRNA-associated Sm-like protein LSm4 OS=Drosophila melanogaster OX=7227 GN=CG31990 PE=1 SV=3	Q9VKW8_DROME	CG31990	0.125531	-0.691878
Megator, isoform B OS=Drosophila melanogaster OX=7227 GN=Mtor PE=1 SV=1	A0A0B4KFE9_DROME	Mtor	-1	0
Tubulin beta-1 chain OS=Drosophila melanogaster OX=7227 GN=betaTub56D PE=1 SV=2	TBB1_DROME	betaTub56D	0	-0.485427
Uncharacterized protein, isoform B OS=Drosophila melanogaster OX=7227 GN=anon-WO0118547.327 PE=1 SV=1	Q8INP8_DROME (+3)	anon-WO0118547	-0.263034	-0.459432
RE44350p OS=Drosophila melanogaster OX=7227 GN=aru PE=2 SV=1	Q8IGR0_DROME	aru	0	-0.736966
EG:132E8.1 protein OS=Drosophila melanogaster OX=7227 GN=ssx PE=1 SV=1	O76876_DROME (+1)	ssx	-1.58496	0
LD02979p OS=Drosophila melanogaster OX=7227 GN=RanBP3 PE=1 SV=1	Q9VCI7_DROME	RanBP3	-2.58496	0.807355
Uncharacterized protein, isoform G OS=Drosophila melanogaster OX=7227 GN=RUFY1 PE=1 SV=1	A0A0B4LHR8_DROME	RUFY1	-0.736966	1
CG7484 protein OS=Drosophila melanogaster OX=7227 GN=CG7484 PE=4 SV=1	A0APL1_DROME (+2)	CG7484	0	-0.415037
GEO11166p1 OS=Drosophila melanogaster OX=7227 GN=Dmel\CG13484 PE=1 SV=1	Q9VUC4_DROME	Dmel	-1	0
Acetyl-CoA carboxylase, isoform A OS=Drosophila melanogaster OX=7227 GN=ACC PE=1 SV=1	A1Z784_DROME	ACC	1.1375	-1.48699
Polyadenylate-binding protein 2 OS=Drosophila melanogaster OX=7227 GN=Pabp2 PE=1 SV=1	PABP2_DROME	Pabp2	-0.514573	-0.366782
LD24696p OS=Drosophila melanogaster OX=7227 GN=Dmel\CG9436 PE=1 SV=1	Q7JVH6_DROME	Dmel	-0.736966	-0.263034
Dumpy, isoform Q OS=Drosophila melanogaster OX=7227 GN=dpy PE=1 SV=1	M9PB30_DROME-DECOY (+1)		-0.747234	0.447459
GM15464p OS=Drosophila melanogaster OX=7227 GN=CG30122-RB PE=2 SV=1	C7LAA5_DROME	CG30122-RB	-0.289507	-0.5025
D1 chromosomal protein, isoform C OS=Drosophila melanogaster OX=7227 GN=D1 PE=1 SV=1	A4V2K7_DROME	D1	-0.485427	-0.263034
Nejire, isoform C OS=Drosophila melanogaster OX=7227 GN=nej PE=1 SV=1	M9MS40_DROME	nej	-1	1.58496
RING finger protein unkempt OS=Drosophila melanogaster OX=7227 GN=unk PE=1 SV=1	UNK_DROME	unk	-0.152003	-0.612977
LDL receptor protein 1, isoform F OS=Drosophila melanogaster OX=7227 GN=LRP1 PE=1 SV=1	A0A0B4KFD1_DROME (+1)	LRP1	-1.08746	1.58496
Elongation factor 2 OS=Drosophila melanogaster OX=7227 GN=EF2 PE=1 SV=4	EF2_DROME	EF2	-1	-0.137504
Jitterbug, isoform N OS=Drosophila melanogaster OX=7227 GN=jbug PE=1 SV=1	A0A0B4KFF9_DROME (+1)	jbug	-0.514573	0
Bacchus OS=Drosophila melanogaster OX=7227 GN=Bacc PE=2 SV=1	BACC_DROME	Bacc	-0.321928	-0.678072
La-related protein Larp4B OS=Drosophila melanogaster OX=7227 GN=Larp4B PE=1 SV=2	LAR4_DROME	Larp4B	-1.32193	-0.341037
AT27789p OS=Drosophila melanogaster OX=7227 GN=glo PE=1 SV=1	Q9VGH5_DROME	glo	-0.765535	-0.392317
Uncharacterized protein, isoform E OS=Drosophila melanogaster OX=7227 GN=Dmel\CG2861 PE=4 SV=1	M9PDT1_DROME-DECOY (+1)		-0.830075	1.58496
Uncharacterized protein, isoform I OS=Drosophila melanogaster OX=7227 GN=NUAK PE=4 SV=1	A0A0B4KFP5_DROME	NUAK	0	-2
RE50009p OS=Drosophila melanogaster OX=7227 GN=cg2931 PE=1 SV=1	Q9VND7_DROME	cg2931	-1.58496	-0.192645
E3 ubiquitin-protein ligase highwire OS=Drosophila melanogaster OX=7227 GN=hiw PE=1 SV=2	HIW_DROME-DECOY		-0.847997	0.584963
Heterogeneous nuclear ribonucleoprotein K, isoform C OS=Drosophila melanogaster OX=7227 GN=HnRNP-K PE=1 SV=1	A1ZBW0_DROME (+2)	HnRNP-K	-1.32193	0
TIMEOUT OS=Drosophila melanogaster OX=7227 GN=timeout PE=2 SV=1	Q9NG27_DROME	timeout	-1.22239	1.58496
Microtubule-associated protein futsch OS=Drosophila melanogaster OX=7227 GN=futsch PE=1 SV=4	FUTSC_DROME-DECOY		-1	0.584963
Non-specific lethal 1, isoform E OS=Drosophila melanogaster OX=7227 GN=nsl1 PE=1 SV=1	E1JIM0_DROME	nsl1	-1.22239	1.58496
Cuticular protein 73D, isoform B OS=Drosophila melanogaster OX=7227 GN=Cpr73D PE=4 SV=4	Q9VVC3_DROME	Cpr73D	-0.263034	-1
ADP,ATP carrier protein OS=Drosophila melanogaster OX=7227 GN=sesB PE=2 SV=4	ADT_DROME (+1)	sesB	1	-1.58496
IP04067p OS=Drosophila melanogaster OX=7227 GN=Dmel\CG13807 PE=2 SV=1	Q9W033_DROME	Dmel	-1	-0.263034
Uncharacterized protein, isoform D OS=Drosophila melanogaster OX=7227 GN=GramD1B PE=4 SV=1	A8DYU1_DROME (+4)	GramD1B	-1	1
Pyruvate kinase OS=Drosophila melanogaster OX=7227 GN=PyK PE=2 SV=2	KPYK_DROME	PyK	0	-0.584963
GH10293p OS=Drosophila melanogaster OX=7227 GN=anon-WO0140519.171 PE=2 SV=1	Q9VC34_DROME	anon-WO0140519	0	-1
MIP34408p1 OS=Drosophila melanogaster OX=7227 GN=CG17931-RA PE=2 SV=1	H1UUP5_DROME (+1)	CG17931-RA	-1	1
FI16742p1 (Fragment) OS=Drosophila melanogaster OX=7227 GN=Prx6005-RA PE=2 SV=1	H0RNE1_DROME (+1)	Prx6005-RA	-1	0
Ypsilon schachtel, isoform B OS=Drosophila melanogaster OX=7227 GN=yps PE=1 SV=1	M9NFR5_DROME (+1)	yps	-0.476438	-0.652077
LD30155p OS=Drosophila melanogaster OX=7227 GN=lost PE=1 SV=1	Q9VN21_DROME	lost	0.321928	-0.906891
Uncharacterized protein CG1677 OS=Drosophila melanogaster OX=7227 GN=CG1677 PE=4 SV=1	Q0E5N7_DROME (+3)	CG1677	0	-0.777608
RE39606p OS=Drosophila melanogaster OX=7227 GN=Rsf1 PE=1 SV=1	Q8SYR3_DROME	Rsf1	-1	-0.321928
Viking, isoform A OS=Drosophila melanogaster OX=7227 GN=vkg PE=1 SV=1	Q9VMV5_DROME	vkg	-0.652077	-0.514573
Ataxin-2 homolog OS=Drosophila melanogaster OX=7227 GN=Atx2 PE=1 SV=1	ATX2_DROME	Atx2	0.584963	-1
Megalin, isoform A OS=Drosophila melanogaster OX=7227 GN=mgl PE=1 SV=2	A8JTM7_DROME-DECOY		-1.58496	2
FI20063p1 OS=Drosophila melanogaster OX=7227 GN=Imp PE=1 SV=1	E1JJM0_DROME (+2)	Imp	-0.584963	-0.652077
Hsc70Cb, isoform A OS=Drosophila melanogaster OX=7227 GN=Hsc70Cb PE=1 SV=1	Q9VUC1_DROME (+1)	Hsc70Cb	-1.58496	0
Deoxyuridine triphosphatase, isoform B OS=Drosophila melanogaster OX=7227 GN=dUTPase PE=1 SV=1	Q8IPB1_DROME (+1)	dUTPase	-1	0
Mitogen-activated protein kinase OS=Drosophila melanogaster OX=7227 GN=bsk PE=1 SV=1	E1JHD6_DROME	bsk	0	-0.736966
Uncharacterized protein OS=Drosophila melanogaster OX=7227 GN=anon-WO03042407.98 PE=4 SV=2	Q7KT60_DROME	anon-WO03042407	-0.536053	-2.32193
UMP-CMP kinase OS=Drosophila melanogaster OX=7227 GN=Dak1 PE=2 SV=1	Q9TW62_DROME (+1)	Dak1	-0.321928	-0.847997
Mucin 14A OS=Drosophila melanogaster OX=7227 GN=Muc14A PE=4 SV=3	Q8IR22_DROME	Muc14A	-1.32193	2
Uncharacterized protein OS=Drosophila melanogaster OX=7227 GN=CG14896 PE=1 SV=1	B7Z0I8_DROME	CG14896	-0.415037	-1
RE46306p OS=Drosophila melanogaster OX=7227 GN=CG32763-RA PE=2 SV=1	B3DN73_DROME	CG32763-RA	-1	0
Histone-lysine N-methyltransferase, H3 lysine-79 specific OS=Drosophila melanogaster OX=7227 GN=gpp PE=1 SV=2	DOT1L_DROME	gpp	0	-2
C11.1, isoform A OS=Drosophila melanogaster OX=7227 GN=c11.1 PE=1 SV=2	Q9W350_DROME	c11	-0.263034	-1.58496
Short stop, isoform H OS=Drosophila melanogaster OX=7227 GN=shot PE=1 SV=1	A1Z9J3_DROME	shot	-0.584963	-1.58496
EG:66A1.2 protein OS=Drosophila melanogaster OX=7227 GN=EG:66A1.2 PE=4 SV=1	O77273_DROME	EG	-1.32193	1.58496
Phosphoglycerate kinase OS=Drosophila melanogaster OX=7227 GN=Pgk PE=2 SV=2	PGK_DROME	Pgk	-1	-0.652077
Sallimus, isoform P OS=Drosophila melanogaster OX=7227 GN=sls PE=4 SV=1	M9PEA0_DROME	sls	-0.584963	-1.58496
Ribonuclear protein at 97D, isoform F OS=Drosophila melanogaster OX=7227 GN=Rb97D PE=4 SV=1	A4V3H1_DROME	Rb97D	-1	-0.736966
D19B OS=Drosophila melanogaster OX=7227 GN=D19B PE=2 SV=2	O18387_DROME	D19B	-0.777608	-1
Ryanodine receptor, isoform I OS=Drosophila melanogaster OX=7227 GN=RyR PE=1 SV=1	A0A0B4K719_DROME	RyR	-1.1375	0
LD27033p OS=Drosophila melanogaster OX=7227 GN=Dmel\CG8108 PE=1 SV=1	Q9VT61_DROME	Dmel	-0.415037	-1
40S ribosomal protein S3a OS=Drosophila melanogaster OX=7227 GN=RpS3A PE=1 SV=4	RS3A_DROME	RpS3A	-0.321928	-1.32193
Uncharacterized protein, isoform C OS=Drosophila melanogaster OX=7227 GN=CG9146 PE=4 SV=1	M9PGQ5_DROME (+1)	CG9146	-1	0
Lon protease homolog, mitochondrial OS=Drosophila melanogaster OX=7227 GN=Lon PE=1 SV=1	LONM_DROME	Lon	-1.58496	1.58496
Laminin subunit beta-1 OS=Drosophila melanogaster OX=7227 GN=LanB1 PE=1 SV=4	LAMB1_DROME	LanB1	-1	-0.415037
DnaJ-like-2, isoform A OS=Drosophila melanogaster OX=7227 GN=Droj2 PE=1 SV=1	Q9VFV9_DROME	Droj2	-2	0
Sickie, isoform I OS=Drosophila melanogaster OX=7227 GN=sick PE=4 SV=1	M9PGA0_DROME	sick	-1	0
tRNA pseudouridine synthase OS=Drosophila melanogaster OX=7227 GN=Pus1 PE=3 SV=1	E1JIR1_DROME (+1)	Pus1	-0.584963	-0.736966
Heat shock 70 kDa protein cognate 5 OS=Drosophila melanogaster OX=7227 GN=Hsc70-5 PE=1 SV=2	HSP7E_DROME	Hsc70-5	0	-2
CG17950-PA OS=Drosophila melanogaster OX=7227 GN=HmgD PE=1 SV=1	C0MJA0_DROME	HmgD	-1	-0.584963
GEO05053p1 OS=Drosophila melanogaster OX=7227 GN=Dmel\CG3402 PE=1 SV=1	Q9W0P4_DROME	Dmel	0	-1
Uncharacterized protein OS=Drosophila melanogaster OX=7227 GN=Dmel\CG11454 PE=1 SV=1	Q9VPK4_DROME	Dmel	0.584963	-2
Eps15 homology domain containing protein-binding protein 1, isoform G OS=Drosophila melanogaster OX=7227 GN=Ehbp1 PE=1 SV=2	A1ZAN2_DROME (+3)	Ehbp1	-1	0
Split ends, isoform F OS=Drosophila melanogaster OX=7227 GN=spen PE=1 SV=1	M9PDR5_DROME	spen	-1.41504	1.58496
Pyruvate carboxylase OS=Drosophila melanogaster OX=7227 GN=PCB PE=1 SV=1	Q0E9E2_DROME	PCB	3.5025	-4.32193
Stretchin-Mlck, isoform T OS=Drosophila melanogaster OX=7227 GN=Strn-Mlck PE=1 SV=1	A0A0B4JD82_DROME (+1)	Strn-Mlck	-1	-1
Uncharacterized protein, isoform C OS=Drosophila melanogaster OX=7227 GN=CG8557 PE=1 SV=1	M9PHU0_DROME-DECOY		-0.807355	-1
Orf protein OS=Drosophila melanogaster OX=7227 GN=orf PE=4 SV=1	Q94885_DROME	orf	-1.22239	-1.12553
Crossveinless c, isoform C OS=Drosophila melanogaster OX=7227 GN=cv-c PE=4 SV=1	A8JR05_DROME	cv-c	-0.874469	-1.58496
Sallimus, isoform Q OS=Drosophila melanogaster OX=7227 GN=sls PE=4 SV=1	M9PDZ6_DROME-DECOY (+1)		-1.05445	-2
SANT domain protein SMRTER OS=Drosophila melanogaster OX=7227 GN=Smr PE=2 SV=1	Q9U4I2_DROME	Smr	-1.45943	1
Protein teashirt OS=Drosophila melanogaster OX=7227 GN=tsh PE=1 SV=2	TSH_DROME	tsh	-1.87447	1.58496
AT04852p OS=Drosophila melanogaster OX=7227 GN=eIF-4a-RD PE=2 SV=1	C8VV33_DROME (+2)	eIF-4a-RD	-1	-0.736966
RhoGAP71E (Fragment) OS=Drosophila melanogaster OX=7227 PE=4 SV=1	E5KYW9_DROME		-0.736966	-1
Multiple ankyrin repeats single KH domain, isoform C OS=Drosophila melanogaster OX=7227 GN=mask PE=4 SV=1	A0A0B4K725_DROME (+3)	mask	-1.078	-2.32193
Uncharacterized protein, isoform F OS=Drosophila melanogaster OX=7227 GN=Dmel\CG7518 PE=1 SV=1	A0A0B4K6G6_DROME-DECOY (+4)		-1	-1.58496
Serine/threonine protein kinase OS=Drosophila melanogaster OX=7227 GN=cdi PE=2 SV=1	Q9Y1A8_DROME	cdi	-2.11548	1.58496
Rhea, isoform H OS=Drosophila melanogaster OX=7227 GN=rhea PE=1 SV=1	M9PEJ8_DROME (+1)	rhea	-1.80735	-0.415037
Cadherin-N, isoform I OS=Drosophila melanogaster OX=7227 GN=CadN PE=1 SV=1	Q4ABF0_DROME	CadN	-1	-1.32193
Sterile20-like kinase, isoform F OS=Drosophila melanogaster OX=7227 GN=Slik PE=1 SV=1	B7YZQ1_DROME	Slik	-0.415037	-2
Megalin, isoform A OS=Drosophila melanogaster OX=7227 GN=mgl PE=1 SV=2	A8JTM7_DROME	mgl	-1.926	-0.321928
Molecule interacting with CasL, isoform P OS=Drosophila melanogaster OX=7227 GN=Mical PE=4 SV=1	A0A126GUS4_DROME	Mical	-1.16993	-1.58496
Phosphoglucomutase OS=Drosophila melanogaster OX=7227 GN=Pgm PE=1 SV=1	PGM_DROME	Pgm	-1.16993	-1.58496
Dynein heavy chain, cytoplasmic OS=Drosophila melanogaster OX=7227 GN=Dhc64C PE=2 SV=2	DYHC_DROME (+6)	Dhc64C	-1.48543	-1
NAT1, isoform D OS=Drosophila melanogaster OX=7227 GN=NAT1 PE=1 SV=1	A1Z968_DROME (+1)	NAT1	-0.321928	-3
LD29161p OS=Drosophila melanogaster OX=7227 GN=myo PE=2 SV=1	Q9V4F4_DROME (+1)	myo	-1.58496	-1
Dynein heavy chain OS=Drosophila melanogaster OX=7227 GN=kl-5 PE=2 SV=1	Q9U3Y5_DROME	kl-5	-1	-2
LP17462p (Fragment) OS=Drosophila melanogaster OX=7227 GN=CG2750 PE=2 SV=1	A8E763_DROME	CG2750	-1	-2
60S ribosomal protein L29 (Fragment) OS=Drosophila melanogaster OX=7227 PE=2 SV=1	A0A1B2AJK8_DROME (+1)		-0.584963	-1.58496
SET domain binding factor OS=Drosophila melanogaster OX=7227 GN=Sbf PE=2 SV=1	O96610_DROME-DECOY		-2	0
GH04919p OS=Drosophila melanogaster OX=7227 GN=Dmel\CG2091 PE=1 SV=1	Q9VNH5_DROME	Dmel	-1	-1
GM14617p OS=Drosophila melanogaster OX=7227 GN=Mccc1 PE=1 SV=2	Q9V9T5_DROME	Mccc1	0.415037	-3.58496
Male fertility factor kl3 OS=Drosophila melanogaster OX=7227 GN=kl-3 PE=1 SV=3	A8Y5B7_DROME	kl-3	-1.41504	-1.58496
DNA topoisomerase 2 OS=Drosophila melanogaster OX=7227 GN=Top2 PE=1 SV=1	TOP2_DROME	Top2	-1.80735	-1
FI03418p OS=Drosophila melanogaster OX=7227 GN=anon-WO0109301.22 PE=2 SV=1	Q9W0J0_DROME	anon-WO0109301	-1.80735	-1
Uncharacterized protein, isoform B OS=Drosophila melanogaster OX=7227 GN=Dmel\CG9485 PE=1 SV=3	Q9W2H8_DROME	Dmel	-1.80735	-1.58496
RE01052p OS=Drosophila melanogaster OX=7227 GN=CG15740 PE=2 SV=1	Q8MT66_DROME	CG15740	-2.32193	-1
LD22609p OS=Drosophila melanogaster OX=7227 GN=tay PE=2 SV=3	Q9VXM5_DROME (+1)	tay	-3.32193	-1.58496
GH04942p OS=Drosophila melanogaster OX=7227 GN=nahoda PE=1 SV=2	Q9W1X5_DROME	nahoda	-2.32193	-1.58496
GM13963p OS=Drosophila melanogaster OX=7227 GN=Fib-RA PE=2 SV=1	E4NKN3_DROME	Fib-RA	-1.58496	-1.58496
RE23733p OS=Drosophila melanogaster OX=7227 GN=CG6718 PE=2 SV=1	Q29R25_DROME-DECOY (+2)		-2	-1
Neural conserved at 73EF, isoform F OS=Drosophila melanogaster OX=7227 GN=Nc73EF PE=1 SV=1	Q8IQQ0_DROME	Nc73EF	-2	-2.32193
Protein associated with topo II related-1, isoform A OS=Drosophila melanogaster OX=7227 GN=Patr-1 PE=1 SV=1	Q9VEN9_DROME	Patr-1	-2	-1
AT24528p (Fragment) OS=Drosophila melanogaster OX=7227 GN=TER94-RC PE=2 SV=1	D0IQG4_DROME	TER94-RC	-2	-1.58496
GM17804p OS=Drosophila melanogaster OX=7227 GN=CG32158-RE PE=2 SV=1	C6TP72_DROME	CG32158-RE	-2.32193	-1
Ran-binding protein M, isoform E OS=Drosophila melanogaster OX=7227 GN=RanBPM PE=1 SV=1	A0A0B4K851_DROME (+1)	RanBPM	-1.58496	-1.58496
Aspartyl beta-hydroxylase, isoform L OS=Drosophila melanogaster OX=7227 GN=Asph PE=1 SV=1	A0A0B4KFS5_DROME-DECOY		-1.58496	-1

## Sheet: Fig2C 2D 2E 2F 2G data
Fig2C			Fig2D			Fig2E			Fig2F			Fig2G
mettl3[null]/Df	mettl3[null]/+		mettl3[deltacat]Df	mettl3[deltacat]/+		mettl14[sk1]/+	mettl14[sk1]/Df		mettl14[fs]/+	mettl14[fs]/Df		mettl3[null]/Df	mettl3[null] x w	mettl3 addback rescue	elav x w
0.0800335	0.52775		0.1665	0.321217		0.512903	-0.657049		0.59571	0.63242		-0.37225	0.196193	0.13871	0.499817
0.785	0.321817		-0.08235	0.4		0.878516	-0.166161		0.989258	0.849613		0.885617	0.567742	0.617258	0.590242
-0.05505	0.6556		-0.651216	0.88345		0.730259	0.151597		0.983887	0.639645		0.542817	0.718403	0.0015805	0.644929
0.707834	0.8468		0.377217	0.95005		0.714726	0.5		0.917274	0.056903		0.85235	0.829032	0.647355	0.8335
0.215467	0.33905		-0.1022	0.658284		0.0564675	0.8335		0.413	0.768838		-0.4223	0.104209	0.412936	0.3335
0.535983	0.65905		0.0943165	0.656516		0.10821	0.222016		0.78408	0.73329		-0.358183	0.252435	0.687096	0.598384
0.458717	0.621217		0.5845	0.66095		0.361387	0.658129		0.587516	0.55692		0.3535	0.867258	0.762806	0.182936
0.33615	1		0.496667	0.4205		-0.057726	0.14779		0.973145	0.692984		0.501034	0.854984	0.698887	0.649566
0.225083	0.8335		0.5344	0.8335		0.425822	0.326887		0.418291	0.625694		0.653617	0.594872	0.645016	0.0680045
0.6443	0.51665		0.612217	1		0.429097	0.254484		0.447323	0.477951		0.305319	0.1665	0.367096	0.5
0.334983	0.6999		0.688334	0.22805					0.555871	-0.217177		-0.285191	-0.127589	0.819887	0.516705
0.3806			0.371183	0.493333					0.0345165	0.353355		-0.202117	0.5	0.669338	0.3335
0.749966			0.19						0.571984	0.568758		0.146875	0.667	0.673097	0.347371
0.167833			0.587716						0.471113	-0.011355		-0.303219	0.4335	0.783323	0.808616
0.588933												0.210938	0.637972	0.657484
0.0360835													1
0.83
0.315267

## Sheet: Fig 3A 3B 3C 3D 3E 3F 3G  data
Fig3A					Fig3B			Fig3C				Fig3D			Fig3E				Fig3F			Fig3G
w	ime4null/Df	mettll3[null]/mettll3[Deltcat]]			w	DC1/Df		Df[NP3]/Df	DF[np3]/+	w		ythdc1[DN]/+	ythdc01[DN]/Df		PI	genotype	status		ythdf/+	ythdf[Np3]/Df		driver	responder	test
3	5	5			3	5		6	4	4		0.3839	0.0532665		0.783366	responder	control		0.62605	-0.175466		0.825566	0.295017	0.48115
7	7	7			7	5		19	21	6		0.201183	0.689716		0.4385	responder	control		0.472233	0.0060835		0.96115	0.500066	0.211167
7	7	7			7	5		24	24	17		0.714017	0.82235		0.933266	responder	control		0.7834	0.553316		1	0.8335	0.68235
17	7	7			17	5		24	34	19		0.212267	0.39285		1	responder	control		0.831267	1		-0.076683	0.97225	0.240016
17	10	7			17	7		32	39	36		0.21015	0.1739		0.866684	responder	control		-0.0372665	0.46115		0.70335	0.75455	0.521134
17	11	7			17	7		34	39	36		-0.0111335	0.6543		0.751834	responder	control		0.31165	0.352616		0.48	0.78685	0.113317
17	13	7			17	7		39	39	39		0.57885	0.75		1	responder	control		1	0.1665		0.675666	0.803434	0.480017
26	15	8			26	7		39	42	39		0.293216	0.826833		0.83075	responder	control		0.794633	0.5222		0.5266	0.842217	0.516667
26	17	8			26	7		39	53	42		0.60895	0.6665		0.3157	responder	control		0.645833	0		0.550617	0.458883	0.376134
26	17	9			26	7		39	53	42		0.5667	0.2917		0.625433	responder	control		1	0.78		0.426667	0.2584	0.0888
29	19	9			29	7		39	56	42		0.9667	0.89675		1	responder	control		0.6155	0.4277		0.4356	0.7244	0.908933
31	20	11			31	8		42	56	46		0.793334	0		0.672067	responder	control		0.85455	0.497783		0.934434	0.922234	0.32835
31	23	15			31	8		42	58	50		0.96115	0.94		0.3268	responder	control		0.5667	0.34055
34	23	15			34	8		46	58	50		0.255584	0.7984		-0.346533	responder	control		0.254267	-0.0385
35	25	16			35	9		48	58	53		0.901116	0.273367		1	responder	control
37	27	16			37	9		50	58	53					0.689167	responder	control
37	29	18			37	9		50	58	56					1	responder	control
39	29	20			39	9		50	62	56					1	responder	control
39	29	20			39	9		53	62	56					0.897284	driver	control
41	31	20			41	9		53	62	58					0.416683	driver	control
41	32	21			41	9		53	62	58					0.777967	driver	control
42	33	21			42	9		53	62	62					1	driver	control
44	33	21			44	11		56	62	62					0.9667	driver	control
44	35	24			44	11		56	62	62					0.5333	driver	control
47	37	24			47	11		56	62	62					0.856784	driver	control
47	41	24			47	11		58	62	62					0.799517	driver	control
47	41	24			47	13		58	64	62					0.8122	driver	control
49	42	25			49	13		58	67	62					0.68225	driver	control
49	42	28			49	13		58	67	67					0.50395	driver	control
50	42	28			50	15		58	67	67					0.90725	driver	control
53	43	29			53	16		58	67	67					0.3354	driver	control
53	44	29			53	17		58	67	67					0.906667	driver	control
55	44	29			55	18		58	67	67					0.84615	test	test
57	45	32			57	18		58	67	71					0.721666	test	test
59	46	32			59	18		58	71	71					0.730517	test	test
62	47	32			62	18		58	71	74					0.7439	test	test
62	47	32			62	19		58	74	74					0.8017	test	test
62	49	32			62	19		62	78	78					0.59995	test	test
62	49	32			62	22		62	78	78					0.9689	test	test
65	49	32			65	22		62	78	78					0.518884	test	test
65	51	33			65	23		62	82	78					0.21315	test	test
66	51	33			66	23		62	84	82					0.9778	test	test
66	51	33			66	23		62	84	82					0.456734	test	test
66	51	33			66	23		62	86	84					0.3643	test	test
66	51	35			66	23		62	86	84					1	test	test
70	53	37			70	24		62	86	84					0.234034	test	test
71	54	37			71	25		62	89	84					1	test	test
72	54	37			72	25		62	89	84					1	test	test
79	54	37			79	25		62	89	86					0.668733	test	test
79	55	37			79	26		62	89	86					-0.02	test	test
81	58	37			81	26		62	89	86
81	58	39			81	27		64	89	86
82	58	39			82	28		64	89	86
85	58	39			85	31		67	89	89
88	61	39			88	31		67	89	89
90	61	39			90	31		67	91	89
92	61	42			92	31		67	91	89
92	61	42			92	31		67	91	89
95	61	42			95	32		67	91	89
95	63	46			95	32		67	91	91
96	65	46			96	33		67	91	91
99	67	46			99	33		67	93	91
100	68	46			100	33		67	93	91
104	68	46			104	33		67	93	91
104	68	46			104	36		69	93	91
104	68	46			104	38		69	93	91
104	68	46			104	38		69	93	91
106	68	46			106	38		69	93	91
106	68	48			106	38		71	93	93
106	68	48			106	40		71	93	93
106	73	48			106	40		71	96	93
106	75	48			106	41		71	96	93
106		50			106	44		71	96	93
106		50			106	45		71	96	93
109		50			109	45		74	96	93
109		50			109	47		74	96	93
109		53			109	48		74	96	93
109		53			109	49		78	96	93
110		53			110	51		78	96	93
110		53			110	52		78	96	93
110		61			110	53		78	96	96
112		63			112	58		78	96	96
112		66			112	60		78	98	96
112		66			112	61		78	98	96
112		68			112	62		78	98	96
112		68			112	62		78	98	96
112		73			112	62		78	98	96
114		75			114	68		78	98	96
114					114	68		78	98	96
114					114	68		78	98	98
114					114	68		78	98	98
114					114			78	98	98
114					114			78	98	98
117					117			78	100	98
117					117			78	100	98
117					117			78	100	98
117					117			78	100	98
117					117			78	100	98
117					117			82	100	100
120					120			82	100	100
120					120			82	103	100
120					120			82	103	100
120					120			82	103	100
120					120			82	103	100
122					122			82	103	100
124					124			82	103	100
								82	103	100
								84	103	100
								84	105	100
								84	105	100
								84	105	100
								84	107	100
								84	107	100
								84		103
								86		103
								86		103
								89		103
								89		103
								89		103
								89		103
								89		103
								89		103
								91		103
								93		105
								93		105
								93		107
								93		107
								93		107
								96		107
								96		109
								98		109
								98		109
								100		112

## Sheet: Figure 5A 5B 5C   
Figure 5A	w[1118]			mettl3[null]
syx1A	0.107289	0.11757	0.095578	0.030692	0.047231	0.070602
aqz	0.086939	0.076204	0.102631	0.03058	0.033418	0.04608
fl(2)d	0.043404	0.048284	0.042799	0.012637	0.02542	0.011097
pum	0.033244	0.039526	0.037008	0.015332	0.025621	0.019182
prosap	0.033895	0.02837	0.034957	0.013108	0.013193	0.023317
futsch	0.010051	0.012689	0.012141	0.005629	0.002727	0.006625
gish	0.008914	0.00506	0.008275	0.003676	0.0018	0.004375
sky	0.002926	0.002442	0.001868	0.001019	0.000623	0.001012
fwe	5.64e-06	7.25e-06	1.248e-05	7.58e-06	2.51e-06	1.014e-05
CG7970	3.39e-06	4.33e-06	3.79e-06	5.1e-06	7.52e-06	4.92e-06
Figure 5B	GFP		GFP-YTHDC1		GFP-YTHDC1-3A
syx1A	0.00011535	0.000100355	0.130588	0.164563	0.0398149	0.0545055
aqz	2.58398e-05	3.69968e-05	0.287984	0.295828	0.0763746	0.0943348
fl(2)d	6.82271e-05	7.49682e-05	0.160017	0.192542	0.133826	0.141469
gish	8.65505e-05	0.000101322	0.128274	0.135814	0.0835088	0.0878359
CG7970	3.4681e-05	4.22758e-05	0.0142924	0.0165001	0.0186168	0.0186006
Gapdh	8.4234e-05	7.89464e-05	0.0254724	0.037856	0.0397344	0.0448107
Figure 5C	GFP		GFP-YTHDF		GFP-YTHDF-3A
syx1A	9.6413e-05	0.000114651	0.0197375	0.0232322	0.00190723	0.00483603
aqz	2.82186e-05	2.92549e-05	0.0155167	0.0171936	0.00308323	0.00253614
fl(2)d	7.97779e-05	9.53494e-05	0.0245513	0.0281205	0.0086394	0.0128687
gish	2.23789e-05	3.30933e-05	0.0025117	0.00304147	0.00603979	0.00687587
CG7970	3.4513e-05	4.80503e-05	0.00115782	0.00222299	0.00153026	0.0015603
Gapdh	4.52517e-05	6.28931e-05	0.00287061	0.00403373	0.00275929	0.00241638

## Sheet: Figure 6D data 
Figure 6D	Western blotting
	The panels were used to generate the Figure 6D and cropped as shown.
								anti-mettl3
								anti-actin

## Sheet: Figure 6E 6F 6K data
Figure 6E	S2-S (#3-3)			mettl3 KO (#3-5)
m6A/A	0.0476832	0.048612	0.052423	0.00216956	0.0030769	0.00207336
m5C/C	0.0137514	0.023582	0.015737	0.0154399	0.015453	0.00807845
m5U/U	0.00249486	0.004938	0.00246	0.00398077	0.0029077	0.00105097
Figure 6F	S2-S			mettl3 KO (#3-5)
aqz	28.1559	43.4648	35.8905	55.6932	24.7228	52.0238
sky	10.0407	7.54518	12.6362	6.95943	8.81613	6.69246
syx1A	37.2095	38.968	23.2305	48.6341	31.9801	47.2727
fl(2)d	9.82867	17.2117	16.4974	5.57249	17.3651	11.9993
fwe	33.0184	25.033	19.858	41.9363	24.9994	34.9521
CG7970	69.6764	43.0037	45.0542	57.5427	28.1465	42.2625
Figure 6K
Relative F-Luc/R-Luc activity activity	S2-S			mettl3-KO #3-5
aqz-luc	0.98889	0.986535	1.02457	0.875977	0.800648	0.741553
aqz-luc-M	0.80709	0.784418	0.742571	0.775599	0.738612	0.752096
Relative F-Luc/R-Luc activity mRNA
aqz-luc	0.870989	0.806995	1.14332	1.12172	1.05741
aqz-luc-M	1.02843	0.731419	1.00703	0.941963	0.830815

## Sheet: Figure 6H 6I data
Figure 6I
S2-S				mettl3-KO #3-5				mettl3-KO #4-3
1	1	1	1	0.4	0.69	0.65	0.79	0.55	0.84	0.44	0.68
Figure 6H	Western blotting
	The panels were used to generate the Figure 6H and cropped as shown.
											anti-puromycin
											anti-tubulin
											anti-mettl3

## Sheet: Fig 7A 7B 7D 7E 7F 7G data
Fig 7A					Fig 7B				Fig 7D				Fig 7E				Fig 7F					Fig 7G
elavG4/UAS_DF1;DF1[NP3]/Df	elavG4/UAS_DF1 w3A;DF1[NP3]/Df	elavG4;Df[NP3]/Df	elav x w		mb247 x w	mb247G4/UAS-DF1	mb247G4/UAS-DF1_w3A		MB247-gal4	mettl3 RNAi	MB247-gal4 mettl3 RNAi		MB247-gal4	YTHDF RNAi	MB247-gal4, YTHDF RNAi		driver ctrl	het	neg ctrl	rescue		driver	neg ctrl	rescue
0.34129	0.3275	-0.556387	0.470436		0.5	0.228419	0.536629		0.669871	-0.1665	0.3779		0.183183	1	0.251433		0.5715	-0.292565	0.547307	0.731048		0.5715	0.532323	0.661291
0.069871	0.295677	-0.0759515	0.634387		0.437645	0.64571	0.639791		0.475	-0.0666	0.1665		0.976684	0.7905	0.428916		0.598549	0.393549	0.390323	0.629032		0.598549	0.532226	0.391371
-0.134919	-0.019952	0.364419	0.416129		0.606436	0.251613	0.675806		0.788097	0	0.4445		0.901184	0.6	0.234016		0.927419	0.582258	-0.018806	0.715		0.927419	-0.283887	0.484403
0.331178	-0.0135	0.301613	0.546226		0.583677	-0.0580645	0.653678		0.832419	0	0.5		0.912284	0.8335	0.703367		0.6665	0.911291	0.486548	0.392		0.6665	0.469774	0.619306
0.032274	0.317629	0.122049	0.478516		0.646387	0.241435	0.919435		0.560291	0.8335	-0.163166		0.3539	0.6665	0.181183		0.591935	0.50429	0.554678	0.539758		0.591935	0.830645	0.609677
0.505775	0.397307	0.059742	0.148435		0.496694	0.593646	0.473677		0.310725	0.6335	0.353417		0.827917	0.363366	0.19185		0.590194	0.178033	0.456935	0.52742		0.590194	0.159677	0.387097
0.473645	0.3225	0.137565	0.226032		0.303758	0.422	0.614483		0.466452	1	-0.162067		0.846666	0.48335	0.430634		0.25	0.6665	0.258597	0.354516		0.25	0.034984	-0.645161
0.046774	0.0482905	0.247307	0.24342		0.8645	0.504758	0.647307		0.817371	1	-0.251117		0.506633	0.676434	0.547767		0.585484	0.492968	-0.088758	0.599387		0.585484	0.214968	0.587145
0.122581	-0.023742	0.241935	0.476371		0.602048	0.143548	0.733871		0.512903	0.556	0.66095		0.6847	0.6843	0.577667		0.720967	0.862903	0.134436	0.720419		0.720967	0.731113	0.472645
0.205935	0.333419	0.160678	0.548387		0.780097	0.328532	0.683404		0.3335	0.3429	0.564567		0.3232	0.6999	0.64445		1	0.793548	0.263387	0.88171		1	0.318387	0.836016
0.543177	0.114516	0.273709	0.656451		0.920968	0.767742	0.663387		0.0144675	0.8446	0.354583		0.740034	0.75	0.820167		0.419355	0.951613	0.102596	0.250549		0.419355	0.158064	0.527742
0.726871	0.549998	0.730645	0.6		0.5215	0.404839	0.757081		0.079516	0.8335	1		0.78005	0.87235	0.65605		0.416129	0.610242	0.23671	0.479662		0.416129	0.317145	0.330339
0.327008	0.328484	0.651274	0.733823		0.8335	0.132258	0.356467		0.0923065		0.229133		0.98		-0.325466		0.435484	0.336016		0.493451		0.435484	0.114484
0.822549	0.580645	0.263984	0.806		0.499161	0.469903	0.731726		0.398387		0.413334		0.76785				0.025274	-0.061823		0.892419		0.025274	0.320968
0.688161	0.562338	0.730613	0.6		0.424726	0.638759	0.623742		0.593549		0.310917		0.741717				0.308065	0.535355				0.308065	0.305919
0.578435	0.477419	-0.0726775	0.773129		0.856	0.308725	0.703936		0.7145		-0.1735		0.074417				0.416662	0.445161				0.416662	0.214516
0.45058	0.035016	0.356903	0.364516		0.256484	0.278452	0.443113		0.657		0.0068335						0.540323	0.288129				0.540323	0.235484
0.502838	0.3985	-0.358645	0.468887		0.874193	0.488726	0.562983		0.25058		0.0665						0.383871	0.6				0.383871	0.6
0.239822	0.25058	-0.400081	0.550629		0.842	0.424725	0.542565		0.585484								0.975807	0.572516				0.975807	0.0619515
0.745145	0	-0.123113	0.688709		0.816307	0.605178	0.50642		0.269081								0.793548	1				0.793548
0.89258	0.16129	-0.246242	0.669355				0.512887
0.794629	0.569194	-0.547291	0.541936				0.818806
0.747421	0.619322	0.470564	0.505371				0.75871
0.965909	0.498403	-0.0145	0.610742				0.781774
1	0.530645	0.37579	0.682725				0.660226
0.834258	0.31779	-0.127919	0.58329				0.524209
0.967774	0.137161	-0.122758	0.261838				0.772613
0.852452	-0.732258	0.470467	0.252177				0.88979
0.607693		-0.303081	0.795903				0.860209
1		0.117178	0.683419				0.819403
		0.0041615					0.679967
		0.64371					0.712887
		0.439242					0.815597
		0.324806					0.945725
		0.288338
		0.0645325
		0.55
		0.163823
		-0.127693
		0.157
		-0.0403385
		0.166145
		0.004871
		0.161662
		-0.156451
		-0.512774
0.542724	0.263721	0.114322	0.533908

## Sheet: Fig 7C data
Time	MB247-G4/UAS-YTHDF	MB247-G4/UAS-YTHDF	MB247-G4/UAS-YTHDF	MB247-G4/UAS-YTHDF	MB247-G4/UAS-YTHDF	MB247-G4/UAS-YTHDF	MB247-G4/UAS-YTHDF	MB247-G4/UAS-YTHDF	MB247-G4/UAS-YTHDF	MB247-G4/UAS-YTHDF	MB247-G4/UAS-YTHDF	MB247-G4/UAS-YTHDF	MB247-G4/UAS-YTHDF	MB247-G4/UAS-YTHDF	MB247-G4/UAS-YTHDF	MB247-G4/UAS-YTHDF	MB247-G4/UAS-YTHDF	MB247-G4/UAS-YTHDF	MB247-G4/UAS-YTHDF	MB247-G4/UAS-YTHDF	MB247-G4/UAS-YTHDF	MB247-G4/UAS-YTHDF	MB247-G4/UAS-YTHDF	MB247-G4/UAS-YTHDF	MB247-G4/UAS-YTHDF	MB247-G4/UAS-YTHDF	MB247-G4/UAS-YTHDF	MB247-G4/UAS-YTHDF	MB247-G4/UAS-YTHDF	MB247-G4/UAS-YTHDF	MB247-G4/UAS-YTHDF	MB247-G4/UAS-YTHDF	MB247-G4/UAS-YTHDF	MB247-G4/UAS-YTHDF	MB247-G4/UAS-YTHDF	MB247-G4/UAS-YTHDF	MB247-G4/UAS-YTHDF	MB247-G4/UAS-YTHDF	MB247-G4/UAS-YTHDF	MB247-G4/UAS-YTHDF	MB247-G4/UAS-YTHDF-3A	MB247-G4/UAS-YTHDF-3A	MB247-G4/UAS-YTHDF-3A	MB247-G4/UAS-YTHDF-3A	MB247-G4/UAS-YTHDF-3A	MB247-G4/UAS-YTHDF-3A	MB247-G4/UAS-YTHDF-3A	MB247-G4/UAS-YTHDF-3A	MB247-G4/UAS-YTHDF-3A
1	1.07592	1.74667	1.18995	2.98267	3.31979	2.39075	0.880292	1.72904	1.8815	1.17858	0.4725	1.71313	1.10045	1.08704	1.00321	2.97954	2.062	0.7368	1.85175	1.3555	1.2208	0.528062	1.9179	2.40975	1.64765	3.12971	2.4517	2.729	6.06655	2.5669	2.6455	0.5675	1.49745	2.1652	5.984	5.00754	3.3953	0.921792	2.05375	6.2348	1.90825	1.37394	0.6746	1.3202	2.89929	1.009	1.10425	1.6873	0.82165
2	2.02175	1.20596	1.32955	1.82612	3.28292	3.43917	2.44663	2.4705	2.45165	2.65696	0.88575	1.90521	0.30285	1.21717	1.51588	4.54525	2.25175	1.77535	5.63356	2.82417	2.36455	0.591125	1.0173	3.10085	3.03755	4.21879	4.5562	2.38638	3.8945	2.10585	3.88255	0.163625	1.2028	2.5247	3.6987	3.89662	0.96835	6.44521	2.76195	2.68165	1.48175	0.981688	1.27165	2.23855	3.18842	1.77595	2.69985	2.32265	3.78255
3	1.25558	1.37092	1.2122	1.07079	1.93533	2.52567	3.25279	1.86454	3.83835	2.09425	3.85675	1.36512	1.10405	1.64917	1.47283	4.45283	2.80992	1.08367	5.6267	3.64525	0.9455	2.97587	2.7711	5.64195	2.566	2.06708	3.2323	6.3035	5.81513	1.88825	1.6938	1.15519	0.9148	1.59525	5.74555	1.03983	2.6091	1.58875	3.7342	2.38975	2.04975	1.53294	0.74305	1.4597	2.70658	1.89375	1.48395	1.2152	3.18335
4	1.72583	2.18196	0.8154	2.58604	1.45379	2.79588	4.57104	3.58154	3.0254	1.84242	6.97658	2.40742	0.62315	1.66192	1.40338	2.90996	2.40467	2.116	3.53275	2.70958	1.4238	4.15575	1.4682	3.95815	1.92975	1.75971	4.68705	6.745	6.2965	1.33445	3.8294	1.04019	1.06765	1.80835	1.4742	1.234	2.88685	1.95075	3.4197	2.8801	1.31654	1.36275	0.73595	1.9172	3.12521	1.1221	1.99125	1.9425	2.97505
5	1.31742	1.09712	0.7375	1.26096	1.74325	2.4185	2.59417	2.79121	2.7545	2.71188	8.42325	2.31321	0.69225	1.27975	1.67463	3.34796	2.02838	3.53975	5.25125	1.45729	2.1911	1.84844	1.23425	6.24575	3.1483	2.82792	3.45175	3.5086	5.16345	2.3687	4.8146	1.17263	1.38145	2.04305	0.8637	1.75333	2.3813	1.71463	3.5498	4.9302	3.13367	2.30362	1.37555	1.3805	2.99808	3.04612	0.88385	1.64015	4.54905
6	3.55717	2.26429	1.2753	2.11054	3.36292	1.50492	2.26508	3.47271	3.92865	1.60563	2.892	0.873167	0.9666	2.15296	1.78038	3.13892	3.05275	1.45037	5.2747	3.00879	2.973	2.786	1.2478	4.9202	1.7335	2.66113	1.6821	1.11204	5.3172	5.5253	3.75745	1.30025	1.36065	2.7781	2.88705	3.52225	5.0409	1.42454	2.623	2.5541	3.36496	1.18375	1.10985	3.6421	3.01579	2.5372	1.1852	1.24635	3.34975
7	5.637	1.85613	0.8228	2.43129	3.30683	2.47763	3.11533	1.902	1.22755	1.56292	3.92733	2.29092	1.26535	1.15783	1.43879	3.18254	5.251	1.77662	4.5988	2.19071	0.6391	1.70588	0.72795	4.9465	2.06565	1.12233	3.80595	5.76154	3.01655	3.4754	4.12312	2.53031	1.351	1.8606	2.3792	2.85942	5.6653	1.79795	4.8915	4.41895	2.00192	1.09375	1.33115	2.5254	2.60387	2.60905	1.02185	1.27645	3.38765
8	0.99975	1.37258	1.25785	1.89738	3.2465	3.03233	3.37237	1.10058	1.22115	1.5365	3.28992	1.92854	1.11295	1.05937	1.29038	3.71787	3.60633	4.0346	2.78665	1.69396	1.74495	1.60919	0.9277	5.9436	2.1073	1.88712	4.01995	1.91288	3.48865	1.73495	4.0083	2.92437	1.86515	1.70895	3.9864	3.95392	5.03695	1.7535	3.04515	3.85425	2.77917	4.00475	1.12475	1.0441	1.5445	2.68495	1.265	1.285	3.78345
9	1.33108	3.21913	1.7389	1.96558	1.49137	1.01862	0.952125	2.45875	0.92285	0.964917	2.98583	1.76025	1.6673	1.97887	2.05863	3.43742	1.40704	7.3505	6.98165	3.63146	1.0808	1.96875	1.00425	3.36345	2.18515	2.96471	3.6057	4.11888	2.5826	2.60825	4.6339	3.4005	1.4041	3.6331	2.3964	5.69142	2.3794	6.21488	3.26825	3.21665	2.21879	2.73569	0.9015	2.5259	3.40862	4.8013	2.18145	0.8455	2.7511
10	0.880833	2.56962	1.5921	1.95242	3.17317	1.90867	2.56904	5.93308	0.9526	1.69058	1.209	0.729625	1.2473	1.77862	1.39183	3.32912	5.73658	6.3876	4.79955	1.58671	0.9406	0.938688	0.78915	7.62885	1.24045	1.27358	3.67975	3.53812	4.4085	2.23825	2.7622	3.31094	1.21835	4.10285	2.55835	2.99467	3.2747	3.9003	1.65075	3.835	2.09463	2.36738	0.8729	2.096	4.084	2.78555	2.7746	5.36585	3.03019
11	1.95383	1.83567	0.76715	3.19283	1.61938	2.83175	1.3785	2.10858	0.9353	2.52975	1.23442	1.71283	1.0135	1.46021	2.32708	1.68588	4.14233	3.456	3.33785	1.93879	0.91665	2.59456	2.31635	2.67285	1.81335	1.40521	4.01105	5.4615	3.9021	3.02675	2.7571	4.28394	0.71885	1.27175	3.26055	3.92554	6.4018	7.14975	3.31785	7.4718	2.11971	2.91069	1.4967	2.5765	1.88221	2.53655	4.96365	1.5093	2.02735
12	1.02483	2.29258	2.37225	2.68896	1.27642	4.73663	3.58325	1.85213	1.09705	2.64592	1.43158	1.88112	1.16645	1.53379	1.83862	2.45754	4.69512	1.47396	3.4826	3.39346	0.70835	1.96637	1.11215	4.8577	2.666	1.98746	5.2023	3.91371	4.2559	1.30445	3.9638	3.59456	1.1997	4.2458	3.4232	2.35225	4.67975	4.8119	2.02445	7.92545	2.71167	3.94125	1.9179	3.0475	1.49221	0.912687	3.96775	3.21355	2.4822
13	1.1215	3.137	1.42395	1.86217	2.82242	5.26071	2.45337	1.309	0.8467	1.77825	5.26125	1.90333	1.0117	1.85971	2.46571	4.09612	3.42471	3.24562	3.94365	2.75454	0.7965	3.714	1.22385	5.34225	2.1532	3.83642	3.266	3.79546	1.1417	1.115	4.97085	4.09687	1.0615	0.6034	4.43245	2.67517	5.6464	5.1612	4.7045	2.33475	3.33596	0.763625	0.4104	1.5243	0.960417	2.60525	1.6637	3.9351	5.31435
14	2.0025	2.74863	1.4943	1.36996	2.70183	1.73592	2.05371	1.87817	1.86135	2.05833	2.06325	1.74354	1.14225	1.90625	0.563583	2.63021	3.01092	5.76962	4.01265	1.98692	1.12795	1.765	2.98575	4.2413	1.81595	3.00183	5.9519	6.95263	2.06095	1.8141	4.06165	3.04681	1.33305	4.55325	3.27275	4.16846	3.7276	3.95245	5.6895	2.20915	1.11896	2.498	0.78325	2.2293	3.30979	2.53465	1.8287	4.77325	2.3548
15	1.46258	1.67562	1.2169	2.94963	1.904	5.26846	0.889083	4.25488	4.08575	2.89804	2.10733	1.89267	1.6458	1.98463	2.01121	3.0905	4.5935	2.02612	3.81935	1.62958	0.41645	1.74087	4.9307	3.3508	2.5589	2.29104	5.00545	4.4685	2.6737	1.57535	2.9154	5.76594	0.9692	0.5999	1.99235	4.78683	1.40975	2.93683	3.42765	3.17445	1.89187	3.65431	2.45595	2.13585	2.14067	0.5132	2.33065	6.77356	4.2911
16	0.397667	1.06658	0.8948	3.97525	1.71162	2.11517	2.61604	1.41875	1.28165	1.52217	1.13592	2.06537	0.9409	1.81713	2.47454	2.63017	1.8855	3.61817	6.5399	2.19825	1.6631	2.84725	4.5358	5.898	1.32185	1.39529	5.22545	3.08245	3.63075	5.42625	2.58955	5.13225	0.55065	2.95435	3.5561	3.69225	1.8051	1.99795	5.59425	2.1698	2.36471	2.1435	1.6744	3.126	1.27175	2.81725	0.9486	5.4715	2.64835
17	1.50392	1.62108	2.6734	0.989958	1.42108	4.93646	2.04425	1.51142	3.1383	4.31754	1.19658	0.734583	0.8566	1.26833	2.01342	5.157	3.27617	2.49683	5.05835	3.14892	1.7097	2.43231	1.449	2.3504	2.325	3.54325	4.2305	4.07225	4.7934	2.88885	3.09745	9.27356	1.03535	1.26585	3.5218	2.09833	1.89715	4.18863	5.63945	2.266	1.9695	0.965125	0.84425	2.2831	1.73529	2.49075	3.44005	3.3801	1.7215
18	1.08683	1.65633	1.11345	0.94075	2.23029	3.54604	1.07892	1.28842	1.8418	1.69221	1.84183	0.505625	3.1921	2.26192	3.39521	3.35608	3.219	3.28917	3.2499	2.03321	2.1609	3.45012	1.37805	4.4433	1.92825	1.33792	4.37755	1.72358	1.8795	4.6166	3.3573	6.40744	1.11085	1.24195	3.23	3.2325	1.7597	0.983125	6.237	4.3887	2.25279	0.98925	2.01375	1.92345	1.16771	2.51205	3.17705	3.8147	2.6751
19	1.04308	1.31387	3.3951	1.12862	3.75458	4.39104	1.54479	3.57008	1.95845	1.69208	2.67225	2.24592	1.1356	1.86642	2.24771	7.59563	3.63692	2.09096	7.87535	2.17904	1.5995	4.55962	2.77335	2.4815	2.3588	1.99471	3.04195	3.04705	1.86935	3.22795	3.18	3.14575	1.44335	1.4438	4.87385	3.24271	1.36455	3.0724	3.99635	4.65975	1.75663	4.4085	1.26365	2.18295	1.6835	2.12308	1.5104	3.44506	3.59415
20	4.06267	2.90533	0.80275	1.38754	3.02325	3.29192	1.20121	1.00992	2.36905	3.15858	2.08083	0.897	0.93255	1.10213	1.60062	2.99363	4.02163	2.31758	8.6511	5.25162	1.3963	4.93975	5.6019	2.63425	2.42475	5.79808	3.69795	3.97808	2.26515	4.9185	2.8816	2.53431	1.506	2.4596	4.3886	2.02333	1.79455	1.46946	3.5903	2.07555	1.93712	3.22025	2.4753	1.18845	3.35113	1.9677	3.4074	1.2613	1.8661
21	1.39025	1.73346	2.08575	1.48875	3.87217	4.53212	1.50525	1.2591	0.75995	1.6355	0.419167	3.92208	0.7275	1.01821	2.916	0.88875	3.94117	3.4563	8.7608	1.80983	1.58825	1.77094	2.5071	2.469	2.1497	2.24521	2.7274	7.40265	2.05185	3.99255	3.11095	3.04319	0.9619	1.0576	3.18845	2.58642	1.26405	3.39887	4.67	3.58995	1.90308	1.02256	1.4729	1.56825	1.41854	3.18744	2.4234	3.43645	4.1404
22	0.9405	2.35208	2.831	2.20237	4.79587	5.61796	1.64362	1.29715	1.7024	1.89987	2.08133	1.8775	1.49105	2.27675	2.02125	3.16188	3.49071	2.27865	5.32955	1.29171	1.45635	1.43356	4.6835	3.3791	2.54755	3.17317	2.2783	3.26788	3.37185	2.1197	3.97185	3.91106	2.3406	2.91245	3.6342	2.08496	4.4294	0.591	3.3115	3.29725	2.72408	1.41463	1.91475	1.8336	1.58617	2.07575	1.1374	1.7267	3.37385
23	1.15375	1.51571	2.5847	0.585625	2.32246	1.94037	0.95875	3.54545	1.00215	1.85721	0.762583	1.99458	1.9013	1.67858	1.41846	4.35938	1.96779	1.5635	5.3854	2.36983	1.8546	1.72244	2.0997	3.62915	0.9983	2.74467	2.87305	2.64642	3.33395	3.46995	2.62125	2.98387	1.27155	2.38345	2.2525	2.11096	3.50735	3.589	6.5899	1.1227	1.85521	2.07	2.8284	1.89835	0.916167	2.8484	2.2961	4.96045	1.90395
24	2.00567	2.22925	0.93615	0.658708	2.26258	2.75967	3.03229	1.1731	0.30965	1.50679	1.09758	1.39417	1.6374	1.30796	3.24879	1.34525	3.85721	2.7721	3.03375	3.03713	0.6611	2.81244	2.93365	3.53745	1.28185	3.17683	1.81	2.22079	2.66815	5.1506	5.07655	1.84112	1.84545	3.0524	2.0477	2.14438	1.92065	3.40075	1.93825	2.39065	1.60204	2.80362	2.61855	0.9265	1.04096	5.6248	3.7139	4.3403	2.8559
25	2.10233	2.37533	0.7094	0.93325	2.36167	3.18733	1.70096	3.94937	1.0258	0.877875	0.661667	1.81238	0.9561	1.45104	2.28954	2.21779	4.59375	5.11695	7.65285	1.90871	0.6884	2.25462	2.37005	3.2631	1.62255	2.84458	2.9816	2.02625	1.0025	2.5446	2.2503	5.71462	1.33965	2.87245	2.2634	3.91475	3.8017	3.26333	2.8627	0.8153	2.61942	2.68012	1.2019	2.0803	2.7065	2.082	3.21175	2.56515	1.43415
26	1.32633	1.59808	1.3613	1.48108	1.04775	3.16562	2.89471	1.7155	0.93845	2.03063	0.992167	2.13267	1.4589	0.711333	2.01021	2.52742	2.71075	3.43385	6.5225	3.96783	1.1612	3.00387	1.91815	3.63985	0.9867	1.74546	2.2227	2.57808	0.7661	2.44225	8.10255	6.61369	1.1786	2.1225	3.08905	2.97475	5.10115	4.45321	2.34215	1.2816	2.02433	1.26406	1.3263	0.8454	1.62408	2.5996	2.02075	1.25819	4.75615
27	0.722833	1.6905	1.76935	1.16946	3.697	2.67029	2.85717	2.88871	1.77425	3.18754	1.02133	1.86967	0.7474	1.71796	2.63079	3.93308	1.90637	3.18	3.84475	3.35938	2.28955	4.22575	2.72245	2.1894	3.28175	2.09242	2.20905	2.1838	6.4135	2.36155	3.616	2.70194	1.81705	1.7223	2.50185	2.23163	1.9022	4.45145	7.87135	1.99455	3.00458	2.85919	1.2977	1.5554	1.84283	2.1	1.44805	3.24675	2.0018
28	2.2175	1.7805	2.28555	1.49179	2.05308	1.69867	1.69333	1.00683	2.52685	2.20808	1.37167	2.552	0.5945	0.793792	3.881	2.5737	3.89038	3.83367	3.41435	2.02992	1.45285	3.50606	2.0881	2.96475	2.06775	2.11958	3.819	1.22445	3.2153	2.2995	4.3152	4.82944	2.5245	3.42365	2.1322	2.40096	3.3781	4.46462	2.9788	1.40275	3.08092	4.532	1.9978	2.07985	1.64442	1.36556	1.42465	1.80705	3.06145
29	3.39783	2.63413	0.5612	2.35454	3.908	1.80704	3.50937	4.09404	2.3695	2.85671	0.779833	2.37717	2.84275	1.30812	2.86242	4.71563	5.34663	5.31463	2.5735	2.302	1.3123	1.60525	3.97585	1.96705	3.30215	1.96	2.2709	1.62846	1.69845	2.7138	2.13495	4.48475	1.76175	3.79435	1.07305	1.98537	3.58605	7.55633	0.95295	2.69615	3.10083	1.68656	3.4445	1.30955	1.657	0.86965	1.6705	3.15055	1.37525
30	3.11958	2.76063	0.8107	3.70929	2.55646	1.10867	1.16663	1.51229	1.62915	2.16412	1.17467	2.18463	0.78905	1.07179	3.65104	4.98125	4.97075	3.85992	3.73845	1.5185	1.45215	3.76756	1.5541	2.22005	2.1029	2.76792	1.04755	0.8322	2.07685	3.54685	2.561	1.61187	1.577	3.81155	2.3925	4.0515	1.58275	4.12983	1.66285	1.5473	1.68542	2.87706	1.64695	1.45575	2.28388	1.95988	2.15065	4.64565	4.51855
31	1.07008	1.93246	1.07015	3.48379	2.61546	2.3825	1.73812	3.536	2.05945	1.84121	1.25042	2.9135	1.4065	1.32608	6.54688	1.3305	3.88742	4.49908	3.38595	4.86325	1.11155	3.00069	1.94015	2.93835	0.71745	2.99642	2.9006	3.2278	0.8992	2.89955	0.7232	6.3865	1.22675	3.7451	0.4881	2.80608	1.95545	2.07892	0.9658	3.36165	4.43904	3.28375	2.17335	1.34885	1.98292	2.6674	1.9238	3.0135	3.46005
32	1.443	2.61167	2.0238	2.94971	2.64208	5.06829	1.78188	3.45404	1.3076	2.32583	0.964083	1.72942	0.9713	0.629792	1.42637	2.77896	4.71204	3.00035	2.5191	2.70512	1.2557	1.68512	2.6607	2.9054	1.443	1.54271	1.3633	2.53292	1.558	4.52925	0.7209	4.85694	0.8463	1.83065	3.2844	5.04817	1.96095	2.92583	1.16345	2.84355	3.86833	3.83631	1.37435	0.94005	1.32017	3.04445	1.984	5.89095	2.6171
33	0.388833	2.03929	0.6061	2.48637	1.7415	2.635	3.69208	3.17837	3.7474	0.914042	2.57283	1.16712	1.0069	1.39896	2.41288	1.26692	7.52783	4.57275	4.50075	2.66804	2.1517	1.82275	1.81605	3.3765	1.27115	3.25679	1.9987	4.29806	6.4965	3.26545	1.17405	5.45975	0.8849	2.1522	1.87995	2.64242	1.1058	3.45892	2.80825	3.39335	2.83471	1.29188	1.16015	2.5966	1.37375	3.99908	2.73395	4.9848	1.6133
34	1.66875	2.50008	0.7894	1.04471	3.75637	2.95308	2.67783	1.60175	2.44965	2.16321	1.95742	1.95633	0.97635	2.08592	1.96863	1.63125	2.09671	6.00737	4.11325	2.68392	1.4525	2.22025	0.84475	3.94515	2.13235	1.29937	2.73105	3.44929	2.79025	3.461	0.9438	4.97412	0.6388	3.90995	1.4771	1.51654	2.2765	3.60358	1.3768	3.8172	2.70158	1.59956	0.90445	0.86015	1.50796	5.25195	1.35615	2.366	2.3037
35	1.01383	2.12908	0.594	1.14021	2.80879	1.04867	3.679	1.39029	1.8942	2.9805	1.0955	1.69096	1.3047	0.905958	2.17175	0.469	2.33042	3.68692	3.5288	3.62538	0.8193	2.36131	1.59355	2.98655	1.8728	1.76829	2.8255	2.92575	2.72655	4.0308	1.3161	3.15944	1.2498	3.2288	2.752	1.89796	2.23705	1.07	2.5223	2.33595	1.72708	3.51731	1.76665	0.96435	1.85275	4.68631	1.8424	6.1941	2.1917
36	1.75	3.28267	0.45065	2.14579	1.47958	2.60342	4.10492	0.75925	1.6704	2.39358	0.315	1.72333	1.1651	1.06987	1.89358	1.24667	3.75767	3.69404	3.74965	2.09	0.7466	3.53206	0.69515	3.9025	2.00895	2.48404	0.98105	3.85237	3.60365	4.5192	1.72515	3.98094	1.0885	4.44525	1.61515	1.83175	3.9075	1.18858	1.44795	2.4177	3.76633	2.02738	1.32505	1.19975	2.13217	1.6618	2.65085	4.5183	2.21195
37	1.303	1.51812	1.3251	1.69558	2.18383	3.35554	4.26179	1.10504	2.23505	2.33942	1.94258	1.18821	1.29125	1.54012	3.97296	1.17805	3.63783	2.09629	4.72705	3.62067	3.01795	2.72119	1.07415	2.9263	1.95965	1.66179	2.51855	2.36208	2.705	2.95275	2.1318	3.39869	0.88275	5.17555	3.61365	3.3645	3.03635	3.21125	1.5562	2.4916	1.66183	1.60563	1.06285	0.62925	2.35188	1.47219	3.94065	5.1117	3.0774
38	0.979417	1.477	1.9407	2.32625	3.06525	4.48942	3.56879	2.841	3.2535	1.93792	1.58683	1.31821	0.7768	0.794958	3.08417	1.046	2.03479	4.16721	2.1893	3.05987	1.7901	1.92694	2.0871	2.45505	3.39385	1.84725	2.83015	1.32479	5.0759	2.91155	2.15105	3.51638	0.5571	2.154	0.9966	2.87712	1.6923	1.02954	4.5064	5.0369	3.85275	0.520625	1.09025	1.0401	1.85312	2.78194	2.89205	2.98762	2.35395
39	1.21708	1.53821	2.0536	2.61029	2.39796	3.85246	2.13879	1.39671	1.4756	2.23996	1.96683	1.40379	1.09665	0.563625	2.18967	2.99346	4.69421	3.30317	2.07235	1.79055	1.62225	3.63906	1.47965	2.8813	1.34355	3.64154	2.98915	3.48996	5.52585	3.27445	1.96955	5.61619	1.05375	3.8928	2.44515	2.241	2.8283	2.82517	1.4095	1.27755	1.63483	2.509	0.8489	1.54205	2.28692	5.01955	2.18125	4.28215	3.17635
40	1.82658	1.09671	0.87665	2.31821	2.73317	3.95042	2.77958	0.94775	1.786	3.12229	1.81875	2.60896	1.19915	0.838458	1.65833	1.89417	5.17158	9.6816	2.5976	2.2745	3.8047	3.96681	0.7242	2.9561	2.8751	1.39754	2.33365	2.09392	4.73405	5.3774	3.3615	1.94588	1.05675	3.6609	1.90635	2.83217	3.64965	2.05454	1.6275	2.36325	3.06033	3.22731	2.29385	0.6606	2.45204	3.38365	3.37005	4.65905	3.23595
41	2.26408	2.81504	1.2518	1.66379	2.51604	4.87808	3.625	0.952125	2.8791	2.33421	1.34383	3.96163	0.32885	1.79033	1.31929	3.06013	6.25671	4.03321	3.95205	2.65904	2.88745	2.88963	1.34805	2.86785	3.048	1.60458	2.0963	4.25733	3.16855	2.3903	3.59365	3.17212	0.8828	2.4086	2.29335	1.51983	4.13295	3.45605	2.3254	1.98675	2.49533	2.35062	1.5956	1.70155	3.05017	3.42895	2.87615	3.3557	2.20825
42	0.828583	2.97433	3.51715	2.03567	2.15992	2.36446	3.46075	0.508917	3.4737	4.21012	1.48375	5.59283	0.8115	0.918292	2.22438	3.03042	2.60667	2.93854	4.13945	4.31963	2.39215	0.80225	3.5258	5.2586	1.30245	3.55417	3.5122	1.19979	1.61005	4.424	2.53325	2.88225	1.09795	3.38505	2.3281	2.94546	4.64415	3.67313	1.5147	2.121	1.44208	0.60825	1.5193	3.10895	2.13567	2.8646	0.9379	3.30315	1.91525
43	1.57475	1.543	1.36235	1.77346	5.81496	2.57112	1.92854	1.63842	1.7783	2.60196	2.37692	2.00054	1.15595	2.9455	1.50021	3.95038	1.92112	5.77325	2.81435	2.3675	1.09555	1.60638	2.0361	3.56055	1.4644	1.49721	3.89235	0.964583	3.7898	2.4331	3.17295	5.51094	1.1459	1.81665	2.90175	1.44808	3.6537	5.24995	5.65815	1.1159	1.29517	3.29694	1.41365	1.87835	1.08454	2.5679	1.9156	1.77935	1.80005
44	1.47708	1.8035	1.6221	1.82612	1.11233	1.68925	1.76321	1.12354	2.556	2.13821	1.675	1.22504	1.2567	1.36092	1.57942	4.28238	1.68938	3.91933	3.27345	1.54438	1.30975	4.654	1.19205	2.37285	1.83865	1.15167	0.6267	5.82613	3.12495	2.08275	1.51135	4.35581	3.75605	2.791	1.6182	0.810292	2.2374	2.05733	1.9798	1.96875	1.92279	2.67369	0.77015	1.94665	1.42933	1.52945	1.62455	1.99375	2.66955
45	2.30058	2.48883	0.94185	1.68342	2.93933	4.43396	2.90704	0.97125	1.49915	1.53075	0.746333	1.18871	1.24395	2.64229	2.68433	5.01558	1.97637	4.00612	2.6827	0.982458	0.8865	1.1075	3.2418	1.50585	2.30495	2.46817	1.75075	2.40521	3.3012	1.8858	4.92065	5.69181	1.1425	2.9993	1.006	0.952208	4.0067	1.799	2.67635	2.83465	3.57767	2.75738	0.4749	0.673	1.68058	1.29615	2.14545	4.2734	4.41595
46	0.482417	1.84617	1.9926	2.06717	2.5855	3.14375	2.23296	0.933083	2.172	2.69604	0.940167	1.76767	0.865	0.761833	2.57362	3.48596	2.68958	1.55921	3.99275	2.47146	0.7872	4.45362	3.18935	1.5002	1.63065	2.06467	2.74375	2.71696	4.23485	2.11285	4.42295	4.30025	1.34825	4.8076	1.2498	1.50621	3.8371	6.225	2.51025	1.98635	2.27521	0.656125	0.97955	2.15825	1.26404	0.6807	2.27935	1.24362	4.69745
47	1.32925	1.76737	1.6488	1.59867	2.42413	2.44112	4.00783	0.964375	1.3027	1.39546	0.940167	2.10492	1.45085	0.728875	2.21583	3.57354	1.82758	2.82571	3.97215	3.228	1.9804	1.52963	1.16875	2.11635	1.28635	2.78437	1.40215	3.15454	2.89885	1.3495	4.0151	6.27981	2.4802	2.87195	1.4327	2.63067	3.2465	2.86721	3.54365	2.03245	2.18637	0.805937	0.84	1.66415	2.05692	1.9124	3.26625	3.7446	2.83535
48	1.526	3.41012	2.09105	1.58229	5.4835	2.17833	2.56387	2.12704	2.7935	1.58667	1.91192	3.48338	0.9914	0.892375	2.268	2.89996	1.95396	3.2475	6.7932	2.09063	1.10215	3.80425	1.57665	1.18295	3.09375	2.72121	0.98475	4.10854	2.36055	1.2456	1.7261	5.46669	1.46955	0.915	1.30585	2.47354	2.21385	3.2835	3.4719	1.78115	1.23463	2.44494	0.95325	0.89315	0.836542	1.12585	4.35665	2.8679	4.2956
49	1.57617	1.68242	2.01455	1.06896	1.77379	1.874	2.9875	1.36471	3.7061	2.13813	1.3035	1.37363	0.87035	1.20887	1.64704	6.72679	3.19504	4.29495	3.04755	1.13471	1.0141	1.80119	1.70825	1.30755	1.64415	5.51425	2.33955	2.07204	1.4083	3.3423	2.36305	5.49313	0.88125	1.65425	1.24485	4.17125	2.9122	5.00395	2.3425	0.9326	1.79142	1.78206	1.48635	1.3298	1.39667	1.0491	2.2234	2.38055	2.03685
50	0.78275	2.16842	1.07295	2.59417	2.77188	1.20517	5.64833	2.12908	1.87345	1.30308	2.21983	1.90258	0.7618	1.02221	1.41488	1.50204	3.60213	6.4588	6.0045	2.88454	1.22255	4.74531	1.3566	3.2631	1.3655	1.56242	1.9878	3.35513	2.25265	1.97625	2.6586	2.78025	1.44685	1.62705	1.4482	5.25887	4.2756	1.27115	3.05955	1.1523	1.87062	1.31688	1.0779	1.82885	1.86442	0.593667	5.57155	4.0371	1.2738
51	1.67283	2.72329	1.86895	1.70721	1.61704	1.56746	2.91188	1.86821	4.1877	1.12079	1.04692	5.45075	1.2881	1.78113	1.90917	2.46379	3.74729	3.25971	3.97405	1.74629	1.2318	1.89975	1.34885	1.99325	0.92095	2.327	4.60875	1.73692	2.72395	2.0012	3.1679	5.4085	0.81245	2.5821	1.28685	4.27504	2.94025	3.17842	2.3074	1.38205	1.78733	3.89625	1.2591	2.10275	2.314	1.67055	3.5987	1.94415	1.73175
52	0.678667	2.16025	2.69665	2.22	2.82938	1.77271	3.23892	2.10954	1.5914	2.29433	1.83692	3.90488	1.6422	2.72558	1.988	4.04979	5.21188	3.35321	3.32355	3.24412	1.16015	1.15244	1.6342	2.90875	0.9414	2.23088	2.3918	4.11108	1.77685	1.7905	1.57425	2.49613	0.78615	4.01725	0.7165	2.57479	1.2416	2.47492	1.48235	0.8071	2.21263	2.974	1.22965	1.01605	1.60433	2.2636	3.74665	4.1461	3.52995
53	0.7595	1.54021	1.4491	2.61171	1.68354	3.43033	4.35408	3.0895	1.22625	1.35233	1.11008	2.84896	1.03995	2.37462	1.51183	4.53988	6.10121	2.73804	2.69405	1.46463	2.37185	2.0965	1.2366	5.1379	2.6974	2.32546	2.2832	2.47025	2.14115	3.27865	1.98615	2.96825	0.85845	2.16935	0.81175	2.34308	3.926	2.12495	2.8932	1.5377	3.85425	2.29975	1.79795	1.3018	2.03779	1.49185	1.8713	3.7048	4.55695
54	2.16008	2.1955	0.9074	2.61704	3.90283	1.46058	4.09021	1.86904	1.5559	1.0715	0.816417	3.17621	1.8711	2.21492	1.26179	3.60175	4.13546	7.38575	0.6118	1.63071	0.6697	1.16738	2.07905	1.7755	2.9492	3.00088	1.96415	2.73408	1.64425	1.61115	1.8126	2.67575	1.44775	2.66735	1.0486	1.29208	4.08215	3.87337	1.15475	2.3002	2.30283	3.08081	1.04905	1.8644	2.262	2.4834	1.37225	4.23945	3.0719
55	0.748583	1.31771	1.66415	3.64508	1.90783	1.30933	2.46404	1.55054	1.0833	1.23542	1.13942	3.49221	1.08695	2.03908	1.31375	3.31862	5.16779	3.4105	1.2292	2.40825	0.4738	1.82519	0.9896	4.1149	1.4	4.29121	2.2878	2.36354	1.44695	1.6588	2.3796	3.89031	1.29745	1.73765	1.38845	2.09	1.90645	3.5414	1.9935	1.18885	1.74508	1.96338	1.7404	2.278	1.82208	2.6448	1.393	3.4545	1.44085
56	0.744417	2.52629	1.392	1.50446	1.47837	1.43625	2.18012	2.30646	1.20295	1.06654	1.66158	1.97633	0.75665	2.07638	3.64213	4.95508	3.92225	1.06596	3.80335	2.5625	1.4091	2.2445	0.62115	3.6087	2.3936	3.70812	2.10495	1.25046	1.56	1.55165	2.538	3.85562	1.52415	1.9002	2.93895	1.26279	2.46455	2.24346	1.87925	1.17315	1.37829	2.76569	1.51525	1.3488	1.56337	2.0699	1.99335	5.83656	3.2405
57	1.42983	1.82279	1.5834	1.77896	1.51879	2.235	2.36454	2.569	1.20735	1.30167	0.984083	2.64846	0.58335	1.76238	3.24346	2.29508	3.81217	4.04365	2.2629	3.34133	1.07825	1.53988	2.44465	2.66535	2.52495	5.06679	3.14045	1.507	1.42505	3.41915	1.63115	4.45525	0.8076	2.4769	3.1873	2.66533	4.0183	2.07875	3.12585	1.5888	1.57883	4.07769	0.9669	2.8996	1.96812	1.33995	3.09045	2.1052	2.52175
58	1.98175	2.21408	1.18845	1.72792	1.23562	2.40975	2.615	2.29188	1.2448	0.803792	1.50325	1.72417	0.93375	2.81079	1.85596	2.83483	1.35908	3.50942	2.06175	1.66708	1.1381	0.691312	0.8862	1.67375	3.0587	1.80242	1.85825	1.82304	2.66945	1.5631	2.4567	3.50462	1.8969	2.07525	0.85925	1.2585	2.19845	4.21	3.4609	1.1792	2.17054	1.35169	1.25365	1.97355	2.60025	3.0242	1.55875	2.15905	1.9259
59	1.26733	4.23125	1.669	1.07633	1.55454	1.16463	4.30563	2.17654	1.6255	1.15733	0.9135	2.26996	1.62225	1.80979	1.37146	1.27271	2.54696	4.761	2.665	3.9185	2.1979	2.15062	1.78815	3.06875	3.75775	1.73371	4.94625	1.61279	1.86355	3.00575	1.16075	1.90094	4.2575	2.45215	2.0793	3.221	4.18015	3.18425	2.09535	0.76655	1.64796	3.21781	1.7362	1.71085	2.02017	0.8017	1.62025	1.15205	3.5634
60	0.784583	2.76729	1.9163	2.19729	1.357	4.616	1.64138	2.50471	1.87755	1.30612	0.518417	4.08229	0.68885	1.16021	0.637833	2.53788	2.77488	3.20562	2.45455	1.24146	0.9892	0.535563	3.2704	1.8648	3.1777	1.08163	5.3407	1.79333	1.3667	1.65455	2.11705	2.547	1.70995	2.16255	1.11925	2.03812	2.35895	0.539083	3.0591	1.12975	0.937417	2.7315	0.5866	2.04245	1.44821	0.9124	3.1952	4.44487	1.8067
61	1.5185	1.85729	1.16755	1.82675	1.53563	1.07596	1.75879	1.65183	2.12175	0.880708	0.927583	4.52658	0.75475	0.7505	0.866417	2.75292	2.775	6.7464	1.911	2.88421	1.79825	1.11825	1.108	2.22465	1.0635	1.41829	1.6534	1.01158	2.2327	1.945	1.65365	2.58769	1.5833	1.62515	2.81265	3.65446	2.5989	0.75145	2.74635	0.96605	2.17004	2.37794	0.70985	1.3338	2.06554	3.8714	2.3735	2.23715	3.4979
62	0.937167	3.31079	2.67825	1.07275	0.627667	2.96675	1.49429	1.976	4.8391	1.49087	0.710167	2.08029	1.1521	2.41779	1.02142	5.25737	3.42592	9.5587	2.07215	0.807	0.6261	0.764625	4.3338	1.45455	1.9255	2.32904	1.38465	1.52196	4.2093	2.2853	1.53185	4.55606	2.131	3.7703	1.52415	1.47579	4.73665	1.74942	2.46185	1.2181	1.79721	2.72906	1.1904	1.52705	2.05533	2.41737	2.4305	4.6239	2.31495
63	0.329167	0.717917	1.6964	0.955292	1.67013	2.99204	2.17871	3.39733	3.77825	0.994667	0.77275	2.46096	1.91935	4.67167	1.27225	3.22358	4.04642	3.23458	3.71895	1.60092	1.09745	1.54369	2.45815	2.96595	2.5779	1.65796	3.8938	1.18388	2.75625	3.0866	0.92535	3.64038	1.7029	2.06745	0.58465	1.67042	3.9176	1.8759	3.22715	2.39345	2.4305	3.41425	0.7454	1.54125	1.53729	1.80215	2.8421	2.64155	1.34775
64	1.07125	1.51067	2.6969	0.949	1.405	4.31479	2.42263	1.56592	3.4642	1.51238	0.464833	2.80613	1.06485	2.12988	0.544042	4.26054	2.45754	4.78121	0.6985	1.98946	0.94385	1.44544	1.7574	2.58055	3.26245	2.19275	0.64015	1.57033	3.46665	4.541	0.63965	1.44606	2.85215	2.0434	2.5239	0.864583	1.1134	2.80046	2.84265	0.944	2.0035	2.39012	1.0372	1.2524	2.17717	3.38055	0.71985	1.22515	1.8803
65	1.07242	0.729833	5.7595	0.925958	1.51658	4.04929	3.10142	1.29771	3.4741	0.931417	0.870667	2.85771	0.91705	1.87512	1.45408	2.67429	2.33896	4.37137	2.4054	2.98596	0.8699	1.53431	1.72615	1.7828	3.3385	2.00354	1.12785	4.93154	2.9952	4.8825	1.8297	5.047	0.8533	3.46155	1.20775	2.27479	1.7388	4.57538	1.79495	1.3864	2.48279	2.03662	0.8964	0.9588	2.14708	3.09525	1.5854	3.84135	2.6339
66	1.09433	1.00471	1.5499	0.781917	0.848917	3.50287	0.984125	1.46329	2.36155	1.19188	1.32183	2.43204	0.58345	2.19046	1.13792	3.52162	4.60275	4.21438	3.1998	6.07175	1.1716	1.03594	4.15365	2.24155	1.8014	1.23575	2.40965	1.866	2.7736	1.99925	2.03155	0.66425	2.55995	2.507	3.0467	2.73646	0.9012	1.14292	1.651	2.2537	3.56862	1.22212	0.99665	0.55255	1.3625	0.9952	5.33515	4.3188	1.8263
67	0.784	1.01492	1.8103	0.856958	1.16171	2.87258	1.00425	0.937625	3.15885	1.44837	0.398167	2.31612	0.75065	1.48521	1.35479	5.16763	3.28925	1.18783	3.1563	2.66883	1.8205	1.63319	4.51215	1.19285	1.9434	0.885792	1.58435	3.22917	4.6096	1.11025	2.0695	4.07356	1.53405	2.05815	2.7928	3.20929	2.8865	1.27262	2.28335	1.09635	2.26775	1.61619	1.59215	1.92935	1.10238	2.75365	1.088	5.6473	0.67635
68	1.25983	0.948792	2.25595	1.11775	0.848583	3.76562	0.938417	2.06212	2.91765	0.837458	1.39117	3.72371	1.19455	1.36196	2.80275	5.81517	3.29892	4.65688	1.8116	1.87288	1.3252	1.30794	6.6508	1.28945	1.89965	1.94529	1.0934	2.49392	4.46705	1.39055	1.3147	3.60056	1.99825	2.63375	2.3574	2.99213	2.90535	2.91188	1.3142	1.19835	3.98275	2.25206	1.9409	0.9744	1.98325	1.0483	1.61465	3.07455	1.99905
69	0.982417	1.17317	1.11165	0.7895	1.33383	2.85404	1.81096	3.4695	3.4455	2.95546	1.11967	1.65233	0.47545	1.8325	1.00746	4.46625	1.29262	4.2605	0.7542	2.02908	1.661	1.55137	2.21	3.86905	1.36385	1.2843	2.6891	3.65142	3.5299	1.72025	3.0628	3.8705	2.1152	1.9975	2.38225	2.93637	2.30715	4.05738	1.7101	2.03245	3.30371	4.23331	1.39955	0.99695	0.604042	2.4459	1.48815	1.5413	0.79965
70	0.74525	1.59542	2.3128	2.16096	0.524542	2.15892	1.39554	1.28808	3.6964	0.759667	1.53658	2.18821	2.41745	2.24375	1.03304	4.35496	2.28658	2.78875	3.2822	4.49463	0.73785	1.17081	1.58675	2.6534	2.5454	2.33625	1.82965	3.24015	2.29175	1.71295	2.85545	3.17206	1.084	1.5016	2.2927	3.51463	2.4434	2.2913	1.23335	2.96935	3.51025	1.81544	4.158	0.8685	0.992208	2.32845	3.03095	1.628	1.00535
71	1.028	2.08042	1.09715	1.06321	0.822833	2.46433	2.14138	0.375542	2.13195	0.705167	1.26575	1.45475	0.57015	2.62496	3.13304	4.99129	4.05296	2.23188	5.76825	2.08329	0.88575	1.53081	3.7641	4.10185	4.52805	2.90129	1.7866	1.174	0.581	2.643	3.41955	4.30925	2.41175	1.4532	1.90145	2.28496	4.4036	2.086	2.52505	1.4799	2.029	1.66306	4.17905	1.133	1.51329	3.62875	3.1646	1.7575	1.09645
72	3.25025	1.76529	1.8347	1.01737	1.1215	4.612	2.28096	1.41504	3.16255	1.58983	1.50567	1.41825	1.54225	3.87354	1.9725	5.76554	4.86842	3.36646	1.20475	2.75521	1.1242	1.38325	1.1114	3.9132	3.5858	3.33487	2.0854	0.4837	4.8376	2.5679	1.4264	2.70094	2.14895	2.2533	1.3532	2.22087	3.0396	4.41988	2.0436	1.8694	2.53863	3.21306	0.60305	1.02515	0.824208	0.9864	3.53765	1.4502	0.7941
73	0.967583	2.28375	1.1564	2.32658	1.04046	2.07179	2.09729	2.58663	3.81625	0.847125	1.31233	2.81988	0.8938	3.30883	1.07587	4.16596	3.49158	2.72379	3.1865	2.14854	0.97695	2.37144	3.2964	3.59995	2.7693	3.33213	2.8684	1.19042	3.18845	1.71355	2.79045	2.35025	1.86925	2.1827	1.35815	4.03525	2.08995	2.80583	8.42325	2.63395	2.72967	1.70269	4.9369	1.1043	5.19825	0.5972	2.65865	1.72075	1.24275
74	1.28383	2.50046	1.02725	1.75025	0.767083	3.99904	1.69004	1.15296	1.14969	1.37325	1.98625	2.54321	1.64875	2.66104	2.432	3.73467	4.60654	1.41013	2.98095	1.46679	1.335	1.42613	1.346	5.1297	2.28585	1.69912	3.3629	2.65345	3.7929	2.31815	3.256	3.74294	1.79195	3.7673	1.02575	2.34058	2.31775	4.73225	4.6883	1.49445	3.16417	1.26812	1.0309	1.4513	1.22358	0.85905	2.0678	2.48335	0.41295
75	1.00467	3.88175	2.4584	2.29883	0.991458	3.12654	3.21346	1.08971	1.8391	1.37613	1.05508	1.68479	1.24055	2.73546	2.213	3.80592	2.56946	3.64358	5.13645	2.32517	0.5013	1.03125	3.38385	6.1055	4.10525	1.52083	4.2629	4.323	1.5607	3.5052	2.3398	1.20106	2.4395	3.51935	2.3076	3.10983	3.96615	7.3844	1.4667	3.13945	2.52783	3.49619	1.32255	0.8507	1.25271	1.56495	1.9094	2.20415	1.00565
76	1.38992	2.06329	1.865	2.28708	1.3055	2.82654	2.3475	1.66613	2.68945	1.07337	1.4855	3.934	2.34955	2.30313	2.31633	3.55546	3.77096	3.24442	3.89435	2.79346	0.89465	0.8005	2.2205	2.81815	4.84055	2.26167	3.3346	1.56621	2.5639	2.97235	2.2936	4.24531	0.79175	3.7681	1.46865	2.10675	2.7345	8.03895	3.43325	3.06135	1.15292	2.17794	0.6285	1.07115	1.59083	1.01685	1.7959	1.10105	0.9487
77	1.24833	1.73138	2.89925	2.02792	1.83196	2.79096	3.42921	0.73675	2.81775	1.78183	2.35875	3.35904	3.42085	2.59983	1.61387	2.63358	4.61396	3.22175	2.25385	3.97375	0.599	1.40094	2.3398	3.81815	1.557	2.97412	3.6138	1.50612	3.3902	5.0115	2.7921	2.8745	3.04185	3.1738	1.08555	1.90096	2.4515	2.44471	2.70865	1.72755	2.42112	1.50431	1.25745	1.3135	0.954833	1.3017	1.20855	1.27875	0.82435
78	1.03258	4.14654	0.64565	1.46525	1.35192	2.12462	2.35704	2.80808	1.55725	1.63862	0.994167	5.63883	1.0038	2.26996	0.987417	1.56429	3.56967	0.731375	1.6004	2.75217	0.8341	0.487687	3.8278	5.35305	1.4572	1.1505	4.04295	1.51438	1.749	3.66355	2.3019	2.29556	2.378	1.0388	1.3602	3.46129	4.4224	3.62062	2.78995	1.08175	2.06992	2.49719	1.4257	1.10745	1.26175	1.3553	0.8619	2.96955	0.3407
79	0.877	1.67529	1.1132	1.92912	1.46321	4.59854	1.72338	2.10496	2.79065	1.31187	0.793	1.315	1.3452	1.85396	1.66958	4.10721	2.20983	3.24162	2.20275	1.53342	1.23885	1.34894	1.30065	2.514	2.0468	1.8245	2.7037	4.1235	2.8921	1.6019	3.27515	2.59706	2.08985	3.4255	0.9909	1.38879	3.5293	7.3723	1.85775	1.69205	2.73942	2.62169	1.6618	2.53745	1.24996	2.2124	0.55155	1.4129	0.9821
80	0.957667	1.73917	1.5035	1.57062	2.54404	2.14879	1.21538	3.10271	2.1027	0.786208	3.22825	2.80296	1.2704	1.0735	3.33458	2.96442	1.83462	3.20575	1.30765	1.72042	1.8919	0.996687	2.06425	2.6501	4.2231	1.98592	2.17655	3.7878	4.36235	2.0425	3.1353	2.0505	1.0476	1.83455	1.68975	2.17871	2.5628	8.08395	3.54245	1.1051	2.49942	3.45162	2.92515	1.62815	0.713125	1.31745	1.6259	5.66665	1.11075
81	1.06342	1.76979	1.84685	2.93358	1.61912	3.03288	1.83833	3.30408	4.0165	0.778875	2.11317	1.80846	1.08985	2.47225	0.918	2.93667	2.37333	2.70729	1.15885	1.53629	1.23185	1.38894	1.79065	5.1518	3.972	1.18854	2.02425	5.34317	2.6522	1.93305	5.3593	3.163	1.22465	2.39375	2.48045	3.35692	1.8543	2.06054	1.80005	5.16595	1.96558	2.29194	1.3696	1.38445	1.17979	1.7269	1.2097	2.30835	0.8536
82	0.5955	2.73663	1.8197	1.70754	1.49308	3.03021	2.26175	2.52475	1.77565	1.14787	2.36308	2.43442	0.53435	2.263	1.22929	4.55013	4.08721	2.39942	2.36425	1.15292	1.4593	1.04881	2.05655	5.22955	1.8073	2.82225	2.23715	2.20642	4.2525	1.64705	3.7687	2.39463	0.7901	1.14045	2.2766	1.91663	2.91175	3.93085	1.18715	7.079	2.05483	3.54119	1.26	2.0331	1.99067	2.31535	1.2409	1.0797	0.6848
83	0.979083	1.10067	6.56517	2.78046	1.17642	3.462	1.30908	2.148	1.7566	0.810333	1.15283	1.44817	1.4428	2.61912	1.06158	3.82538	2.416	1.90196	4.1264	1.3145	2.0618	2.43444	1.62915	5.40005	1.75885	3.10179	5.18425	3.19663	3.48355	2.71345	2.9	2.74863	1.42955	1.00155	2.03305	3.14438	4.8021	0.96225	0.4525	1.3924	2.14487	1.79806	1.0961	1.18485	1.62858	2.1131	0.74105	1.22715	1.05135
84	1.14083	1.88729	1.81365	1.99521	1.41792	2.79267	1.31271	2.98488	1.5554	1.05238	1.079	1.32358	1.3	1.3625	2.46042	2.67017	5.05758	3.61233	0.69505	5.10342	1.06635	1.7405	1.37635	3.33165	2.5085	0.87625	4.8031	3.56288	2.09295	3.11275	1.98815	1.54656	1.58185	1.17725	1.3897	2.14454	2.21715	2.07017	0.95975	2.2506	1.76521	2.69931	0.95245	1.3978	0.976417	0.955812	0.98775	6.78665	1.38985
85	0.960833	1.36942	2.3983	0.950542	1.66133	2.27492	1.17492	2.60462	3.16015	1.75767	1.31258	1.12567	1.3589	1.5805	4.50204	2.59929	2.73821	3.25608	2.19885	1.10321	1.3661	2.76881	2.3222	3.73415	4.23505	1.94871	1.56815	3.73	4.4404	1.7613	0.88445	5.50625	1.2003	1.65285	2.90655	5.369	3.2557	1.62245	4.77915	1.6983	3.63933	0.892625	1.5594	1.32355	1.4405	1.8263	1.3606	5.9347	1.0744
86	1.24342	1.13679	4.4432	2.2465	1.37821	2.82254	1.69783	2.26208	3.16055	1.26667	2.1705	1.62746	1.43885	1.15762	2.01529	3.46729	1.66679	2.96196	2.6254	1.41467	1.5188	1.38462	2.5049	1.49505	1.09815	0.985833	1.6703	4.16937	4.65085	2.2524	1.81835	3.52275	2.2487	1.061	1.05145	2.85246	3.50425	2.75917	0.7497	2.98545	2.33992	1.71225	1.35505	2.60355	1.89933	1.57095	1.50385	3.36295	0.8454
87	1.0815	2.56425	2.22295	3.90633	1.91658	2.3435	0.943958	3.61338	3.49125	2.12375	1.72383	1.84692	1.7205	2.09762	3.09671	2.16333	0.931375	0.840333	3.2	2.04537	0.99045	1.93594	2.9012	4.12365	1.8639	0.665417	2.37105	3.9495	1.45975	2.0581	1.46065	2.56413	3.73785	1.9465	1.42745	1.36279	1.295	2.33904	3.6347	0.98995	2.31958	1.72419	1.10065	3.36535	1.85683	2.47995	1.2592	4.52195	2.2373
88	1.71483	3.00083	1.312	1.79021	2.75975	3.39392	1.65129	2.10917	3.6527	2.84492	1.00017	1.91017	1.0383	2.9305	1.89008	2.31271	4.96354	2.2745	2.16825	2.51454	2.64185	4.06569	1.2915	4.3923	2.2889	2.08721	1.7598	2.08008	3.3558	1.5963	2.14825	5.75506	2.10275	1.88805	2.16665	2.08517	3.84255	3.24235	2.75285	1.1597	4.52792	2.04531	0.8099	2.47745	1.29267	1.6385	1.3865	2.41725	1.0569
89	1.93942	2.57183	1.98045	1.27012	0.939958	2.43925	1.33525	0.9975	3.90745	1.50204	0.983333	2.46733	1.359	1.64333	2.81342	4.22733	3.96513	1.43988	2.22645	1.81096	2.74265	2.56869	1.1808	4.0346	1.1858	1.42121	3.18515	2.34421	2.6864	2.2174	3.6232	0.877125	0.9091	1.30095	2.49495	0.815458	1.5868	4.5715	2.69705	0.90285	1.70287	2.71794	1.40715	2.2674	0.888667	2.009	2.62465	2.4359	0.75775
90	0.8865	4.67183	2.30685	1.61712	1.06975	3.23671	1.62613	4.41496	2.12095	2.28829	1.07883	2.63725	1.8587	1.23279	2.13379	4.60817	3.36196	2.53533	4.652	2.84521	1.2418	1.27612	1.4231	4.52525	1.6022	2.14162	2.98695	1.62271	3.82465	0.9921	2.00665	3.41344	2.18945	1.04605	1.43495	2.83637	1.86115	3.16304	1.21215	1.73645	2.22938	1.93706	1.1688	2.5758	0.680667	3.4816	1.83265	1.4482	1.39825
91	0.808583	5.25279	3.965	2.26162	1.43225	2.89288	2.46513	3.20363	6.0197	1.49754	0.775083	2.77338	1.11025	2.07942	3.36679	3.12742	4.47983	2.95546	1.14915	1.74017	2.92475	0.841313	1.83535	5.50645	2.28575	3.08292	3.30705	1.31279	3.0782	1.4124	3.6514	3.50787	1.2415	2.98225	0.5084	2.60817	1.67715	2.435	3.5315	1.36565	0.995792	0.555	1.5205	0.81495	0.738125	2.0428	3.21465	3.8562	0.66775
92	1.05008	1.14987	3.16055	2.68679	2.43213	2.54008	2.30875	2.6316	1.61405	1.34429	0.991667	2.65125	0.7533	1.68308	1.9075	5.69963	3.73417	3.42696	4.8362	1.70425	1.34375	2.11575	2.19825	6.00295	2.93225	2.10846	2.338	3.84171	2.0614	1.8623	2.4229	0.917375	0.6834	3.76225	2.41155	2.39029	1.4687	2.861	1.68685	1.49715	1.58146	3.31456	1.2139	1.73925	1.71229	2.67185	1.0911	2.2747	1.12745
93	0.791667	2.028	1.6201	1.08121	2.24492	3.13479	2.0065	1.18496	0.90515	1.20983	1.23625	3.10304	1.4871	2.41367	2.02996	4.11467	5.01017	4.29983	5.9915	3.19383	1.25125	1.23106	2.5012	3.005	1.60195	1.181	3.35095	2.25842	2.2404	2.7935	5.06535	2.43038	1.10765	1.9973	1.1769	1.72258	3.3477	2.93125	1.11565	1.20175	1.16187	1.93769	2.52535	2.56585	1.68992	1.71915	1.69995	0.89855	0.8087
94	1.1125	2.09737	2.0099	0.972708	0.872	3.23783	3.18987	1.55555	1.84885	1.05171	2.238	1.40746	1.3224	1.10688	2.00546	4.67258	2.16125	2.299	1.8478	2.98767	1.75505	0.480375	2.73725	3.74015	2.88125	2.06904	2.15365	3.52125	2.47175	3.626	3.04135	1.63444	0.58115	2.33475	1.7661	3.74688	2.54505	2.98371	1.75535	1.12445	2.648	1.41444	1.9022	3.637	1.79271	1.53137	1.74205	2.353	1.03575
95	1.15325	3.45721	2.35525	3.894	1.44383	3.67208	2.41858	1.51379	2.1547	1.34704	2.68508	1.23017	0.7451	3.83054	2.07792	2.27133	1.65833	1.3166	4.36115	1.34192	2.01135	1.43081	2.3383	4.3211	1.567	2.34404	2.4909	0.751917	2.70045	1.19195	1.96675	1.45656	0.8701	1.36615	0.9352	2.70904	2.94005	6.64204	2.1997	1.2066	1.15429	2.15263	1.5528	2.42555	3.60908	1.94962	2.547	2.321	0.6026
96	2.19758	6.01229	3.67505	1.98596	1.26829	1.64787	2.21517	0.843417	3.84485	1.68117	1.18725	1.22833	1.26265	1.75425	2.27917	6.63744	1.71225	1.56083	3.9858	3.59375	0.8841	1.36181	3.40525	7.8919	1.2737	1.71758	3.09605	3.09496	4.61755	2.41155	2.733	3.96981	1.11865	1.4156	1.44105	2.42588	2.3128	8.4151	1.68919	2.85245	1.80229	2.19506	0.7331	1.5872	2.01262	0.756333	2.25835	8.4579	1.01665
97	1.853	6.12446	1.48405	0.798167	1.48783	1.59675	2.00917	0.955625	3.269	1.71771	0.546167	0.805167	1.05695	2.09433	1.81296	4.61325	2.87162	5.54275	3.16095	1.94779	1.1158	0.907062	1.3096	4.0867	1.59485	0.945125	3.5225	1.64413	6.1012	1.6523	1.69685	2.769	1.18905	1.59565	1.4083	4.543	2.5105	6.3862	3.3135	1.53735	1.43287	1.2185	0.36225	1.15435	1.93242	1.4542	2.2579	4.6842	1.7687
98	1.50683	3.96013	1.78835	1.41467	1.78167	2.1715	3.28417	3.5	1.07435	1.11129	1.02242	1.52825	0.8598	0.909458	1.36621	4.31112	2.31717	2.85913	2.1709	1.38158	1.02335	1.8285	1.9266	4.56195	1.9831	1.4915	2.47055	3.44092	3.26635	1.97915	1.4148	2.10281	1.0496	2.45005	1.50355	0.505833	4.0826	6.56135	1.61275	1.33035	1.72188	1.73594	1.1413	2.09465	1.2495	2.392	1.3221	3.3027	1.56925
99	0.8085	2.13108	1.63755	1.14096	0.979125	3.16617	2.79004	3.10308	4.0764	1.7845	2.50517	0.69325	1.1305	1.37525	1.87254	5.71129	2.08062	2.38708	1.76515	2.41454	3.1474	2.82425	1.073	2.6664	2.59945	1.93417	2.81735	2.01296	2.5854	3.2071	1.93215	2.60812	1.82175	2.5089	1.6802	0.819875	1.8195	3.97271	1.5311	2.45315	1.1995	2.62094	1.2485	1.3197	6.12633	2.0735	2.19845	3.365	3.46525
100	0.414417	1.18792	1.44915	1.42225	1.40771	2.72717	1.92992	1.129	1.5022	1.47863	0.999417	2.57075	1.09475	1.5235	1.28746	3.91917	2.75375	2.61429	3.776	2.88354	0.87855	0.877062	1.2902	4.16985	1.00775	1.85596	2.9375	2.70129	2.1244	3.0516	2.93345	5.80981	1.6667	2.64825	0.4952	2.12263	2.73655	5.1767	1.59262	1.87735	2.19137	2.8265	0.6988	2.05675	2.6855	2.8168	1.4641	5.55815	1.5217
101	2.13358	1.76758	0.98255	1.36371	1.27729	4.263	2.53746	4.93254	4.151	1.36004	0.81775	1.11304	1.1302	2.53238	1.43483	3.31475	5.11508	5.0401	3.01245	3.25588	0.9065	1.28231	2.68215	6.06475	1.77935	3.18404	2.30465	1.47771	1.4978	1.6028	2.9429	4.32038	0.9938	3.67895	0.5295	2.05671	2.0693	7.22725	1.95865	2.52475	0.554542	2.41262	0.59625	1.6712	2.3115	1.7036	2.1765	1.8052	1.95665
102	1.06733	1.26729	1.6472	1.84833	1.045	3.79375	2.58504	1.15075	1.054	1.55537	1.35583	1.11354	1.36105	1.51258	0.612417	3.938	3.84296	3.264	1.60215	1.99817	2.8029	1.21437	2.2227	4.07685	2.3147	1.142	3.5037	0.956708	0.82955	2.3238	2.1697	2.4895	0.8749	3.25675	0.86925	1.96675	3.9324	1.77885	2.0256	1.34735	1.1565	2.4795	1.02175	2.8452	2.22025	1.892	3.25835	2.3208	2.34635
103	1.61367	1.97221	1.0387	1.327	1.89675	3.44604	1.48342	1.45625	4.7671	1.30625	1.20858	1.80383	0.79425	1.83929	1.13504	2.51883	2.29338	1.4667	1.0308	3.36558	1.0993	4.40913	0.7608	4.459	0.69175	1.26758	3.59295	2.72671	2.2473	1.965	3.38705	3.02212	1.0192	0.98705	1.2522	2.31425	1.59345	1.7745	1.19992	1.3763	1.91433	3.50637	1.16815	2.68935	1.65175	1.39069	3.54255	2.77255	2.40475
104	2.50492	3.63046	1.88975	1.32775	0.788667	3.3695	2.14371	1.03015	2.4347	1.09946	0.8675	1.69558	0.7326	1.566	2.1925	1.86317	2.04038	1.93329	1.72265	2.17258	1.6186	3.16787	2.11465	3.1393	2.86535	1.87108	3.3023	1.30058	0.8885	1.9856	5.4576	2.54769	0.91225	0.6581	0.5247	1.38879	1.84715	3.46715	1.3622	1.51895	1.5055	1.136	0.70815	1.1524	1.55867	1.13556	1.86385	2.89445	1.8724
105	1.15575	2.51329	1.77475	0.994667	0.78025	3.39504	2.66225	3.17692	1.014	1.30354	2.31567	2.02567	0.61485	6.33729	1.23617	2.29317	1.39517	2.5043	2.562	3.60846	1.04315	1.01475	0.97595	2.62615	1.2426	1.10563	3.20395	2.48492	2.50855	2.3544	3.19465	1.67819	0.9431	1.18705	0.8828	4.37542	2.12275	2.04683	1.32075	0.809	1.25008	1.42419	0.8695	2.6743	1.47783	0.63695	2.61265	2.8283	2.95715
106	1.70175	3.17571	1.67905	1.44875	1.03337	1.82817	2.36308	2.37983	2.8693	2.41196	0.707667	1.22408	0.6009	2.85775	2.30192	3.7685	3.11679	4.9435	1.9886	1.97988	1.31495	0.3185	1.11865	3.50595	2.27425	0.996833	2.2467	1.38629	3.6399	1.9969	4.91015	2.49875	1.16525	2.01575	0.7704	3.32596	1.3922	3.50458	2.57945	1.08995	0.765583	0.808625	0.8332	1.61055	2.95012	0.97075	1.6056	2.4932	2.59285
107	1.33408	1.42683	0.8647	1.16617	1.27087	3.55155	1.36096	1.77458	2.26835	1.79804	1.70625	1.05979	1.3082	2.49346	2.91229	2.81612	2.96638	2.33483	1.2073	2.69829	1.2268	2.82169	1.0749	1.49745	1.9356	0.815917	2.71225	1.97758	1.8294	1.63445	3.3345	1.18931	2.7896	1.5807	1.1226	1.7395	0.67365	1.9935	1.962	1.94025	0.994708	0.925937	0.77005	3.2071	1.22388	1.6405	1.31205	1.93055	1.79485
108	2.75275	1.15704	2.4781	1.95817	2.18079	2.24658	3.86533	5.27767	5.1375	1.85679	1.389	2.46204	1.07865	1.96225	3.46008	2.17062	3.92433	1.6222	5.9432	3.1775	0.801	5.52619	1.85265	3.68205	2.33415	0.453208	2.6712	2.16058	0.8682	2.494	1.0218	2.78656	3.85855	1.49285	2.38975	1.76446	1.65925	8.37325	1.32055	1.27565	1.45492	4.87256	0.75255	1.5836	1.69196	1.01205	1.8229	2.758	1.48965
109	1.2775	0.867583	2.5167	2.10213	1.59479	1.43813	1.69054	3.02433	5.44405	1.40742	1.95383	1.33163	0.6199	4.05571	2.31475	3.53892	3.26196	4.07096	3.1707	2.62246	0.6952	3.83075	1.793	3.9449	1.71035	1.005	2.1093	2.46004	4.89305	1.6746	2.2662	3.71212	1.44495	2.9494	0.6085	2.04504	1.23835	6.7048	2.66125	2.6083	1.1975	3.92919	0.78975	0.94765	2.08279	1.595	1.8429	3.0673	2.48265
110	1.35175	1.65288	2.6219	1.21588	1.65017	2.03483	4.49704	3.41071	3.37635	2.83383	1.32175	3.16504	1.1968	4.48683	1.453	2.87192	1.98517	3.57365	1.35125	4.16775	0.59115	2.82356	1.31845	3.33995	0.8378	1.30629	2.7612	3.76229	2.1666	2.8799	0.675	1.7305	2.67395	1.77235	2.1501	1.35963	0.90325	3.29479	2.099	2.7218	1.37512	1.533	0.74665	1.37605	3.20337	0.8236	1.34115	4.6359	3.0159
111	1.43192	2.24804	2.4787	2.732	1.39279	2.99425	3.21837	2.24538	4.7858	1.75917	2.10417	2.25104	0.6925	1.54025	4.87758	2.28354	3.23775	4.58058	5.31894	3.40192	0.8964	2.38181	1.79655	3.6814	1.49715	0.8745	2.51545	2.65596	3.06205	3.48235	0.49955	2.27088	1.8636	1.09785	0.9332	1.94825	0.9591	2.64	1.94425	3.142	2.32217	1.80987	0.7288	2.01795	1.62413	0.72685	1.24345	3.05205	1.6816
112	0.728833	1.542	1.934	3.74675	2.56596	2.32342	1.41504	6.12442	2.43005	4.0965	1.60467	1.79475	1.18455	1.49792	7.8791	3.62779	2.03033	2.06612	2.8025	3.09217	0.8184	1.01425	1.40745	3.1386	2.6109	1.30633	3.6546	3.76496	6.28915	2.3123	1.0869	1.91	1.6869	2.05945	1.02115	4.56325	2.1724	4.45208	4.60055	2.43005	3.14504	2.62775	2.1087	1.87055	1.36112	0.5528	1.7734	3.7897	2.9925
113	0.936917	2.17296	1.80635	1.85888	1.95979	4.47037	1.48838	2.53779	3.35075	3.36287	0.748	2.65196	0.88985	5.32946	1.25533	4.38383	3.71233	2.85871	2.66665	1.84208	1.2787	1.89144	1.75225	3.251	2.24555	0.936042	1.50515	1.538	3.1802	1.3009	1.0779	2.69844	2.08915	1.8109	0.81585	1.19033	2.0337	5.29442	2.15645	2.34645	1.55075	1.98975	0.75705	4.189	1.719	0.8963	2.3212	4.66165	3.91125
114	1.60183	0.852208	1.9946	2.26521	1.07479	4.22288	1.55404	0.968667	4.486	2.38375	1.14858	1.69367	0.68045	3.20375	6.59975	2.43675	3.21646	2.47171	2.1198	1.91283	0.7474	1.93525	1.48925	4.7796	1.06535	0.662833	2.02745	1.21504	2.243	1.6878	1.12945	4.52769	2.4685	1.1478	0.7289	4.279	2.7662	2.25642	1.8884	1.38015	1.52921	1.42269	2.35455	3.19365	1.96946	0.82295	3.2246	1.2359	1.67285
115	0.845167	1.39708	2.44445	1.99071	2.58513	2.40767	1.68263	1.3652	2.9387	2.25246	1.94558	1.65308	1.43455	1.82838	4.40337	0.935792	3.23342	2.51775	3.85765	3.23979	2.1784	1.42506	3.2081	4.0164	0.6481	0.601375	2.7696	1.52979	2.52545	1.7999	0.83355	2.38756	1.5641	0.9785	0.6585	1.67796	4.49285	3.2195	2.6615	1.41925	2.54712	2.3535	1.097	1.4568	1.76733	0.60335	2.1804	1.15605	2.36955
116	0.922333	1.95362	1.27435	1.31075	2.20458	1.43758	0.884875	1.52871	0.7238	2.92575	0.87625	2.28542	1.1313	1.46067	2.77854	2.49104	4.35279	4.52571	1.45685	2.20463	0.70795	2.98238	2.18775	4.92805	1.80575	0.543042	2.1218	1.48054	1.2054	1.469	0.972	1.46663	0.6157	2.6361	0.8547	1.83325	2.17395	5.62183	2.029	1.37675	1.80333	2.92713	2.2605	1.18515	1.90092	1.9089	2.51685	4.6797	2.0624
117	1.26983	2.10787	1.08655	2.21542	0.660875	2.49071	1.55337	0.59085	3.5668	2.941	1.93783	1.63563	0.7971	2.06763	2.48429	2.3685	3.53692	3.46738	1.0307	2.21462	1.00695	2.26456	1.5813	4.8648	0.6687	0.7525	2.2937	1.61625	3.15585	1.95465	0.69365	1.6085	1.77205	3.43785	1.02275	2.71825	3.6214	4.42717	1.1429	1.26495	3.58312	1.90319	0.9307	3.25175	1.54087	0.9898	2.2934	4.5359	3.20895
118	1.82483	1.00812	1.3581	1.18254	2.26892	2.44663	1.32671	1.78046	4.41075	2.03092	0.951	1.29862	1.12995	2.13587	2.65058	3.82454	3.06725	4.64604	3.4062	2.8365	0.8217	2.97194	1.36685	3.0507	1.4545	1.55896	2.49435	2.20375	2.1531	1.46495	1.01485	1.30181	1.2894	1.46475	0.8627	1.05271	3.6224	4.99115	1.7889	0.86935	4.48875	2.47325	1.8263	1.05275	2.01017	0.9276	1.0461	0.92785	2.3316
119	0.65025	1.17954	1.6298	1.26263	2.2655	0.6073	2.56446	1.17667	4.74815	1.17158	0.44025	7.35904	1.29955	1.56654	3.95925	2.58325	5.868	2.51592	1.83455	1.54471	1.1577	2.2195	3.22165	2.89745	1.06525	2.31133	1.83685	1.44762	2.46845	0.9877	0.8253	2.46319	2.52655	1.8187	1.28325	1.27204	2.31035	4.83737	4.2884	0.73965	2.36317	2.16556	1.2248	1.6391	0.71675	1.55537	1.4106	2.02055	0.92615
120	1.02542	0.822917	0.9517	2.22575	2.77883	2.05145	2.95546	4.60596	1.7292	3.74329	0.786833	2.17725	1.09975	1.52988	2.50454	1.10429	2.93517	2.04417	3.9872	1.79267	1.13635	2.00125	2.5107	4.62295	1.35255	0.798458	4.0155	3.83562	2.318	2.1387	1.09985	1.07088	1.30225	0.8981	1.8656	2.89463	2.8407	2.96654	0.99375	1.405	1.24925	1.79531	0.6801	0.4935	3.78733	2.83363	1.13555	2.4137	1.0416
[truncated: 69 more columns]

[truncated: 11 more sheets: Figure 7J data, sFigure 1D 1E data, sFigure 3A 3B 3C 3D 3E, sFigure 4A-C, sFigure 4D 4E, sFigure 5A data, sFigure 6A, sFigure 6B 6C, sFigures 7A 7B, sFigure 11, sFigure 9 data]
